# Supplementary material for: Transcriptome Analyses of Senecavirus A-Infected PK-15 Cells: RIG-I and IRF7 Are the Important Factors in Inducing Type III Interferons
Source: Front Microbiol. 2022 Mar 4;13:846343. doi: 10.3389/fmicb.2022.846343 (PMC8931416; doi:10.3389/fmicb.2022.846343)
Supplement: Supplementary file 1 [file Data_Sheet_1.zip]

Archive with 22 entries (21 files):
- Supplementary data/
- Supplementary data/Supplementary Table 10 DEGs with up-regulated expression trend.xls
- Supplementary data/Supplementary Table 11 DEGs with down-regulated expression trend.xls
- Supplementary data/Supplementary Table 12 GO enrichment results of S6 vs Control.xls
- Supplementary data/Supplementary Table 13 GO enrichment results of S12 vs Control.xls
- Supplementary data/Supplementary Table 14 GO enrichment results of S18 vs Control.xls
- Supplementary data/Supplementary Table 15 GO enrichment results of S24 vs Control.xls
- Supplementary data/Supplementary Table 16 GO enrichment results of S36 vs Control.xls
- Supplementary data/Supplementary Table 17 KEGG pathway enrichment results of DEGs in S6 vs Control.xls
- Supplementary data/Supplementary Table 18 KEGG pathway enrichment results of DEGs in S12 vs Control.xls
- Supplementary data/Supplementary Table 19 KEGG pathway enrichment results of DEGs in S18 vs Control.xls
- Supplementary data/Supplementary Table 20 KEGG pathway enrichment results of DEGs in S24 vs Control.xls
- Supplementary data/Supplementary Table 21 KEGG pathway enrichment results of DEGs in S36 vs Control.xls
- Supplementary data/Supplementary Table 4 Differentially expressed genes in S6 vs Control.xls
- Supplementary data/Supplementary Table 5 Differentially expressed genes in S12 vs Control.xls
- Supplementary data/Supplementary Table 6 Differentially expressed genes in S18 vs Control.xls
- Supplementary data/Supplementary Table 7 Differentially expressed genes in S24 vs Control.xls
- Supplementary data/Supplementary Table 8 Differentially expressed genes in S36 vs Control.xls
- Supplementary data/Supplementary figure 1.tif
- Supplementary data/Supplementary tables (1-21) and figures.docx
- Supplementary data/Supplementary tables and figures (all).docx
- Supplementary data/Supplementary tables and figures.docx
