# Supplementary material for: Transcriptome Analyses of Senecavirus A-Infected PK-15 Cells: RIG-I and IRF7 Are the Important Factors in Inducing Type III Interferons
Source: Front Microbiol. 2022 Mar 4;13:846343. doi: 10.3389/fmicb.2022.846343 (PMC8931416; doi:10.3389/fmicb.2022.846343)
Supplement: Supplementary file 1 [file Data_Sheet_1.zip › Supplementary data/Supplementary Table 10 DEGs with up-regulated expression trend.xls]

gene_id	gene_name
ENSSSCG00000012077	MX1
ENSSSCG00000009881	OAS2
ENSSSCG00000017754	-
ENSSSCG00000003763	IFI44
ENSSSCG00000012076	MX2
ENSSSCG00000040575	ISG15
ENSSSCG00000017416	DHX58
ENSSSCG00000017146	-
ENSSSCG00000014670	TRIM22
ENSSSCG00000030548	HERC5
ENSSSCG00000007508	ZBP1
ENSSSCG00000021712	HERC6
ENSSSCG00000027660	IFI44L
ENSSSCG00000010452	IFIT1
ENSSSCG00000036383	LGALS3BP
ENSSSCG00000033453	BST2
ENSSSCG00000038912	IFITM3
ENSSSCG00000017886	FBXO39
ENSSSCG00000046640	OAS1
ENSSSCG00000034570	IFI6
ENSSSCG00000009720	DDX60
ENSSSCG00000034802	-
ENSSSCG00000000774	USP18
ENSSSCG00000035297	ISG12(A)
ENSSSCG00000033613	FOXS1
ENSSSCG00000014565	-
ENSSSCG00000014672	-
ENSSSCG00000008648	RSAD2
ENSSSCG00000014997	-
ENSSSCG00000013551	C3
ENSSSCG00000007858	-
ENSSSCG00000010451	IFIT2
novel.581	-
ENSSSCG00000032474	CXCL10
ENSSSCG00000032436	-
ENSSSCG00000001636	-
novel.598	-
ENSSSCG00000009921	OASL
novel.221	-
