# Supplementary material for: Transcriptome Analyses of Senecavirus A-Infected PK-15 Cells: RIG-I and IRF7 Are the Important Factors in Inducing Type III Interferons
Source: Front Microbiol. 2022 Mar 4;13:846343. doi: 10.3389/fmicb.2022.846343 (PMC8931416; doi:10.3389/fmicb.2022.846343)
Supplement: Supplementary file 1 [file Data_Sheet_1.zip › Supplementary data/Supplementary Table 11 DEGs with down-regulated expression trend.xls]

gene_id	gene_name
ENSSSCG00000001906	CYP1A1
ENSSSCG00000030300	-
ENSSSCG00000023684	MT1A
ENSSSCG00000023305	-
