# Supplementary material for: Transcriptome Analyses of Senecavirus A-Infected PK-15 Cells: RIG-I and IRF7 Are the Important Factors in Inducing Type III Interferons
Source: Front Microbiol. 2022 Mar 4;13:846343. doi: 10.3389/fmicb.2022.846343 (PMC8931416; doi:10.3389/fmicb.2022.846343)
Supplement: Supplementary file 1 [file Data_Sheet_1.zip › Supplementary data/Supplementary Table 12 GO enrichment results of S6 vs Control.xls]

Category	GOID	Description	GeneRatio	BgRatio	pvalue	padj	geneID	geneName	Count	Up	Up_Gene_id	Down	Down_Gene_id
BP	GO:0043207	response to external biotic stimulus	13/30	241/6330	1.73E-11	7.32E-09	ENSSSCG00000009881/ENSSSCG00000007507/ENSSSCG00000003763/ENSSSCG00000017416/ENSSSCG00000008496/ENSSSCG00000030548/ENSSSCG00000008959/ENSSSCG00000012853/ENSSSCG00000015897/ENSSSCG00000034570/ENSSSCG00000003805/ENSSSCG00000014565/ENSSSCG00000008648	OAS2/PCK1/IFI44/DHX58/EIF2AK2/HERC5/CXCL2/IRF7/IFIH1/IFI6/PDE4B/-/RSAD2	13	13	ENSSSCG00000009881/ENSSSCG00000007507/ENSSSCG00000003763/ENSSSCG00000017416/ENSSSCG00000008496/ENSSSCG00000030548/ENSSSCG00000008959/ENSSSCG00000012853/ENSSSCG00000015897/ENSSSCG00000034570/ENSSSCG00000003805/ENSSSCG00000014565/ENSSSCG00000008648	0
BP	GO:0051707	response to other organism	13/30	241/6330	1.73E-11	7.32E-09	ENSSSCG00000009881/ENSSSCG00000007507/ENSSSCG00000003763/ENSSSCG00000017416/ENSSSCG00000008496/ENSSSCG00000030548/ENSSSCG00000008959/ENSSSCG00000012853/ENSSSCG00000015897/ENSSSCG00000034570/ENSSSCG00000003805/ENSSSCG00000014565/ENSSSCG00000008648	OAS2/PCK1/IFI44/DHX58/EIF2AK2/HERC5/CXCL2/IRF7/IFIH1/IFI6/PDE4B/-/RSAD2	13	13	ENSSSCG00000009881/ENSSSCG00000007507/ENSSSCG00000003763/ENSSSCG00000017416/ENSSSCG00000008496/ENSSSCG00000030548/ENSSSCG00000008959/ENSSSCG00000012853/ENSSSCG00000015897/ENSSSCG00000034570/ENSSSCG00000003805/ENSSSCG00000014565/ENSSSCG00000008648	0
BP	GO:0009607	response to biotic stimulus	13/30	251/6330	2.89E-11	7.90E-09	ENSSSCG00000009881/ENSSSCG00000007507/ENSSSCG00000003763/ENSSSCG00000017416/ENSSSCG00000008496/ENSSSCG00000030548/ENSSSCG00000008959/ENSSSCG00000012853/ENSSSCG00000015897/ENSSSCG00000034570/ENSSSCG00000003805/ENSSSCG00000014565/ENSSSCG00000008648	OAS2/PCK1/IFI44/DHX58/EIF2AK2/HERC5/CXCL2/IRF7/IFIH1/IFI6/PDE4B/-/RSAD2	13	13	ENSSSCG00000009881/ENSSSCG00000007507/ENSSSCG00000003763/ENSSSCG00000017416/ENSSSCG00000008496/ENSSSCG00000030548/ENSSSCG00000008959/ENSSSCG00000012853/ENSSSCG00000015897/ENSSSCG00000034570/ENSSSCG00000003805/ENSSSCG00000014565/ENSSSCG00000008648	0
BP	GO:0009615	response to virus	9ÔÂ30ÈÕ	76/6330	3.73E-11	7.90E-09	ENSSSCG00000009881/ENSSSCG00000017416/ENSSSCG00000008496/ENSSSCG00000030548/ENSSSCG00000012853/ENSSSCG00000015897/ENSSSCG00000034570/ENSSSCG00000014565/ENSSSCG00000008648	OAS2/DHX58/EIF2AK2/HERC5/IRF7/IFIH1/IFI6/-/RSAD2	9	9	ENSSSCG00000009881/ENSSSCG00000017416/ENSSSCG00000008496/ENSSSCG00000030548/ENSSSCG00000012853/ENSSSCG00000015897/ENSSSCG00000034570/ENSSSCG00000014565/ENSSSCG00000008648	0
BP	GO:0051607	defense response to virus	8ÔÂ30ÈÕ	56/6330	1.13E-10	1.91E-08	ENSSSCG00000009881/ENSSSCG00000017416/ENSSSCG00000030548/ENSSSCG00000012853/ENSSSCG00000015897/ENSSSCG00000034570/ENSSSCG00000014565/ENSSSCG00000008648	OAS2/DHX58/HERC5/IRF7/IFIH1/IFI6/-/RSAD2	8	8	ENSSSCG00000009881/ENSSSCG00000017416/ENSSSCG00000030548/ENSSSCG00000012853/ENSSSCG00000015897/ENSSSCG00000034570/ENSSSCG00000014565/ENSSSCG00000008648	0
BP	GO:0006952	defense response	14/30	375/6330	3.15E-10	4.45E-08	ENSSSCG00000009881/ENSSSCG00000017416/ENSSSCG00000030548/ENSSSCG00000007508/ENSSSCG00000008959/ENSSSCG00000012853/ENSSSCG00000032795/ENSSSCG00000015897/ENSSSCG00000034570/ENSSSCG00000016254/ENSSSCG00000036956/ENSSSCG00000014565/ENSSSCG00000008648/ENSSSCG00000027877	OAS2/DHX58/HERC5/ZBP1/CXCL2/IRF7/IL1RL1/IFIH1/IFI6/-/SOCS3/-/RSAD2/TLR10	14	12	ENSSSCG00000009881/ENSSSCG00000017416/ENSSSCG00000030548/ENSSSCG00000007508/ENSSSCG00000008959/ENSSSCG00000012853/ENSSSCG00000015897/ENSSSCG00000034570/ENSSSCG00000016254/ENSSSCG00000036956/ENSSSCG00000014565/ENSSSCG00000008648	2	ENSSSCG00000032795/ENSSSCG00000027877
BP	GO:0006955	immune response	14/30	396/6330	6.50E-10	7.87E-08	ENSSSCG00000009881/ENSSSCG00000003763/ENSSSCG00000017416/ENSSSCG00000007508/ENSSSCG00000008959/ENSSSCG00000012853/ENSSSCG00000032795/ENSSSCG00000015897/ENSSSCG00000034570/ENSSSCG00000003805/ENSSSCG00000016254/ENSSSCG00000014565/ENSSSCG00000008648/ENSSSCG00000027877	OAS2/IFI44/DHX58/ZBP1/CXCL2/IRF7/IL1RL1/IFIH1/IFI6/PDE4B/-/-/RSAD2/TLR10	14	12	ENSSSCG00000009881/ENSSSCG00000003763/ENSSSCG00000017416/ENSSSCG00000007508/ENSSSCG00000008959/ENSSSCG00000012853/ENSSSCG00000015897/ENSSSCG00000034570/ENSSSCG00000003805/ENSSSCG00000016254/ENSSSCG00000014565/ENSSSCG00000008648	2	ENSSSCG00000032795/ENSSSCG00000027877
BP	GO:0045087	innate immune response	10ÔÂ30ÈÕ	174/6330	3.55E-09	3.77E-07	ENSSSCG00000009881/ENSSSCG00000017416/ENSSSCG00000007508/ENSSSCG00000012853/ENSSSCG00000015897/ENSSSCG00000034570/ENSSSCG00000016254/ENSSSCG00000014565/ENSSSCG00000008648/ENSSSCG00000027877	OAS2/DHX58/ZBP1/IRF7/IFIH1/IFI6/-/-/RSAD2/TLR10	10	9	ENSSSCG00000009881/ENSSSCG00000017416/ENSSSCG00000007508/ENSSSCG00000012853/ENSSSCG00000015897/ENSSSCG00000034570/ENSSSCG00000016254/ENSSSCG00000014565/ENSSSCG00000008648	1	ENSSSCG00000027877
BP	GO:0001819	positive regulation of cytokine production	9ÔÂ30ÈÕ	133/6330	5.99E-09	5.65E-07	ENSSSCG00000017754/ENSSSCG00000017416/ENSSSCG00000008496/ENSSSCG00000012853/ENSSSCG00000032795/ENSSSCG00000015897/ENSSSCG00000003805/ENSSSCG00000008648/ENSSSCG00000033844	-/DHX58/EIF2AK2/IRF7/IL1RL1/IFIH1/PDE4B/RSAD2/CYP1B1	9	7	ENSSSCG00000017754/ENSSSCG00000017416/ENSSSCG00000008496/ENSSSCG00000012853/ENSSSCG00000015897/ENSSSCG00000003805/ENSSSCG00000008648	2	ENSSSCG00000032795/ENSSSCG00000033844
BP	GO:0001817	regulation of cytokine production	10ÔÂ30ÈÕ	217/6330	3.00E-08	2.55E-06	ENSSSCG00000017754/ENSSSCG00000017416/ENSSSCG00000008496/ENSSSCG00000012853/ENSSSCG00000032795/ENSSSCG00000015897/ENSSSCG00000003805/ENSSSCG00000008648/ENSSSCG00000033844/ENSSSCG00000027877	-/DHX58/EIF2AK2/IRF7/IL1RL1/IFIH1/PDE4B/RSAD2/CYP1B1/TLR10	10	7	ENSSSCG00000017754/ENSSSCG00000017416/ENSSSCG00000008496/ENSSSCG00000012853/ENSSSCG00000015897/ENSSSCG00000003805/ENSSSCG00000008648	3	ENSSSCG00000032795/ENSSSCG00000033844/ENSSSCG00000027877
BP	GO:0098542	defense response to other organism	8ÔÂ30ÈÕ	113/6330	3.39E-08	2.62E-06	ENSSSCG00000009881/ENSSSCG00000017416/ENSSSCG00000030548/ENSSSCG00000012853/ENSSSCG00000015897/ENSSSCG00000034570/ENSSSCG00000014565/ENSSSCG00000008648	OAS2/DHX58/HERC5/IRF7/IFIH1/IFI6/-/RSAD2	8	8	ENSSSCG00000009881/ENSSSCG00000017416/ENSSSCG00000030548/ENSSSCG00000012853/ENSSSCG00000015897/ENSSSCG00000034570/ENSSSCG00000014565/ENSSSCG00000008648	0
BP	GO:0001816	cytokine production	10ÔÂ30ÈÕ	246/6330	9.91E-08	7.00E-06	ENSSSCG00000017754/ENSSSCG00000017416/ENSSSCG00000008496/ENSSSCG00000012853/ENSSSCG00000032795/ENSSSCG00000015897/ENSSSCG00000003805/ENSSSCG00000008648/ENSSSCG00000033844/ENSSSCG00000027877	-/DHX58/EIF2AK2/IRF7/IL1RL1/IFIH1/PDE4B/RSAD2/CYP1B1/TLR10	10	7	ENSSSCG00000017754/ENSSSCG00000017416/ENSSSCG00000008496/ENSSSCG00000012853/ENSSSCG00000015897/ENSSSCG00000003805/ENSSSCG00000008648	3	ENSSSCG00000032795/ENSSSCG00000033844/ENSSSCG00000027877
BP	GO:0031347	regulation of defense response	9ÔÂ30ÈÕ	193/6330	1.55E-07	1.01E-05	ENSSSCG00000017416/ENSSSCG00000030548/ENSSSCG00000007508/ENSSSCG00000012853/ENSSSCG00000032795/ENSSSCG00000015897/ENSSSCG00000036956/ENSSSCG00000008648/ENSSSCG00000027877	DHX58/HERC5/ZBP1/IRF7/IL1RL1/IFIH1/SOCS3/RSAD2/TLR10	9	7	ENSSSCG00000017416/ENSSSCG00000030548/ENSSSCG00000007508/ENSSSCG00000012853/ENSSSCG00000015897/ENSSSCG00000036956/ENSSSCG00000008648	2	ENSSSCG00000032795/ENSSSCG00000027877
BP	GO:0045071	negative regulation of viral genome replication	4ÔÂ30ÈÕ	13/6330	2.85E-07	1.72E-05	ENSSSCG00000009881/ENSSSCG00000008496/ENSSSCG00000014565/ENSSSCG00000008648	OAS2/EIF2AK2/-/RSAD2	4	4	ENSSSCG00000009881/ENSSSCG00000008496/ENSSSCG00000014565/ENSSSCG00000008648	0
BP	GO:0034097	response to cytokine	10ÔÂ30ÈÕ	288/6330	4.35E-07	2.46E-05	ENSSSCG00000009881/ENSSSCG00000008496/ENSSSCG00000007508/ENSSSCG00000008959/ENSSSCG00000012853/ENSSSCG00000032795/ENSSSCG00000015897/ENSSSCG00000016254/ENSSSCG00000036956/ENSSSCG00000014565	OAS2/EIF2AK2/ZBP1/CXCL2/IRF7/IL1RL1/IFIH1/-/SOCS3/-	10	9	ENSSSCG00000009881/ENSSSCG00000008496/ENSSSCG00000007508/ENSSSCG00000008959/ENSSSCG00000012853/ENSSSCG00000015897/ENSSSCG00000016254/ENSSSCG00000036956/ENSSSCG00000014565	1	ENSSSCG00000032795
BP	GO:0031349	positive regulation of defense response	7ÔÂ30ÈÕ	109/6330	5.43E-07	2.88E-05	ENSSSCG00000017416/ENSSSCG00000007508/ENSSSCG00000012853/ENSSSCG00000032795/ENSSSCG00000015897/ENSSSCG00000008648/ENSSSCG00000027877	DHX58/ZBP1/IRF7/IL1RL1/IFIH1/RSAD2/TLR10	7	5	ENSSSCG00000017416/ENSSSCG00000007508/ENSSSCG00000012853/ENSSSCG00000015897/ENSSSCG00000008648	2	ENSSSCG00000032795/ENSSSCG00000027877
BP	GO:0043901	negative regulation of multi-organism process	5ÔÂ30ÈÕ	39/6330	8.67E-07	4.33E-05	ENSSSCG00000009881/ENSSSCG00000017416/ENSSSCG00000008496/ENSSSCG00000014565/ENSSSCG00000008648	OAS2/DHX58/EIF2AK2/-/RSAD2	5	5	ENSSSCG00000009881/ENSSSCG00000017416/ENSSSCG00000008496/ENSSSCG00000014565/ENSSSCG00000008648	0
BP	GO:0045089	positive regulation of innate immune response	6ÔÂ30ÈÕ	80/6330	1.57E-06	7.41E-05	ENSSSCG00000017416/ENSSSCG00000007508/ENSSSCG00000012853/ENSSSCG00000015897/ENSSSCG00000008648/ENSSSCG00000027877	DHX58/ZBP1/IRF7/IFIH1/RSAD2/TLR10	6	5	ENSSSCG00000017416/ENSSSCG00000007508/ENSSSCG00000012853/ENSSSCG00000015897/ENSSSCG00000008648	1	ENSSSCG00000027877
BP	GO:1903901	negative regulation of viral life cycle	4ÔÂ30ÈÕ	20/6330	1.88E-06	8.20E-05	ENSSSCG00000009881/ENSSSCG00000008496/ENSSSCG00000014565/ENSSSCG00000008648	OAS2/EIF2AK2/-/RSAD2	4	4	ENSSSCG00000009881/ENSSSCG00000008496/ENSSSCG00000014565/ENSSSCG00000008648	0
BP	GO:0002682	regulation of immune system process	11ÔÂ30ÈÕ	430/6330	2.10E-06	8.20E-05	ENSSSCG00000017754/ENSSSCG00000017416/ENSSSCG00000008496/ENSSSCG00000030548/ENSSSCG00000007508/ENSSSCG00000012853/ENSSSCG00000032795/ENSSSCG00000015897/ENSSSCG00000003805/ENSSSCG00000008648/ENSSSCG00000027877	-/DHX58/EIF2AK2/HERC5/ZBP1/IRF7/IL1RL1/IFIH1/PDE4B/RSAD2/TLR10	11	9	ENSSSCG00000017754/ENSSSCG00000017416/ENSSSCG00000008496/ENSSSCG00000030548/ENSSSCG00000007508/ENSSSCG00000012853/ENSSSCG00000015897/ENSSSCG00000003805/ENSSSCG00000008648	2	ENSSSCG00000032795/ENSSSCG00000027877
BP	GO:0002252	immune effector process	8ÔÂ30ÈÕ	195/6330	2.30E-06	8.20E-05	ENSSSCG00000009881/ENSSSCG00000017416/ENSSSCG00000030548/ENSSSCG00000012853/ENSSSCG00000015897/ENSSSCG00000034570/ENSSSCG00000014565/ENSSSCG00000008648	OAS2/DHX58/HERC5/IRF7/IFIH1/IFI6/-/RSAD2	8	8	ENSSSCG00000009881/ENSSSCG00000017416/ENSSSCG00000030548/ENSSSCG00000012853/ENSSSCG00000015897/ENSSSCG00000034570/ENSSSCG00000014565/ENSSSCG00000008648	0
BP	GO:0060337	type I interferon signaling pathway	4ÔÂ30ÈÕ	21/6330	2.32E-06	8.20E-05	ENSSSCG00000009881/ENSSSCG00000007508/ENSSSCG00000012853/ENSSSCG00000014565	OAS2/ZBP1/IRF7/-	4	4	ENSSSCG00000009881/ENSSSCG00000007508/ENSSSCG00000012853/ENSSSCG00000014565	0
BP	GO:0071357	cellular response to type I interferon	4ÔÂ30ÈÕ	21/6330	2.32E-06	8.20E-05	ENSSSCG00000009881/ENSSSCG00000007508/ENSSSCG00000012853/ENSSSCG00000014565	OAS2/ZBP1/IRF7/-	4	4	ENSSSCG00000009881/ENSSSCG00000007508/ENSSSCG00000012853/ENSSSCG00000014565	0
BP	GO:0019221	cytokine-mediated signaling pathway	7ÔÂ30ÈÕ	135/6330	2.32E-06	8.20E-05	ENSSSCG00000009881/ENSSSCG00000007508/ENSSSCG00000008959/ENSSSCG00000012853/ENSSSCG00000032795/ENSSSCG00000016254/ENSSSCG00000014565	OAS2/ZBP1/CXCL2/IRF7/IL1RL1/-/-	7	6	ENSSSCG00000009881/ENSSSCG00000007508/ENSSSCG00000008959/ENSSSCG00000012853/ENSSSCG00000016254/ENSSSCG00000014565	1	ENSSSCG00000032795
BP	GO:0034340	response to type I interferon	4ÔÂ30ÈÕ	22/6330	2.83E-06	9.59E-05	ENSSSCG00000009881/ENSSSCG00000007508/ENSSSCG00000012853/ENSSSCG00000014565	OAS2/ZBP1/IRF7/-	4	4	ENSSSCG00000009881/ENSSSCG00000007508/ENSSSCG00000012853/ENSSSCG00000014565	0
BP	GO:0002221	pattern recognition receptor signaling pathway	5ÔÂ30ÈÕ	52/6330	3.75E-06	0.00012232	ENSSSCG00000017416/ENSSSCG00000012853/ENSSSCG00000015897/ENSSSCG00000008648/ENSSSCG00000027877	DHX58/IRF7/IFIH1/RSAD2/TLR10	5	4	ENSSSCG00000017416/ENSSSCG00000012853/ENSSSCG00000015897/ENSSSCG00000008648	1	ENSSSCG00000027877
BP	GO:0002758	innate immune response-activating signal transduction	5ÔÂ30ÈÕ	53/6330	4.13E-06	0.000129631	ENSSSCG00000017416/ENSSSCG00000012853/ENSSSCG00000015897/ENSSSCG00000008648/ENSSSCG00000027877	DHX58/IRF7/IFIH1/RSAD2/TLR10	5	4	ENSSSCG00000017416/ENSSSCG00000012853/ENSSSCG00000015897/ENSSSCG00000008648	1	ENSSSCG00000027877
BP	GO:0045088	regulation of innate immune response	6ÔÂ30ÈÕ	96/6330	4.60E-06	0.000139367	ENSSSCG00000017416/ENSSSCG00000007508/ENSSSCG00000012853/ENSSSCG00000015897/ENSSSCG00000008648/ENSSSCG00000027877	DHX58/ZBP1/IRF7/IFIH1/RSAD2/TLR10	6	5	ENSSSCG00000017416/ENSSSCG00000007508/ENSSSCG00000012853/ENSSSCG00000015897/ENSSSCG00000008648	1	ENSSSCG00000027877
BP	GO:0048525	negative regulation of viral process	4ÔÂ30ÈÕ	25/6330	4.84E-06	0.000141544	ENSSSCG00000009881/ENSSSCG00000008496/ENSSSCG00000014565/ENSSSCG00000008648	OAS2/EIF2AK2/-/RSAD2	4	4	ENSSSCG00000009881/ENSSSCG00000008496/ENSSSCG00000014565/ENSSSCG00000008648	0
BP	GO:0045069	regulation of viral genome replication	4ÔÂ30ÈÕ	28/6330	7.76E-06	0.000219286	ENSSSCG00000009881/ENSSSCG00000008496/ENSSSCG00000014565/ENSSSCG00000008648	OAS2/EIF2AK2/-/RSAD2	4	4	ENSSSCG00000009881/ENSSSCG00000008496/ENSSSCG00000014565/ENSSSCG00000008648	0
BP	GO:0002218	activation of innate immune response	5ÔÂ30ÈÕ	62/6330	9.03E-06	0.000242	ENSSSCG00000017416/ENSSSCG00000012853/ENSSSCG00000015897/ENSSSCG00000008648/ENSSSCG00000027877	DHX58/IRF7/IFIH1/RSAD2/TLR10	5	4	ENSSSCG00000017416/ENSSSCG00000012853/ENSSSCG00000015897/ENSSSCG00000008648	1	ENSSSCG00000027877
BP	GO:0002757	immune response-activating signal transduction	6ÔÂ30ÈÕ	108/6330	9.13E-06	0.000242	ENSSSCG00000017416/ENSSSCG00000012853/ENSSSCG00000015897/ENSSSCG00000003805/ENSSSCG00000008648/ENSSSCG00000027877	DHX58/IRF7/IFIH1/PDE4B/RSAD2/TLR10	6	5	ENSSSCG00000017416/ENSSSCG00000012853/ENSSSCG00000015897/ENSSSCG00000003805/ENSSSCG00000008648	1	ENSSSCG00000027877
BP	GO:0050776	regulation of immune response	8ÔÂ30ÈÕ	240/6330	1.08E-05	0.000273019	ENSSSCG00000017416/ENSSSCG00000007508/ENSSSCG00000012853/ENSSSCG00000032795/ENSSSCG00000015897/ENSSSCG00000003805/ENSSSCG00000008648/ENSSSCG00000027877	DHX58/ZBP1/IRF7/IL1RL1/IFIH1/PDE4B/RSAD2/TLR10	8	6	ENSSSCG00000017416/ENSSSCG00000007508/ENSSSCG00000012853/ENSSSCG00000015897/ENSSSCG00000003805/ENSSSCG00000008648	2	ENSSSCG00000032795/ENSSSCG00000027877
BP	GO:0002764	immune response-regulating signaling pathway	6ÔÂ30ÈÕ	112/6330	1.13E-05	0.000273019	ENSSSCG00000017416/ENSSSCG00000012853/ENSSSCG00000015897/ENSSSCG00000003805/ENSSSCG00000008648/ENSSSCG00000027877	DHX58/IRF7/IFIH1/PDE4B/RSAD2/TLR10	6	5	ENSSSCG00000017416/ENSSSCG00000012853/ENSSSCG00000015897/ENSSSCG00000003805/ENSSSCG00000008648	1	ENSSSCG00000027877
BP	GO:0043900	regulation of multi-organism process	6ÔÂ30ÈÕ	112/6330	1.13E-05	0.000273019	ENSSSCG00000009881/ENSSSCG00000017416/ENSSSCG00000008496/ENSSSCG00000030548/ENSSSCG00000014565/ENSSSCG00000008648	OAS2/DHX58/EIF2AK2/HERC5/-/RSAD2	6	6	ENSSSCG00000009881/ENSSSCG00000017416/ENSSSCG00000008496/ENSSSCG00000030548/ENSSSCG00000014565/ENSSSCG00000008648	0
BP	GO:0050778	positive regulation of immune response	7ÔÂ30ÈÕ	181/6330	1.62E-05	0.000382341	ENSSSCG00000017416/ENSSSCG00000007508/ENSSSCG00000012853/ENSSSCG00000015897/ENSSSCG00000003805/ENSSSCG00000008648/ENSSSCG00000027877	DHX58/ZBP1/IRF7/IFIH1/PDE4B/RSAD2/TLR10	7	6	ENSSSCG00000017416/ENSSSCG00000007508/ENSSSCG00000012853/ENSSSCG00000015897/ENSSSCG00000003805/ENSSSCG00000008648	1	ENSSSCG00000027877
BP	GO:0071345	cellular response to cytokine stimulus	8ÔÂ30ÈÕ	255/6330	1.68E-05	0.000385379	ENSSSCG00000009881/ENSSSCG00000007508/ENSSSCG00000008959/ENSSSCG00000012853/ENSSSCG00000032795/ENSSSCG00000016254/ENSSSCG00000036956/ENSSSCG00000014565	OAS2/ZBP1/CXCL2/IRF7/IL1RL1/-/SOCS3/-	8	7	ENSSSCG00000009881/ENSSSCG00000007508/ENSSSCG00000008959/ENSSSCG00000012853/ENSSSCG00000016254/ENSSSCG00000036956/ENSSSCG00000014565	1	ENSSSCG00000032795
BP	GO:0019079	viral genome replication	4ÔÂ30ÈÕ	36/6330	2.17E-05	0.000485107	ENSSSCG00000009881/ENSSSCG00000008496/ENSSSCG00000014565/ENSSSCG00000008648	OAS2/EIF2AK2/-/RSAD2	4	4	ENSSSCG00000009881/ENSSSCG00000008496/ENSSSCG00000014565/ENSSSCG00000008648	0
BP	GO:0002253	activation of immune response	6ÔÂ30ÈÕ	128/6330	2.42E-05	0.000527031	ENSSSCG00000017416/ENSSSCG00000012853/ENSSSCG00000015897/ENSSSCG00000003805/ENSSSCG00000008648/ENSSSCG00000027877	DHX58/IRF7/IFIH1/PDE4B/RSAD2/TLR10	6	5	ENSSSCG00000017416/ENSSSCG00000012853/ENSSSCG00000015897/ENSSSCG00000003805/ENSSSCG00000008648	1	ENSSSCG00000027877
BP	GO:0080134	regulation of response to stress	10ÔÂ30ÈÕ	452/6330	2.55E-05	0.000540741	ENSSSCG00000017416/ENSSSCG00000008496/ENSSSCG00000030548/ENSSSCG00000007508/ENSSSCG00000012853/ENSSSCG00000032795/ENSSSCG00000015897/ENSSSCG00000036956/ENSSSCG00000008648/ENSSSCG00000027877	DHX58/EIF2AK2/HERC5/ZBP1/IRF7/IL1RL1/IFIH1/SOCS3/RSAD2/TLR10	10	8	ENSSSCG00000017416/ENSSSCG00000008496/ENSSSCG00000030548/ENSSSCG00000007508/ENSSSCG00000012853/ENSSSCG00000015897/ENSSSCG00000036956/ENSSSCG00000008648	2	ENSSSCG00000032795/ENSSSCG00000027877
BP	GO:0002684	positive regulation of immune system process	8ÔÂ30ÈÕ	283/6330	3.58E-05	0.000740302	ENSSSCG00000017416/ENSSSCG00000007508/ENSSSCG00000012853/ENSSSCG00000032795/ENSSSCG00000015897/ENSSSCG00000003805/ENSSSCG00000008648/ENSSSCG00000027877	DHX58/ZBP1/IRF7/IL1RL1/IFIH1/PDE4B/RSAD2/TLR10	8	6	ENSSSCG00000017416/ENSSSCG00000007508/ENSSSCG00000012853/ENSSSCG00000015897/ENSSSCG00000003805/ENSSSCG00000008648	2	ENSSSCG00000032795/ENSSSCG00000027877
BP	GO:1903900	regulation of viral life cycle	4ÔÂ30ÈÕ	43/6330	4.45E-05	0.000898588	ENSSSCG00000009881/ENSSSCG00000008496/ENSSSCG00000014565/ENSSSCG00000008648	OAS2/EIF2AK2/-/RSAD2	4	4	ENSSSCG00000009881/ENSSSCG00000008496/ENSSSCG00000014565/ENSSSCG00000008648	0
BP	GO:0098586	cellular response to virus	3ÔÂ30ÈÕ	16/6330	5.16E-05	0.001017884	ENSSSCG00000017416/ENSSSCG00000015897/ENSSSCG00000034570	DHX58/IFIH1/IFI6	3	3	ENSSSCG00000017416/ENSSSCG00000015897/ENSSSCG00000034570	0
BP	GO:0050792	regulation of viral process	4ÔÂ30ÈÕ	53/6330	0.000102182	0.001954832	ENSSSCG00000009881/ENSSSCG00000008496/ENSSSCG00000014565/ENSSSCG00000008648	OAS2/EIF2AK2/-/RSAD2	4	4	ENSSSCG00000009881/ENSSSCG00000008496/ENSSSCG00000014565/ENSSSCG00000008648	0
BP	GO:0032481	positive regulation of type I interferon production	3ÔÂ30ÈÕ	20/6330	0.000103735	0.001954832	ENSSSCG00000017416/ENSSSCG00000012853/ENSSSCG00000015897	DHX58/IRF7/IFIH1	3	3	ENSSSCG00000017416/ENSSSCG00000012853/ENSSSCG00000015897	0
BP	GO:0009617	response to bacterium	6ÔÂ30ÈÕ	167/6330	0.000108152	0.001993765	ENSSSCG00000009881/ENSSSCG00000007507/ENSSSCG00000003763/ENSSSCG00000017416/ENSSSCG00000008959/ENSSSCG00000003805	OAS2/PCK1/IFI44/DHX58/CXCL2/PDE4B	6	6	ENSSSCG00000009881/ENSSSCG00000007507/ENSSSCG00000003763/ENSSSCG00000017416/ENSSSCG00000008959/ENSSSCG00000003805	0
BP	GO:0043903	regulation of symbiosis, encompassing mutualism through parasitism	4ÔÂ30ÈÕ	58/6330	0.000145633	0.002627595	ENSSSCG00000009881/ENSSSCG00000008496/ENSSSCG00000014565/ENSSSCG00000008648	OAS2/EIF2AK2/-/RSAD2	4	4	ENSSSCG00000009881/ENSSSCG00000008496/ENSSSCG00000014565/ENSSSCG00000008648	0
BP	GO:0060760	positive regulation of response to cytokine stimulus	3ÔÂ30ÈÕ	23/6330	0.000159614	0.00281984	ENSSSCG00000007508/ENSSSCG00000012853/ENSSSCG00000015897	ZBP1/IRF7/IFIH1	3	3	ENSSSCG00000007508/ENSSSCG00000012853/ENSSSCG00000015897	0
BP	GO:0030593	neutrophil chemotaxis	3ÔÂ30ÈÕ	24/6330	0.000181833	0.00314682	ENSSSCG00000008959/ENSSSCG00000003805/ENSSSCG00000016254	CXCL2/PDE4B/-	3	3	ENSSSCG00000008959/ENSSSCG00000003805/ENSSSCG00000016254	0
BP	GO:0050707	regulation of cytokine secretion	4ÔÂ30ÈÕ	63/6330	0.000201128	0.003411132	ENSSSCG00000017754/ENSSSCG00000032795/ENSSSCG00000015897/ENSSSCG00000027877	-/IL1RL1/IFIH1/TLR10	4	2	ENSSSCG00000017754/ENSSSCG00000015897	2	ENSSSCG00000032795/ENSSSCG00000027877
BP	GO:0032479	regulation of type I interferon production	3ÔÂ30ÈÕ	27/6330	0.000260267	0.004244354	ENSSSCG00000017416/ENSSSCG00000012853/ENSSSCG00000015897	DHX58/IRF7/IFIH1	3	3	ENSSSCG00000017416/ENSSSCG00000012853/ENSSSCG00000015897	0
BP	GO:0032606	type I interferon production	3ÔÂ30ÈÕ	27/6330	0.000260267	0.004244354	ENSSSCG00000017416/ENSSSCG00000012853/ENSSSCG00000015897	DHX58/IRF7/IFIH1	3	3	ENSSSCG00000017416/ENSSSCG00000012853/ENSSSCG00000015897	0
BP	GO:0050708	regulation of protein secretion	5ÔÂ30ÈÕ	127/6330	0.000286227	0.00457964	ENSSSCG00000017754/ENSSSCG00000032795/ENSSSCG00000015897/ENSSSCG00000008648/ENSSSCG00000027877	-/IL1RL1/IFIH1/RSAD2/TLR10	5	3	ENSSSCG00000017754/ENSSSCG00000015897/ENSSSCG00000008648	2	ENSSSCG00000032795/ENSSSCG00000027877
BP	GO:0051240	positive regulation of multicellular organismal process	9ÔÂ30ÈÕ	494/6330	0.000322849	0.005069929	ENSSSCG00000017754/ENSSSCG00000017416/ENSSSCG00000008496/ENSSSCG00000012853/ENSSSCG00000032795/ENSSSCG00000015897/ENSSSCG00000003805/ENSSSCG00000008648/ENSSSCG00000033844	-/DHX58/EIF2AK2/IRF7/IL1RL1/IFIH1/PDE4B/RSAD2/CYP1B1	9	7	ENSSSCG00000017754/ENSSSCG00000017416/ENSSSCG00000008496/ENSSSCG00000012853/ENSSSCG00000015897/ENSSSCG00000003805/ENSSSCG00000008648	2	ENSSSCG00000032795/ENSSSCG00000033844
BP	GO:0032649	regulation of interferon-gamma production	3ÔÂ30ÈÕ	30/6330	0.00035781	0.005516775	ENSSSCG00000017754/ENSSSCG00000032795/ENSSSCG00000003805	-/IL1RL1/PDE4B	3	2	ENSSSCG00000017754/ENSSSCG00000003805	1	ENSSSCG00000032795
BP	GO:0002791	regulation of peptide secretion	5ÔÂ30ÈÕ	134/6330	0.000367258	0.005561339	ENSSSCG00000017754/ENSSSCG00000032795/ENSSSCG00000015897/ENSSSCG00000008648/ENSSSCG00000027877	-/IL1RL1/IFIH1/RSAD2/TLR10	5	3	ENSSSCG00000017754/ENSSSCG00000015897/ENSSSCG00000008648	2	ENSSSCG00000032795/ENSSSCG00000027877
BP	GO:0071621	granulocyte chemotaxis	3ÔÂ30ÈÕ	31/6330	0.000394882	0.005874731	ENSSSCG00000008959/ENSSSCG00000003805/ENSSSCG00000016254	CXCL2/PDE4B/-	3	3	ENSSSCG00000008959/ENSSSCG00000003805/ENSSSCG00000016254	0
BP	GO:0019058	viral life cycle	4ÔÂ30ÈÕ	76/6330	0.000415057	0.006047699	ENSSSCG00000009881/ENSSSCG00000008496/ENSSSCG00000014565/ENSSSCG00000008648	OAS2/EIF2AK2/-/RSAD2	4	4	ENSSSCG00000009881/ENSSSCG00000008496/ENSSSCG00000014565/ENSSSCG00000008648	0
BP	GO:0051090	regulation of DNA binding transcription factor activity	5ÔÂ30ÈÕ	138/6330	0.000420771	0.006047699	ENSSSCG00000008496/ENSSSCG00000014670/ENSSSCG00000039514/ENSSSCG00000033844/ENSSSCG00000001746	EIF2AK2/TRIM22/ID3/CYP1B1/PKHD1	5	3	ENSSSCG00000008496/ENSSSCG00000014670/ENSSSCG00000039514	2	ENSSSCG00000033844/ENSSSCG00000001746
BP	GO:0050663	cytokine secretion	4ÔÂ30ÈÕ	77/6330	0.000436362	0.006167244	ENSSSCG00000017754/ENSSSCG00000032795/ENSSSCG00000015897/ENSSSCG00000027877	-/IL1RL1/IFIH1/TLR10	4	2	ENSSSCG00000017754/ENSSSCG00000015897	2	ENSSSCG00000032795/ENSSSCG00000027877
BP	GO:1990266	neutrophil migration	3ÔÂ30ÈÕ	33/6330	0.000476249	0.006620648	ENSSSCG00000008959/ENSSSCG00000003805/ENSSSCG00000016254	CXCL2/PDE4B/-	3	3	ENSSSCG00000008959/ENSSSCG00000003805/ENSSSCG00000016254	0
BP	GO:0051046	regulation of secretion	6ÔÂ30ÈÕ	223/6330	0.000521608	0.007134255	ENSSSCG00000009881/ENSSSCG00000017754/ENSSSCG00000032795/ENSSSCG00000015897/ENSSSCG00000008648/ENSSSCG00000027877	OAS2/-/IL1RL1/IFIH1/RSAD2/TLR10	6	4	ENSSSCG00000009881/ENSSSCG00000017754/ENSSSCG00000015897/ENSSSCG00000008648	2	ENSSSCG00000032795/ENSSSCG00000027877
BP	GO:0032609	interferon-gamma production	3ÔÂ30ÈÕ	35/6330	0.000567666	0.007640969	ENSSSCG00000017754/ENSSSCG00000032795/ENSSSCG00000003805	-/IL1RL1/PDE4B	3	2	ENSSSCG00000017754/ENSSSCG00000003805	1	ENSSSCG00000032795
BP	GO:0002224	toll-like receptor signaling pathway	3ÔÂ30ÈÕ	40/6330	0.000843337	0.011174214	ENSSSCG00000012853/ENSSSCG00000008648/ENSSSCG00000027877	IRF7/RSAD2/TLR10	3	2	ENSSSCG00000012853/ENSSSCG00000008648	1	ENSSSCG00000027877
BP	GO:0032607	interferon-alpha production	2/30	10/6330	0.000954417	0.012262809	ENSSSCG00000012853/ENSSSCG00000015897	IRF7/IFIH1	2	2	ENSSSCG00000012853/ENSSSCG00000015897	0
BP	GO:0032647	regulation of interferon-alpha production	2/30	10/6330	0.000954417	0.012262809	ENSSSCG00000012853/ENSSSCG00000015897	IRF7/IFIH1	2	2	ENSSSCG00000012853/ENSSSCG00000015897	0
BP	GO:0097530	granulocyte migration	3ÔÂ30ÈÕ	42/6330	0.000973669	0.012323451	ENSSSCG00000008959/ENSSSCG00000003805/ENSSSCG00000016254	CXCL2/PDE4B/-	3	3	ENSSSCG00000008959/ENSSSCG00000003805/ENSSSCG00000016254	0
BP	GO:0006954	inflammatory response	5ÔÂ30ÈÕ	170/6330	0.001088574	0.013575163	ENSSSCG00000008959/ENSSSCG00000032795/ENSSSCG00000016254/ENSSSCG00000036956/ENSSSCG00000027877	CXCL2/IL1RL1/-/SOCS3/TLR10	5	3	ENSSSCG00000008959/ENSSSCG00000016254/ENSSSCG00000036956	2	ENSSSCG00000032795/ENSSSCG00000027877
BP	GO:0009306	protein secretion	5ÔÂ30ÈÕ	171/6330	0.001117649	0.013735747	ENSSSCG00000017754/ENSSSCG00000032795/ENSSSCG00000015897/ENSSSCG00000008648/ENSSSCG00000027877	-/IL1RL1/IFIH1/RSAD2/TLR10	5	3	ENSSSCG00000017754/ENSSSCG00000015897/ENSSSCG00000008648	2	ENSSSCG00000032795/ENSSSCG00000027877
BP	GO:0050715	positive regulation of cytokine secretion	3ÔÂ30ÈÕ	45/6330	0.00119204	0.014440708	ENSSSCG00000017754/ENSSSCG00000032795/ENSSSCG00000015897	-/IL1RL1/IFIH1	3	2	ENSSSCG00000017754/ENSSSCG00000015897	1	ENSSSCG00000032795
BP	GO:0016032	viral process	4ÔÂ30ÈÕ	103/6330	0.00130876	0.015631385	ENSSSCG00000009881/ENSSSCG00000008496/ENSSSCG00000014565/ENSSSCG00000008648	OAS2/EIF2AK2/-/RSAD2	4	4	ENSSSCG00000009881/ENSSSCG00000008496/ENSSSCG00000014565/ENSSSCG00000008648	0
BP	GO:0032689	negative regulation of interferon-gamma production	2/30	12/6330	0.001391583	0.016165234	ENSSSCG00000017754/ENSSSCG00000032795	-/IL1RL1	2	1	ENSSSCG00000017754	1	ENSSSCG00000032795
BP	GO:2000778	positive regulation of interleukin-6 secretion	2/30	12/6330	0.001391583	0.016165234	ENSSSCG00000017754/ENSSSCG00000015897	-/IFIH1	2	2	ENSSSCG00000017754/ENSSSCG00000015897	0
BP	GO:0002790	peptide secretion	5ÔÂ30ÈÕ	181/6330	0.001441244	0.016515876	ENSSSCG00000017754/ENSSSCG00000032795/ENSSSCG00000015897/ENSSSCG00000008648/ENSSSCG00000027877	-/IL1RL1/IFIH1/RSAD2/TLR10	5	3	ENSSSCG00000017754/ENSSSCG00000015897/ENSSSCG00000008648	2	ENSSSCG00000032795/ENSSSCG00000027877
BP	GO:0002753	cytoplasmic pattern recognition receptor signaling pathway	2/30	13/6330	0.001639759	0.018296254	ENSSSCG00000017416/ENSSSCG00000015897	DHX58/IFIH1	2	2	ENSSSCG00000017416/ENSSSCG00000015897	0
BP	GO:0032728	positive regulation of interferon-beta production	2/30	13/6330	0.001639759	0.018296254	ENSSSCG00000012853/ENSSSCG00000015897	IRF7/IFIH1	2	2	ENSSSCG00000012853/ENSSSCG00000015897	0
BP	GO:0002819	regulation of adaptive immune response	3ÔÂ30ÈÕ	55/6330	0.002134656	0.023311185	ENSSSCG00000012853/ENSSSCG00000032795/ENSSSCG00000008648	IRF7/IL1RL1/RSAD2	3	2	ENSSSCG00000012853/ENSSSCG00000008648	1	ENSSSCG00000032795
BP	GO:0051223	regulation of protein transport	5ÔÂ30ÈÕ	198/6330	0.002144189	0.023311185	ENSSSCG00000017754/ENSSSCG00000032795/ENSSSCG00000015897/ENSSSCG00000008648/ENSSSCG00000027877	-/IL1RL1/IFIH1/RSAD2/TLR10	5	3	ENSSSCG00000017754/ENSSSCG00000015897/ENSSSCG00000008648	2	ENSSSCG00000032795/ENSSSCG00000027877
BP	GO:0060338	regulation of type I interferon-mediated signaling pathway	2/30	15/6330	0.002194402	0.023555096	ENSSSCG00000007508/ENSSSCG00000012853	ZBP1/IRF7	2	2	ENSSSCG00000007508/ENSSSCG00000012853	0
BP	GO:0044403	symbiont process	4ÔÂ30ÈÕ	119/6330	0.002230098	0.023639039	ENSSSCG00000009881/ENSSSCG00000008496/ENSSSCG00000014565/ENSSSCG00000008648	OAS2/EIF2AK2/-/RSAD2	4	4	ENSSSCG00000009881/ENSSSCG00000008496/ENSSSCG00000014565/ENSSSCG00000008648	0
BP	GO:0043433	negative regulation of DNA binding transcription factor activity	3ÔÂ30ÈÕ	57/6330	0.00236565	0.024766312	ENSSSCG00000039514/ENSSSCG00000033844/ENSSSCG00000001746	ID3/CYP1B1/PKHD1	3	1	ENSSSCG00000039514	2	ENSSSCG00000033844/ENSSSCG00000001746
BP	GO:0032880	regulation of protein localization	6ÔÂ30ÈÕ	300/6330	0.002438686	0.024946306	ENSSSCG00000017754/ENSSSCG00000014670/ENSSSCG00000032795/ENSSSCG00000015897/ENSSSCG00000008648/ENSSSCG00000027877	-/TRIM22/IL1RL1/IFIH1/RSAD2/TLR10	6	4	ENSSSCG00000017754/ENSSSCG00000014670/ENSSSCG00000015897/ENSSSCG00000008648	2	ENSSSCG00000032795/ENSSSCG00000027877
BP	GO:0060759	regulation of response to cytokine stimulus	3ÔÂ30ÈÕ	58/6330	0.002486742	0.024946306	ENSSSCG00000007508/ENSSSCG00000012853/ENSSSCG00000015897	ZBP1/IRF7/IFIH1	3	3	ENSSSCG00000007508/ENSSSCG00000012853/ENSSSCG00000015897	0
BP	GO:0090087	regulation of peptide transport	5ÔÂ30ÈÕ	205/6330	0.002496754	0.024946306	ENSSSCG00000017754/ENSSSCG00000032795/ENSSSCG00000015897/ENSSSCG00000008648/ENSSSCG00000027877	-/IL1RL1/IFIH1/RSAD2/TLR10	5	3	ENSSSCG00000017754/ENSSSCG00000015897/ENSSSCG00000008648	2	ENSSSCG00000032795/ENSSSCG00000027877
BP	GO:0044764	multi-organism cellular process	2/30	16/6330	0.002500514	0.024946306	ENSSSCG00000017416/ENSSSCG00000015897	DHX58/IFIH1	2	2	ENSSSCG00000017416/ENSSSCG00000015897	0
BP	GO:1903530	regulation of secretion by cell	5ÔÂ30ÈÕ	210/6330	0.002773358	0.026976471	ENSSSCG00000017754/ENSSSCG00000032795/ENSSSCG00000015897/ENSSSCG00000008648/ENSSSCG00000027877	-/IL1RL1/IFIH1/RSAD2/TLR10	5	3	ENSSSCG00000017754/ENSSSCG00000015897/ENSSSCG00000008648	2	ENSSSCG00000032795/ENSSSCG00000027877
BP	GO:0072604	interleukin-6 secretion	2/30	17/6330	0.002825586	0.026976471	ENSSSCG00000017754/ENSSSCG00000015897	-/IFIH1	2	2	ENSSSCG00000017754/ENSSSCG00000015897	0
BP	GO:0044419	interspecies interaction between organisms	4ÔÂ30ÈÕ	127/6330	0.002827062	0.026976471	ENSSSCG00000009881/ENSSSCG00000008496/ENSSSCG00000014565/ENSSSCG00000008648	OAS2/EIF2AK2/-/RSAD2	4	4	ENSSSCG00000009881/ENSSSCG00000008496/ENSSSCG00000014565/ENSSSCG00000008648	0
BP	GO:0070201	regulation of establishment of protein localization	5ÔÂ30ÈÕ	211/6330	0.002831257	0.026976471	ENSSSCG00000017754/ENSSSCG00000032795/ENSSSCG00000015897/ENSSSCG00000008648/ENSSSCG00000027877	-/IL1RL1/IFIH1/RSAD2/TLR10	5	3	ENSSSCG00000017754/ENSSSCG00000015897/ENSSSCG00000008648	2	ENSSSCG00000032795/ENSSSCG00000027877
BP	GO:0097529	myeloid leukocyte migration	3ÔÂ30ÈÕ	61/6330	0.002872887	0.027068977	ENSSSCG00000008959/ENSSSCG00000003805/ENSSSCG00000016254	CXCL2/PDE4B/-	3	3	ENSSSCG00000008959/ENSSSCG00000003805/ENSSSCG00000016254	0
BP	GO:0030595	leukocyte chemotaxis	3ÔÂ30ÈÕ	62/6330	0.003009357	0.028043235	ENSSSCG00000008959/ENSSSCG00000003805/ENSSSCG00000016254	CXCL2/PDE4B/-	3	3	ENSSSCG00000008959/ENSSSCG00000003805/ENSSSCG00000016254	0
BP	GO:0001961	positive regulation of cytokine-mediated signaling pathway	2/30	18/6330	0.003169443	0.028899869	ENSSSCG00000007508/ENSSSCG00000012853	ZBP1/IRF7	2	2	ENSSSCG00000007508/ENSSSCG00000012853	0
BP	GO:0032648	regulation of interferon-beta production	2/30	18/6330	0.003169443	0.028899869	ENSSSCG00000012853/ENSSSCG00000015897	IRF7/IFIH1	2	2	ENSSSCG00000012853/ENSSSCG00000015897	0
BP	GO:1901701	cellular response to oxygen-containing compound	6ÔÂ30ÈÕ	320/6330	0.003371931	0.030419126	ENSSSCG00000007507/ENSSSCG00000008959/ENSSSCG00000039514/ENSSSCG00000003805/ENSSSCG00000036956/ENSSSCG00000033844	PCK1/CXCL2/ID3/PDE4B/SOCS3/CYP1B1	6	5	ENSSSCG00000007507/ENSSSCG00000008959/ENSSSCG00000039514/ENSSSCG00000003805/ENSSSCG00000036956	1	ENSSSCG00000033844
BP	GO:0032608	interferon-beta production	2/30	19/6330	0.003531912	0.031198557	ENSSSCG00000012853/ENSSSCG00000015897	IRF7/IFIH1	2	2	ENSSSCG00000012853/ENSSSCG00000015897	0
BP	GO:0032722	positive regulation of chemokine production	2/30	19/6330	0.003531912	0.031198557	ENSSSCG00000008496/ENSSSCG00000032795	EIF2AK2/IL1RL1	2	1	ENSSSCG00000008496	1	ENSSSCG00000032795
BP	GO:0046903	secretion	6ÔÂ30ÈÕ	329/6330	0.003870243	0.033834701	ENSSSCG00000009881/ENSSSCG00000017754/ENSSSCG00000032795/ENSSSCG00000015897/ENSSSCG00000008648/ENSSSCG00000027877	OAS2/-/IL1RL1/IFIH1/RSAD2/TLR10	6	4	ENSSSCG00000009881/ENSSSCG00000017754/ENSSSCG00000015897/ENSSSCG00000008648	2	ENSSSCG00000032795/ENSSSCG00000027877
BP	GO:0050688	regulation of defense response to virus	2/30	20/6330	0.003912821	0.033857876	ENSSSCG00000017416/ENSSSCG00000030548	DHX58/HERC5	2	2	ENSSSCG00000017416/ENSSSCG00000030548	0
BP	GO:0050714	positive regulation of protein secretion	3ÔÂ30ÈÕ	71/6330	0.004419286	0.037490706	ENSSSCG00000017754/ENSSSCG00000032795/ENSSSCG00000015897	-/IL1RL1/IFIH1	3	2	ENSSSCG00000017754/ENSSSCG00000015897	1	ENSSSCG00000032795
BP	GO:0032101	regulation of response to external stimulus	5ÔÂ30ÈÕ	234/6330	0.004421074	0.037490706	ENSSSCG00000017416/ENSSSCG00000030548/ENSSSCG00000032795/ENSSSCG00000036956/ENSSSCG00000027877	DHX58/HERC5/IL1RL1/SOCS3/TLR10	5	3	ENSSSCG00000017416/ENSSSCG00000030548/ENSSSCG00000036956	2	ENSSSCG00000032795/ENSSSCG00000027877
BP	GO:0032103	positive regulation of response to external stimulus	3ÔÂ30ÈÕ	75/6330	0.005155029	0.042936063	ENSSSCG00000017416/ENSSSCG00000032795/ENSSSCG00000027877	DHX58/IL1RL1/TLR10	3	1	ENSSSCG00000017416	2	ENSSSCG00000032795/ENSSSCG00000027877
BP	GO:0070098	chemokine-mediated signaling pathway	2/30	23/6330	0.005164479	0.042936063	ENSSSCG00000008959/ENSSSCG00000016254	CXCL2/-	2	2	ENSSSCG00000008959/ENSSSCG00000016254	0
BP	GO:0002460	adaptive immune response based on somatic recombination of immune receptors built from immunoglobulin superfamily domains	3ÔÂ30ÈÕ	76/6330	0.005349822	0.044045136	ENSSSCG00000012853/ENSSSCG00000032795/ENSSSCG00000008648	IRF7/IL1RL1/RSAD2	3	2	ENSSSCG00000012853/ENSSSCG00000008648	1	ENSSSCG00000032795
BP	GO:0002793	positive regulation of peptide secretion	3ÔÂ30ÈÕ	77/6330	0.005549016	0.045245825	ENSSSCG00000017754/ENSSSCG00000032795/ENSSSCG00000015897	-/IL1RL1/IFIH1	3	2	ENSSSCG00000017754/ENSSSCG00000015897	1	ENSSSCG00000032795
BP	GO:0071396	cellular response to lipid	4ÔÂ30ÈÕ	157/6330	0.006038058	0.048764506	ENSSSCG00000007507/ENSSSCG00000008959/ENSSSCG00000039514/ENSSSCG00000003805	PCK1/CXCL2/ID3/PDE4B	4	4	ENSSSCG00000007507/ENSSSCG00000008959/ENSSSCG00000039514/ENSSSCG00000003805	0
MF	GO:0003725	double-stranded RNA binding	4ÔÂ26ÈÕ	28/6272	4.44E-06	0.000501918	ENSSSCG00000009881/ENSSSCG00000017416/ENSSSCG00000008496/ENSSSCG00000015897	OAS2/DHX58/EIF2AK2/IFIH1	4	4	ENSSSCG00000009881/ENSSSCG00000017416/ENSSSCG00000008496/ENSSSCG00000015897	0
MF	GO:0046914	transition metal ion binding	7ÔÂ26ÈÕ	396/6272	0.000872974	0.025094163	ENSSSCG00000007507/ENSSSCG00000017416/ENSSSCG00000014670/ENSSSCG00000015897/ENSSSCG00000017886/ENSSSCG00000014672/ENSSSCG00000033844	PCK1/DHX58/TRIM22/IFIH1/FBXO39/-/CYP1B1	7	6	ENSSSCG00000007507/ENSSSCG00000017416/ENSSSCG00000014670/ENSSSCG00000015897/ENSSSCG00000017886/ENSSSCG00000014672	1	ENSSSCG00000033844
MF	GO:0008009	chemokine activity	2ÔÂ26ÈÕ	11/6272	0.000888289	0.025094163	ENSSSCG00000008959/ENSSSCG00000016254	CXCL2/-	2	2	ENSSSCG00000008959/ENSSSCG00000016254	0
MF	GO:0042379	chemokine receptor binding	2ÔÂ26ÈÕ	11/6272	0.000888289	0.025094163	ENSSSCG00000008959/ENSSSCG00000016254	CXCL2/-	2	2	ENSSSCG00000008959/ENSSSCG00000016254	0
