# Supplementary material for: Transcriptome Analyses of Senecavirus A-Infected PK-15 Cells: RIG-I and IRF7 Are the Important Factors in Inducing Type III Interferons
Source: Front Microbiol. 2022 Mar 4;13:846343. doi: 10.3389/fmicb.2022.846343 (PMC8931416; doi:10.3389/fmicb.2022.846343)
Supplement: Supplementary file 1 [file Data_Sheet_1.zip › Supplementary data/Supplementary Table 13 GO enrichment results of S12 vs Control.xls]

Category	GOID	Description	GeneRatio	BgRatio	pvalue	padj	geneID	geneName	Count	Up	Up_Gene_id	Down	Down_Gene_id
BP	GO:0006952	defense response	34/169	376/6337	1.57071975350825e-10	3.55139736268215e-07	ENSSSCG00000009881/ENSSSCG00000007508/ENSSSCG00000006543/ENSSSCG00000017416/ENSSSCG00000030548/ENSSSCG00000010922/ENSSSCG00000034570/ENSSSCG00000025698/ENSSSCG00000008648/ENSSSCG00000013551/ENSSSCG00000004789/ENSSSCG00000015897/ENSSSCG00000008959/ENSSSCG00000032795/ENSSSCG00000014565/ENSSSCG00000037815/ENSSSCG00000014780/ENSSSCG00000016254/ENSSSCG00000032857/ENSSSCG00000030801/ENSSSCG00000005503/…	OAS2/ZBP1/ADAR/DHX58/HERC5/ELF3/IFI6/SERPINE1/RSAD2/C3/THBS1/IFIH1/CXCL2/IL1RL1/-/ZC3H12A/TRIM21/-/S100A12/-/TLR4/IL22RA1/SOCS3/DRD1/DDX58/S100A8/OASL/DUOX2/TCIRG1/-/SOCS1/CCL4/CCL1/ACOD1	34	29	ENSSSCG00000009881/ENSSSCG00000007508/ENSSSCG00000006543/ENSSSCG00000017416/ENSSSCG00000030548/ENSSSCG00000010922/ENSSSCG00000034570/ENSSSCG00000008648/ENSSSCG00000013551/ENSSSCG00000015897/ENSSSCG00000008959/ENSSSCG00000014565/ENSSSCG00000037815/ENSSSCG00000014780/ENSSSCG00000016254/ENSSSCG00000032857/ENSSSCG00000030801/ENSSSCG00000005503/ENSSSCG00000038848/ENSSSCG00000036956/ENSSSCG00000030408/…	5	ENSSSCG00000025698/ENSSSCG00000004789/ENSSSCG00000032795/ENSSSCG00000029037/ENSSSCG00000017720
BP	GO:0045087	innate immune response	20/169	175/6337	2.94433887607797e-08	3.32857509940615e-05	ENSSSCG00000009881/ENSSSCG00000007508/ENSSSCG00000006543/ENSSSCG00000017416/ENSSSCG00000034570/ENSSSCG00000008648/ENSSSCG00000013551/ENSSSCG00000015897/ENSSSCG00000014565/ENSSSCG00000014780/ENSSSCG00000016254/ENSSSCG00000032857/ENSSSCG00000030801/ENSSSCG00000005503/ENSSSCG00000030408/ENSSSCG00000006590/ENSSSCG00000006418/ENSSSCG00000027855/ENSSSCG00000032343/ENSSSCG00000017720	OAS2/ZBP1/ADAR/DHX58/IFI6/RSAD2/C3/IFIH1/-/TRIM21/-/S100A12/-/TLR4/DDX58/S100A8/-/SOCS1/CCL4/CCL1	20	19	ENSSSCG00000009881/ENSSSCG00000007508/ENSSSCG00000006543/ENSSSCG00000017416/ENSSSCG00000034570/ENSSSCG00000008648/ENSSSCG00000013551/ENSSSCG00000015897/ENSSSCG00000014565/ENSSSCG00000014780/ENSSSCG00000016254/ENSSSCG00000032857/ENSSSCG00000030801/ENSSSCG00000005503/ENSSSCG00000030408/ENSSSCG00000006590/ENSSSCG00000006418/ENSSSCG00000027855/ENSSSCG00000032343	1	ENSSSCG00000017720
BP	GO:0006955	immune response	31/169	399/6337	4.48026901387892e-08	3.37662941346008e-05	ENSSSCG00000009881/ENSSSCG00000003763/ENSSSCG00000007508/ENSSSCG00000006543/ENSSSCG00000017416/ENSSSCG00000034570/ENSSSCG00000008648/ENSSSCG00000013551/ENSSSCG00000004789/ENSSSCG00000031954/ENSSSCG00000015897/ENSSSCG00000008959/ENSSSCG00000032795/ENSSSCG00000014565/ENSSSCG00000037815/ENSSSCG00000014780/ENSSSCG00000016254/ENSSSCG00000032857/ENSSSCG00000030801/ENSSSCG00000005503/ENSSSCG00000034087/…	OAS2/IFI44/ZBP1/ADAR/DHX58/IFI6/RSAD2/C3/THBS1/SLC39A10/IFIH1/CXCL2/IL1RL1/-/ZC3H12A/TRIM21/-/S100A12/-/TLR4/TNFSF15/DDX58/S100A8/OASL/CDH17/TCIRG1/-/SOCS1/CCL4/CCL1/ACOD1	31	28	ENSSSCG00000009881/ENSSSCG00000003763/ENSSSCG00000007508/ENSSSCG00000006543/ENSSSCG00000017416/ENSSSCG00000034570/ENSSSCG00000008648/ENSSSCG00000013551/ENSSSCG00000031954/ENSSSCG00000015897/ENSSSCG00000008959/ENSSSCG00000014565/ENSSSCG00000037815/ENSSSCG00000014780/ENSSSCG00000016254/ENSSSCG00000032857/ENSSSCG00000030801/ENSSSCG00000005503/ENSSSCG00000034087/ENSSSCG00000030408/ENSSSCG00000006590/…	3	ENSSSCG00000004789/ENSSSCG00000032795/ENSSSCG00000017720
BP	GO:0045069	regulation of viral genome replication	8/169	28/6337	4.27595348217773e-07	0.000138720235339495	ENSSSCG00000009881/ENSSSCG00000006543/ENSSSCG00000008496/ENSSSCG00000008648/ENSSSCG00000015140/ENSSSCG00000014565/ENSSSCG00000037815/ENSSSCG00000009921	OAS2/ADAR/EIF2AK2/RSAD2/HSPA8/-/ZC3H12A/OASL	8	8	ENSSSCG00000009881/ENSSSCG00000006543/ENSSSCG00000008496/ENSSSCG00000008648/ENSSSCG00000015140/ENSSSCG00000014565/ENSSSCG00000037815/ENSSSCG00000009921	0
BP	GO:0045071	negative regulation of viral genome replication	6/169	13/6337	4.8397240201182e-07	0.000138720235339495	ENSSSCG00000009881/ENSSSCG00000008496/ENSSSCG00000008648/ENSSSCG00000014565/ENSSSCG00000037815/ENSSSCG00000009921	OAS2/EIF2AK2/RSAD2/-/ZC3H12A/OASL	6	6	ENSSSCG00000009881/ENSSSCG00000008496/ENSSSCG00000008648/ENSSSCG00000014565/ENSSSCG00000037815/ENSSSCG00000009921	0
BP	GO:0098542	defense response to other organism	15/169	119/6337	4.90086929011748e-07	0.000138720235339495	ENSSSCG00000009881/ENSSSCG00000017416/ENSSSCG00000030548/ENSSSCG00000034570/ENSSSCG00000025698/ENSSSCG00000008648/ENSSSCG00000015897/ENSSSCG00000014565/ENSSSCG00000037815/ENSSSCG00000032857/ENSSSCG00000030801/ENSSSCG00000005503/ENSSSCG00000038848/ENSSSCG00000030408/ENSSSCG00000009921	OAS2/DHX58/HERC5/IFI6/SERPINE1/RSAD2/IFIH1/-/ZC3H12A/S100A12/-/TLR4/IL22RA1/DDX58/OASL	15	14	ENSSSCG00000009881/ENSSSCG00000017416/ENSSSCG00000030548/ENSSSCG00000034570/ENSSSCG00000008648/ENSSSCG00000015897/ENSSSCG00000014565/ENSSSCG00000037815/ENSSSCG00000032857/ENSSSCG00000030801/ENSSSCG00000005503/ENSSSCG00000038848/ENSSSCG00000030408/ENSSSCG00000009921	1	ENSSSCG00000025698
BP	GO:1903901	negative regulation of viral life cycle	7/169	20/6337	4.90360589551637e-07	0.000138720235339495	ENSSSCG00000009881/ENSSSCG00000008496/ENSSSCG00000008648/ENSSSCG00000014565/ENSSSCG00000037815/ENSSSCG00000014780/ENSSSCG00000009921	OAS2/EIF2AK2/RSAD2/-/ZC3H12A/TRIM21/OASL	7	7	ENSSSCG00000009881/ENSSSCG00000008496/ENSSSCG00000008648/ENSSSCG00000014565/ENSSSCG00000037815/ENSSSCG00000014780/ENSSSCG00000009921	0
BP	GO:0051707	response to other organism	22/169	247/6337	5.14914457315914e-07	0.000138720235339495	ENSSSCG00000009881/ENSSSCG00000007507/ENSSSCG00000003763/ENSSSCG00000006543/ENSSSCG00000008496/ENSSSCG00000017416/ENSSSCG00000030548/ENSSSCG00000034570/ENSSSCG00000025698/ENSSSCG00000008648/ENSSSCG00000013551/ENSSSCG00000015897/ENSSSCG00000008959/ENSSSCG00000014565/ENSSSCG00000037815/ENSSSCG00000032857/ENSSSCG00000030801/ENSSSCG00000005503/ENSSSCG00000038848/ENSSSCG00000030408/ENSSSCG00000009921/…	OAS2/PCK1/IFI44/ADAR/EIF2AK2/DHX58/HERC5/IFI6/SERPINE1/RSAD2/C3/IFIH1/CXCL2/-/ZC3H12A/S100A12/-/TLR4/IL22RA1/DDX58/OASL/ACOD1	22	21	ENSSSCG00000009881/ENSSSCG00000007507/ENSSSCG00000003763/ENSSSCG00000006543/ENSSSCG00000008496/ENSSSCG00000017416/ENSSSCG00000030548/ENSSSCG00000034570/ENSSSCG00000008648/ENSSSCG00000013551/ENSSSCG00000015897/ENSSSCG00000008959/ENSSSCG00000014565/ENSSSCG00000037815/ENSSSCG00000032857/ENSSSCG00000030801/ENSSSCG00000005503/ENSSSCG00000038848/ENSSSCG00000030408/ENSSSCG00000009921/ENSSSCG00000009469	1	ENSSSCG00000025698
BP	GO:0043207	response to external biotic stimulus	22/169	248/6337	5.52181387905996e-07	0.000138720235339495	ENSSSCG00000009881/ENSSSCG00000007507/ENSSSCG00000003763/ENSSSCG00000006543/ENSSSCG00000008496/ENSSSCG00000017416/ENSSSCG00000030548/ENSSSCG00000034570/ENSSSCG00000025698/ENSSSCG00000008648/ENSSSCG00000013551/ENSSSCG00000015897/ENSSSCG00000008959/ENSSSCG00000014565/ENSSSCG00000037815/ENSSSCG00000032857/ENSSSCG00000030801/ENSSSCG00000005503/ENSSSCG00000038848/ENSSSCG00000030408/ENSSSCG00000009921/…	OAS2/PCK1/IFI44/ADAR/EIF2AK2/DHX58/HERC5/IFI6/SERPINE1/RSAD2/C3/IFIH1/CXCL2/-/ZC3H12A/S100A12/-/TLR4/IL22RA1/DDX58/OASL/ACOD1	22	21	ENSSSCG00000009881/ENSSSCG00000007507/ENSSSCG00000003763/ENSSSCG00000006543/ENSSSCG00000008496/ENSSSCG00000017416/ENSSSCG00000030548/ENSSSCG00000034570/ENSSSCG00000008648/ENSSSCG00000013551/ENSSSCG00000015897/ENSSSCG00000008959/ENSSSCG00000014565/ENSSSCG00000037815/ENSSSCG00000032857/ENSSSCG00000030801/ENSSSCG00000005503/ENSSSCG00000038848/ENSSSCG00000030408/ENSSSCG00000009921/ENSSSCG00000009469	1	ENSSSCG00000025698
BP	GO:0034097	response to cytokine	24/169	291/6337	6.19120979250027e-07	0.000139983253408431	ENSSSCG00000009881/ENSSSCG00000007508/ENSSSCG00000006543/ENSSSCG00000008496/ENSSSCG00000015897/ENSSSCG00000014336/ENSSSCG00000005437/ENSSSCG00000008959/ENSSSCG00000032795/ENSSSCG00000014565/ENSSSCG00000037815/ENSSSCG00000014780/ENSSSCG00000016254/ENSSSCG00000030801/ENSSSCG00000005503/ENSSSCG00000005992/ENSSSCG00000038848/ENSSSCG00000036956/ENSSSCG00000030408/ENSSSCG00000012890/ENSSSCG00000006418/…	OAS2/ZBP1/ADAR/EIF2AK2/IFIH1/EGR1/KLF4/CXCL2/IL1RL1/-/ZC3H12A/TRIM21/-/-/TLR4/SHAS2/IL22RA1/SOCS3/DDX58/TCIRG1/-/SOCS1/CCL4/CCL1	24	19	ENSSSCG00000009881/ENSSSCG00000007508/ENSSSCG00000006543/ENSSSCG00000008496/ENSSSCG00000015897/ENSSSCG00000008959/ENSSSCG00000014565/ENSSSCG00000037815/ENSSSCG00000014780/ENSSSCG00000016254/ENSSSCG00000030801/ENSSSCG00000005503/ENSSSCG00000038848/ENSSSCG00000036956/ENSSSCG00000030408/ENSSSCG00000012890/ENSSSCG00000006418/ENSSSCG00000027855/ENSSSCG00000032343	5	ENSSSCG00000014336/ENSSSCG00000005437/ENSSSCG00000032795/ENSSSCG00000005992/ENSSSCG00000017720
BP	GO:0043901	negative regulation of multi-organism process	9/169	40/6337	7.41007226298864e-07	0.000152310667151066	ENSSSCG00000009881/ENSSSCG00000008496/ENSSSCG00000017416/ENSSSCG00000008648/ENSSSCG00000014565/ENSSSCG00000037815/ENSSSCG00000014780/ENSSSCG00000009921/ENSSSCG00000009469	OAS2/EIF2AK2/DHX58/RSAD2/-/ZC3H12A/TRIM21/OASL/ACOD1	9	9	ENSSSCG00000009881/ENSSSCG00000008496/ENSSSCG00000017416/ENSSSCG00000008648/ENSSSCG00000014565/ENSSSCG00000037815/ENSSSCG00000014780/ENSSSCG00000009921/ENSSSCG00000009469	0
BP	GO:0009615	response to virus	12/169	78/6337	8.25007262551067e-07	0.000155445118385663	ENSSSCG00000009881/ENSSSCG00000006543/ENSSSCG00000008496/ENSSSCG00000017416/ENSSSCG00000030548/ENSSSCG00000034570/ENSSSCG00000008648/ENSSSCG00000015897/ENSSSCG00000014565/ENSSSCG00000037815/ENSSSCG00000030408/ENSSSCG00000009921	OAS2/ADAR/EIF2AK2/DHX58/HERC5/IFI6/RSAD2/IFIH1/-/ZC3H12A/DDX58/OASL	12	12	ENSSSCG00000009881/ENSSSCG00000006543/ENSSSCG00000008496/ENSSSCG00000017416/ENSSSCG00000030548/ENSSSCG00000034570/ENSSSCG00000008648/ENSSSCG00000015897/ENSSSCG00000014565/ENSSSCG00000037815/ENSSSCG00000030408/ENSSSCG00000009921	0
BP	GO:0009607	response to biotic stimulus	22/169	258/6337	1.08741849977995e-06	0.000189127171384805	ENSSSCG00000009881/ENSSSCG00000007507/ENSSSCG00000003763/ENSSSCG00000006543/ENSSSCG00000008496/ENSSSCG00000017416/ENSSSCG00000030548/ENSSSCG00000034570/ENSSSCG00000025698/ENSSSCG00000008648/ENSSSCG00000013551/ENSSSCG00000015897/ENSSSCG00000008959/ENSSSCG00000014565/ENSSSCG00000037815/ENSSSCG00000032857/ENSSSCG00000030801/ENSSSCG00000005503/ENSSSCG00000038848/ENSSSCG00000030408/ENSSSCG00000009921/…	OAS2/PCK1/IFI44/ADAR/EIF2AK2/DHX58/HERC5/IFI6/SERPINE1/RSAD2/C3/IFIH1/CXCL2/-/ZC3H12A/S100A12/-/TLR4/IL22RA1/DDX58/OASL/ACOD1	22	21	ENSSSCG00000009881/ENSSSCG00000007507/ENSSSCG00000003763/ENSSSCG00000006543/ENSSSCG00000008496/ENSSSCG00000017416/ENSSSCG00000030548/ENSSSCG00000034570/ENSSSCG00000008648/ENSSSCG00000013551/ENSSSCG00000015897/ENSSSCG00000008959/ENSSSCG00000014565/ENSSSCG00000037815/ENSSSCG00000032857/ENSSSCG00000030801/ENSSSCG00000005503/ENSSSCG00000038848/ENSSSCG00000030408/ENSSSCG00000009921/ENSSSCG00000009469	1	ENSSSCG00000025698
BP	GO:1903900	regulation of viral life cycle	9/169	43/6337	1.42657484845069e-06	0.000230391838024786	ENSSSCG00000009881/ENSSSCG00000006543/ENSSSCG00000008496/ENSSSCG00000008648/ENSSSCG00000015140/ENSSSCG00000014565/ENSSSCG00000037815/ENSSSCG00000014780/ENSSSCG00000009921	OAS2/ADAR/EIF2AK2/RSAD2/HSPA8/-/ZC3H12A/TRIM21/OASL	9	9	ENSSSCG00000009881/ENSSSCG00000006543/ENSSSCG00000008496/ENSSSCG00000008648/ENSSSCG00000015140/ENSSSCG00000014565/ENSSSCG00000037815/ENSSSCG00000014780/ENSSSCG00000009921	0
BP	GO:0098586	cellular response to virus	6/169	16/6337	2.11267683050229e-06	0.000318450820917711	ENSSSCG00000006543/ENSSSCG00000017416/ENSSSCG00000034570/ENSSSCG00000015897/ENSSSCG00000037815/ENSSSCG00000030408	ADAR/DHX58/IFI6/IFIH1/ZC3H12A/DDX58	6	6	ENSSSCG00000006543/ENSSSCG00000017416/ENSSSCG00000034570/ENSSSCG00000015897/ENSSSCG00000037815/ENSSSCG00000030408	0
BP	GO:0051607	defense response to virus	10/169	58/6337	2.40817230846659e-06	0.000340304849340185	ENSSSCG00000009881/ENSSSCG00000017416/ENSSSCG00000030548/ENSSSCG00000034570/ENSSSCG00000008648/ENSSSCG00000015897/ENSSSCG00000014565/ENSSSCG00000037815/ENSSSCG00000030408/ENSSSCG00000009921	OAS2/DHX58/HERC5/IFI6/RSAD2/IFIH1/-/ZC3H12A/DDX58/OASL	10	10	ENSSSCG00000009881/ENSSSCG00000017416/ENSSSCG00000030548/ENSSSCG00000034570/ENSSSCG00000008648/ENSSSCG00000015897/ENSSSCG00000014565/ENSSSCG00000037815/ENSSSCG00000030408/ENSSSCG00000009921	0
BP	GO:0048525	negative regulation of viral process	7/169	25/6337	2.7162666122593e-06	0.000346525355749054	ENSSSCG00000009881/ENSSSCG00000008496/ENSSSCG00000008648/ENSSSCG00000014565/ENSSSCG00000037815/ENSSSCG00000014780/ENSSSCG00000009921	OAS2/EIF2AK2/RSAD2/-/ZC3H12A/TRIM21/OASL	7	7	ENSSSCG00000009881/ENSSSCG00000008496/ENSSSCG00000008648/ENSSSCG00000014565/ENSSSCG00000037815/ENSSSCG00000014780/ENSSSCG00000009921	0
BP	GO:0001819	positive regulation of cytokine production	15/169	136/6337	2.75871579101414e-06	0.000346525355749054	ENSSSCG00000017754/ENSSSCG00000008496/ENSSSCG00000017416/ENSSSCG00000025698/ENSSSCG00000008648/ENSSSCG00000013551/ENSSSCG00000004789/ENSSSCG00000015897/ENSSSCG00000014336/ENSSSCG00000032795/ENSSSCG00000005503/ENSSSCG00000033844/ENSSSCG00000026113/ENSSSCG00000030408/ENSSSCG00000017978	-/EIF2AK2/DHX58/SERPINE1/RSAD2/C3/THBS1/IFIH1/EGR1/IL1RL1/TLR4/CYP1B1/ZBTB20/DDX58/ALOX15B	15	9	ENSSSCG00000017754/ENSSSCG00000008496/ENSSSCG00000017416/ENSSSCG00000008648/ENSSSCG00000013551/ENSSSCG00000015897/ENSSSCG00000005503/ENSSSCG00000030408/ENSSSCG00000017978	6	ENSSSCG00000025698/ENSSSCG00000004789/ENSSSCG00000014336/ENSSSCG00000032795/ENSSSCG00000033844/ENSSSCG00000026113
BP	GO:0019079	viral genome replication	8/169	36/6337	3.46939183730929e-06	0.000412857628639806	ENSSSCG00000009881/ENSSSCG00000006543/ENSSSCG00000008496/ENSSSCG00000008648/ENSSSCG00000015140/ENSSSCG00000014565/ENSSSCG00000037815/ENSSSCG00000009921	OAS2/ADAR/EIF2AK2/RSAD2/HSPA8/-/ZC3H12A/OASL	8	8	ENSSSCG00000009881/ENSSSCG00000006543/ENSSSCG00000008496/ENSSSCG00000008648/ENSSSCG00000015140/ENSSSCG00000014565/ENSSSCG00000037815/ENSSSCG00000009921	0
BP	GO:0043900	regulation of multi-organism process	13/169	113/6337	8.22315267330889e-06	0.00092962740971757	ENSSSCG00000009881/ENSSSCG00000006543/ENSSSCG00000008496/ENSSSCG00000017416/ENSSSCG00000030548/ENSSSCG00000008648/ENSSSCG00000015140/ENSSSCG00000014565/ENSSSCG00000037815/ENSSSCG00000014780/ENSSSCG00000030408/ENSSSCG00000009921/ENSSSCG00000009469	OAS2/ADAR/EIF2AK2/DHX58/HERC5/RSAD2/HSPA8/-/ZC3H12A/TRIM21/DDX58/OASL/ACOD1	13	13	ENSSSCG00000009881/ENSSSCG00000006543/ENSSSCG00000008496/ENSSSCG00000017416/ENSSSCG00000030548/ENSSSCG00000008648/ENSSSCG00000015140/ENSSSCG00000014565/ENSSSCG00000037815/ENSSSCG00000014780/ENSSSCG00000030408/ENSSSCG00000009921/ENSSSCG00000009469	0
BP	GO:0050792	regulation of viral process	9/169	53/6337	8.91455723016775e-06	0.000959800661781394	ENSSSCG00000009881/ENSSSCG00000006543/ENSSSCG00000008496/ENSSSCG00000008648/ENSSSCG00000015140/ENSSSCG00000014565/ENSSSCG00000037815/ENSSSCG00000014780/ENSSSCG00000009921	OAS2/ADAR/EIF2AK2/RSAD2/HSPA8/-/ZC3H12A/TRIM21/OASL	9	9	ENSSSCG00000009881/ENSSSCG00000006543/ENSSSCG00000008496/ENSSSCG00000008648/ENSSSCG00000015140/ENSSSCG00000014565/ENSSSCG00000037815/ENSSSCG00000014780/ENSSSCG00000009921	0
BP	GO:0034341	response to interferon-gamma	8/169	41/6337	9.77660462956123e-06	0.00100476832124718	ENSSSCG00000014565/ENSSSCG00000014780/ENSSSCG00000016254/ENSSSCG00000030801/ENSSSCG00000005503/ENSSSCG00000027855/ENSSSCG00000032343/ENSSSCG00000017720	-/TRIM21/-/-/TLR4/SOCS1/CCL4/CCL1	8	7	ENSSSCG00000014565/ENSSSCG00000014780/ENSSSCG00000016254/ENSSSCG00000030801/ENSSSCG00000005503/ENSSSCG00000027855/ENSSSCG00000032343	1	ENSSSCG00000017720
BP	GO:0071345	cellular response to cytokine stimulus	20/169	259/6337	1.56495405845033e-05	0.00153841788093748	ENSSSCG00000009881/ENSSSCG00000007508/ENSSSCG00000006543/ENSSSCG00000014336/ENSSSCG00000005437/ENSSSCG00000008959/ENSSSCG00000032795/ENSSSCG00000014565/ENSSSCG00000037815/ENSSSCG00000016254/ENSSSCG00000030801/ENSSSCG00000005503/ENSSSCG00000005992/ENSSSCG00000038848/ENSSSCG00000036956/ENSSSCG00000012890/ENSSSCG00000006418/ENSSSCG00000027855/ENSSSCG00000032343/ENSSSCG00000017720	OAS2/ZBP1/ADAR/EGR1/KLF4/CXCL2/IL1RL1/-/ZC3H12A/-/-/TLR4/SHAS2/IL22RA1/SOCS3/TCIRG1/-/SOCS1/CCL4/CCL1	20	15	ENSSSCG00000009881/ENSSSCG00000007508/ENSSSCG00000006543/ENSSSCG00000008959/ENSSSCG00000014565/ENSSSCG00000037815/ENSSSCG00000016254/ENSSSCG00000030801/ENSSSCG00000005503/ENSSSCG00000038848/ENSSSCG00000036956/ENSSSCG00000012890/ENSSSCG00000006418/ENSSSCG00000027855/ENSSSCG00000032343	5	ENSSSCG00000014336/ENSSSCG00000005437/ENSSSCG00000032795/ENSSSCG00000005992/ENSSSCG00000017720
BP	GO:0001817	regulation of cytokine production	18/169	219/6337	1.84948113041597e-05	0.00172776505415381	ENSSSCG00000017754/ENSSSCG00000008496/ENSSSCG00000017416/ENSSSCG00000025698/ENSSSCG00000008648/ENSSSCG00000013551/ENSSSCG00000004789/ENSSSCG00000015897/ENSSSCG00000014336/ENSSSCG00000005437/ENSSSCG00000032795/ENSSSCG00000037815/ENSSSCG00000005503/ENSSSCG00000033844/ENSSSCG00000026113/ENSSSCG00000030408/ENSSSCG00000027855/ENSSSCG00000017978	-/EIF2AK2/DHX58/SERPINE1/RSAD2/C3/THBS1/IFIH1/EGR1/KLF4/IL1RL1/ZC3H12A/TLR4/CYP1B1/ZBTB20/DDX58/SOCS1/ALOX15B	18	11	ENSSSCG00000017754/ENSSSCG00000008496/ENSSSCG00000017416/ENSSSCG00000008648/ENSSSCG00000013551/ENSSSCG00000015897/ENSSSCG00000037815/ENSSSCG00000005503/ENSSSCG00000030408/ENSSSCG00000027855/ENSSSCG00000017978	7	ENSSSCG00000025698/ENSSSCG00000004789/ENSSSCG00000014336/ENSSSCG00000005437/ENSSSCG00000032795/ENSSSCG00000033844/ENSSSCG00000026113
BP	GO:0043903	regulation of symbiosis, encompassing mutualism through parasitism	9/169	58/6337	1.91039921954203e-05	0.00172776505415381	ENSSSCG00000009881/ENSSSCG00000006543/ENSSSCG00000008496/ENSSSCG00000008648/ENSSSCG00000015140/ENSSSCG00000014565/ENSSSCG00000037815/ENSSSCG00000014780/ENSSSCG00000009921	OAS2/ADAR/EIF2AK2/RSAD2/HSPA8/-/ZC3H12A/TRIM21/OASL	9	9	ENSSSCG00000009881/ENSSSCG00000006543/ENSSSCG00000008496/ENSSSCG00000008648/ENSSSCG00000015140/ENSSSCG00000014565/ENSSSCG00000037815/ENSSSCG00000014780/ENSSSCG00000009921	0
BP	GO:0001816	cytokine production	19/169	248/6337	2.89518840987426e-05	0.00243782657199724	ENSSSCG00000017754/ENSSSCG00000008496/ENSSSCG00000017416/ENSSSCG00000025698/ENSSSCG00000008648/ENSSSCG00000013551/ENSSSCG00000004789/ENSSSCG00000015897/ENSSSCG00000014336/ENSSSCG00000005437/ENSSSCG00000032795/ENSSSCG00000037815/ENSSSCG00000005503/ENSSSCG00000033844/ENSSSCG00000026113/ENSSSCG00000030408/ENSSSCG00000012890/ENSSSCG00000027855/ENSSSCG00000017978	-/EIF2AK2/DHX58/SERPINE1/RSAD2/C3/THBS1/IFIH1/EGR1/KLF4/IL1RL1/ZC3H12A/TLR4/CYP1B1/ZBTB20/DDX58/TCIRG1/SOCS1/ALOX15B	19	12	ENSSSCG00000017754/ENSSSCG00000008496/ENSSSCG00000017416/ENSSSCG00000008648/ENSSSCG00000013551/ENSSSCG00000015897/ENSSSCG00000037815/ENSSSCG00000005503/ENSSSCG00000030408/ENSSSCG00000012890/ENSSSCG00000027855/ENSSSCG00000017978	7	ENSSSCG00000025698/ENSSSCG00000004789/ENSSSCG00000014336/ENSSSCG00000005437/ENSSSCG00000032795/ENSSSCG00000033844/ENSSSCG00000026113
BP	GO:0019058	viral life cycle	10/169	76/6337	2.91115955081493e-05	0.00243782657199724	ENSSSCG00000009881/ENSSSCG00000006543/ENSSSCG00000008496/ENSSSCG00000008648/ENSSSCG00000015140/ENSSSCG00000014565/ENSSSCG00000037815/ENSSSCG00000014780/novel.157/ENSSSCG00000009921	OAS2/ADAR/EIF2AK2/RSAD2/HSPA8/-/ZC3H12A/TRIM21/-/OASL	10	10	ENSSSCG00000009881/ENSSSCG00000006543/ENSSSCG00000008496/ENSSSCG00000008648/ENSSSCG00000015140/ENSSSCG00000014565/ENSSSCG00000037815/ENSSSCG00000014780/novel.157/ENSSSCG00000009921	0
BP	GO:0006954	inflammatory response	15/169	168/6337	3.65531957200488e-05	0.00295167055439394	ENSSSCG00000010922/ENSSSCG00000025698/ENSSSCG00000013551/ENSSSCG00000004789/ENSSSCG00000008959/ENSSSCG00000032795/ENSSSCG00000037815/ENSSSCG00000016254/ENSSSCG00000032857/ENSSSCG00000005503/ENSSSCG00000036956/ENSSSCG00000006590/ENSSSCG00000012890/ENSSSCG00000032343/ENSSSCG00000017720	ELF3/SERPINE1/C3/THBS1/CXCL2/IL1RL1/ZC3H12A/-/S100A12/TLR4/SOCS3/S100A8/TCIRG1/CCL4/CCL1	15	11	ENSSSCG00000010922/ENSSSCG00000013551/ENSSSCG00000008959/ENSSSCG00000037815/ENSSSCG00000016254/ENSSSCG00000032857/ENSSSCG00000005503/ENSSSCG00000036956/ENSSSCG00000006590/ENSSSCG00000012890/ENSSSCG00000032343	4	ENSSSCG00000025698/ENSSSCG00000004789/ENSSSCG00000032795/ENSSSCG00000017720
BP	GO:0051240	positive regulation of multicellular organismal process	29/169	499/6337	4.51509467580173e-05	0.0035202169179268	ENSSSCG00000017754/ENSSSCG00000033657/ENSSSCG00000032367/ENSSSCG00000008496/ENSSSCG00000017416/ENSSSCG00000040746/ENSSSCG00000025698/ENSSSCG00000007079/ENSSSCG00000008648/ENSSSCG00000013551/ENSSSCG00000004789/ENSSSCG00000015897/ENSSSCG00000014336/ENSSSCG00000005437/ENSSSCG00000032795/ENSSSCG00000035495/ENSSSCG00000037815/ENSSSCG00000005503/ENSSSCG00000036002/ENSSSCG00000033009/ENSSSCG00000033844/…	-/GREM1/CEBPD/EIF2AK2/DHX58/LRP2/SERPINE1/FLRT3/RSAD2/C3/THBS1/IFIH1/EGR1/KLF4/IL1RL1/KITLG/ZC3H12A/TLR4/TGIF2/GCNT2/CYP1B1/SYT1/ZBTB20/DDX58/ROR1/EPHA3/GLI1/SOCS1/ALOX15B	29	17	ENSSSCG00000017754/ENSSSCG00000032367/ENSSSCG00000008496/ENSSSCG00000017416/ENSSSCG00000040746/ENSSSCG00000008648/ENSSSCG00000013551/ENSSSCG00000015897/ENSSSCG00000037815/ENSSSCG00000005503/ENSSSCG00000033009/ENSSSCG00000000948/ENSSSCG00000030408/ENSSSCG00000003811/ENSSSCG00000026130/ENSSSCG00000027855/ENSSSCG00000017978	12	ENSSSCG00000033657/ENSSSCG00000025698/ENSSSCG00000007079/ENSSSCG00000004789/ENSSSCG00000014336/ENSSSCG00000005437/ENSSSCG00000032795/ENSSSCG00000035495/ENSSSCG00000036002/ENSSSCG00000033844/ENSSSCG00000026113/ENSSSCG00000000443
BP	GO:0031347	regulation of defense response	16/169	194/6337	5.29904361003605e-05	0.00399371253409717	ENSSSCG00000007508/ENSSSCG00000006543/ENSSSCG00000017416/ENSSSCG00000030548/ENSSSCG00000025698/ENSSSCG00000008648/ENSSSCG00000013551/ENSSSCG00000015897/ENSSSCG00000032795/ENSSSCG00000037815/ENSSSCG00000005503/ENSSSCG00000036956/ENSSSCG00000030408/ENSSSCG00000006590/ENSSSCG00000006418/ENSSSCG00000027855	ZBP1/ADAR/DHX58/HERC5/SERPINE1/RSAD2/C3/IFIH1/IL1RL1/ZC3H12A/TLR4/SOCS3/DDX58/S100A8/-/SOCS1	16	14	ENSSSCG00000007508/ENSSSCG00000006543/ENSSSCG00000017416/ENSSSCG00000030548/ENSSSCG00000008648/ENSSSCG00000013551/ENSSSCG00000015897/ENSSSCG00000037815/ENSSSCG00000005503/ENSSSCG00000036956/ENSSSCG00000030408/ENSSSCG00000006590/ENSSSCG00000006418/ENSSSCG00000027855	2	ENSSSCG00000025698/ENSSSCG00000032795
BP	GO:0072604	interleukin-6 secretion	5/169	17/6337	6.06634444959985e-05	0.00442451767759524	ENSSSCG00000017754/ENSSSCG00000015897/ENSSSCG00000037815/ENSSSCG00000005503/ENSSSCG00000030408	-/IFIH1/ZC3H12A/TLR4/DDX58	5	5	ENSSSCG00000017754/ENSSSCG00000015897/ENSSSCG00000037815/ENSSSCG00000005503/ENSSSCG00000030408	0
BP	GO:0032642	regulation of chemokine production	6/169	28/6337	7.61537609581916e-05	0.00538073917270223	ENSSSCG00000008496/ENSSSCG00000014336/ENSSSCG00000005437/ENSSSCG00000032795/ENSSSCG00000005503/ENSSSCG00000017978	EIF2AK2/EGR1/KLF4/IL1RL1/TLR4/ALOX15B	6	3	ENSSSCG00000008496/ENSSSCG00000005503/ENSSSCG00000017978	3	ENSSSCG00000014336/ENSSSCG00000005437/ENSSSCG00000032795
BP	GO:0051046	regulation of secretion	17/169	222/6337	7.8537854437262e-05	0.00538103299644392	ENSSSCG00000009881/ENSSSCG00000017754/ENSSSCG00000008648/ENSSSCG00000004412/ENSSSCG00000015897/ENSSSCG00000032795/ENSSSCG00000037815/ENSSSCG00000005503/ENSSSCG00000029037/ENSSSCG00000035243/ENSSSCG00000000948/ENSSSCG00000030408/ENSSSCG00000006590/ENSSSCG00000012890/ENSSSCG00000031796/ENSSSCG00000027855/ENSSSCG00000017978	OAS2/-/RSAD2/MICAL1/IFIH1/IL1RL1/ZC3H12A/TLR4/DRD1/RAB27B/SYT1/DDX58/S100A8/TCIRG1/RAB3C/SOCS1/ALOX15B	17	14	ENSSSCG00000009881/ENSSSCG00000017754/ENSSSCG00000008648/ENSSSCG00000015897/ENSSSCG00000037815/ENSSSCG00000005503/ENSSSCG00000035243/ENSSSCG00000000948/ENSSSCG00000030408/ENSSSCG00000006590/ENSSSCG00000012890/ENSSSCG00000031796/ENSSSCG00000027855/ENSSSCG00000017978	3	ENSSSCG00000004412/ENSSSCG00000032795/ENSSSCG00000029037
BP	GO:0032602	chemokine production	6/169	29/6337	9.3917605930407e-05	0.00624552079437206	ENSSSCG00000008496/ENSSSCG00000014336/ENSSSCG00000005437/ENSSSCG00000032795/ENSSSCG00000005503/ENSSSCG00000017978	EIF2AK2/EGR1/KLF4/IL1RL1/TLR4/ALOX15B	6	3	ENSSSCG00000008496/ENSSSCG00000005503/ENSSSCG00000017978	3	ENSSSCG00000014336/ENSSSCG00000005437/ENSSSCG00000032795
BP	GO:0001649	osteoblast differentiation	8/169	57/6337	0.000117567849230592	0.00759488306029622	ENSSSCG00000033657/ENSSSCG00000032367/ENSSSCG00000006543/ENSSSCG00000039514/ENSSSCG00000025924/ENSSSCG00000007486/ENSSSCG00000012890/ENSSSCG00000000443	GREM1/CEBPD/ADAR/ID3/IGFBP5/CYP24A1/TCIRG1/GLI1	8	5	ENSSSCG00000032367/ENSSSCG00000006543/ENSSSCG00000039514/ENSSSCG00000025924/ENSSSCG00000012890	3	ENSSSCG00000033657/ENSSSCG00000007486/ENSSSCG00000000443
BP	GO:0032481	positive regulation of type I interferon production	5/169	20/6337	0.000142424343544646	0.00894504002095678	ENSSSCG00000017416/ENSSSCG00000015897/ENSSSCG00000005503/ENSSSCG00000026113/ENSSSCG00000030408	DHX58/IFIH1/TLR4/ZBTB20/DDX58	5	4	ENSSSCG00000017416/ENSSSCG00000015897/ENSSSCG00000005503/ENSSSCG00000030408	1	ENSSSCG00000026113
BP	GO:0031349	positive regulation of defense response	11/169	110/6337	0.000151824793836688	0.00927772591526357	ENSSSCG00000007508/ENSSSCG00000017416/ENSSSCG00000025698/ENSSSCG00000008648/ENSSSCG00000013551/ENSSSCG00000015897/ENSSSCG00000032795/ENSSSCG00000005503/ENSSSCG00000030408/ENSSSCG00000006590/ENSSSCG00000006418	ZBP1/DHX58/SERPINE1/RSAD2/C3/IFIH1/IL1RL1/TLR4/DDX58/S100A8/-	11	9	ENSSSCG00000007508/ENSSSCG00000017416/ENSSSCG00000008648/ENSSSCG00000013551/ENSSSCG00000015897/ENSSSCG00000005503/ENSSSCG00000030408/ENSSSCG00000006590/ENSSSCG00000006418	2	ENSSSCG00000025698/ENSSSCG00000032795
BP	GO:1904018	positive regulation of vasculature development	7/169	45/6337	0.000163529842006199	0.0095741995591378	ENSSSCG00000033657/ENSSSCG00000025698/ENSSSCG00000013551/ENSSSCG00000004789/ENSSSCG00000005437/ENSSSCG00000037815/ENSSSCG00000033844	GREM1/SERPINE1/C3/THBS1/KLF4/ZC3H12A/CYP1B1	7	2	ENSSSCG00000013551/ENSSSCG00000037815	5	ENSSSCG00000033657/ENSSSCG00000025698/ENSSSCG00000004789/ENSSSCG00000005437/ENSSSCG00000033844
BP	GO:0034762	regulation of transmembrane transport	13/169	150/6337	0.000166323057310278	0.0095741995591378	ENSSSCG00000039862/ENSSSCG00000013551/ENSSSCG00000004789/ENSSSCG00000034358/ENSSSCG00000006693/ENSSSCG00000039472/ENSSSCG00000015145/ENSSSCG00000029037/ENSSSCG00000014213/ENSSSCG00000012890/ENSSSCG00000017003/ENSSSCG00000015898/ENSSSCG00000007476	TRIB3/C3/THBS1/KCNJ16/PDZK1/SLC30A1/ZNF202/DRD1/KCNN2/TCIRG1/KCNIP1/KCNH7/KCNG1	13	6	ENSSSCG00000013551/ENSSSCG00000034358/ENSSSCG00000006693/ENSSSCG00000012890/ENSSSCG00000015898/ENSSSCG00000007476	7	ENSSSCG00000039862/ENSSSCG00000004789/ENSSSCG00000039472/ENSSSCG00000015145/ENSSSCG00000029037/ENSSSCG00000014213/ENSSSCG00000017003
BP	GO:0050663	cytokine secretion	9/169	76/6337	0.000169379912589789	0.0095741995591378	ENSSSCG00000017754/ENSSSCG00000015897/ENSSSCG00000032795/ENSSSCG00000037815/ENSSSCG00000005503/ENSSSCG00000030408/ENSSSCG00000012890/ENSSSCG00000027855/ENSSSCG00000017978	-/IFIH1/IL1RL1/ZC3H12A/TLR4/DDX58/TCIRG1/SOCS1/ALOX15B	9	8	ENSSSCG00000017754/ENSSSCG00000015897/ENSSSCG00000037815/ENSSSCG00000005503/ENSSSCG00000030408/ENSSSCG00000012890/ENSSSCG00000027855/ENSSSCG00000017978	1	ENSSSCG00000032795
BP	GO:0032722	positive regulation of chemokine production	5/169	21/6337	0.000182928665786486	0.0100878466669084	ENSSSCG00000008496/ENSSSCG00000014336/ENSSSCG00000032795/ENSSSCG00000005503/ENSSSCG00000017978	EIF2AK2/EGR1/IL1RL1/TLR4/ALOX15B	5	3	ENSSSCG00000008496/ENSSSCG00000005503/ENSSSCG00000017978	2	ENSSSCG00000014336/ENSSSCG00000032795
BP	GO:0032689	negative regulation of interferon-gamma production	4/169	12/6337	0.000204417568533812	0.0107485609873244	ENSSSCG00000017754/ENSSSCG00000032795/ENSSSCG00000037815/ENSSSCG00000005503	-/IL1RL1/ZC3H12A/TLR4	4	3	ENSSSCG00000017754/ENSSSCG00000037815/ENSSSCG00000005503	1	ENSSSCG00000032795
BP	GO:2000778	positive regulation of interleukin-6 secretion	4/169	12/6337	0.000204417568533812	0.0107485609873244	ENSSSCG00000017754/ENSSSCG00000015897/ENSSSCG00000005503/ENSSSCG00000030408	-/IFIH1/TLR4/DDX58	4	4	ENSSSCG00000017754/ENSSSCG00000015897/ENSSSCG00000005503/ENSSSCG00000030408	0
BP	GO:0050707	regulation of cytokine secretion	8/169	62/6337	0.000214796612112557	0.0110376168178748	ENSSSCG00000017754/ENSSSCG00000015897/ENSSSCG00000032795/ENSSSCG00000037815/ENSSSCG00000005503/ENSSSCG00000030408/ENSSSCG00000027855/ENSSSCG00000017978	-/IFIH1/IL1RL1/ZC3H12A/TLR4/DDX58/SOCS1/ALOX15B	8	7	ENSSSCG00000017754/ENSSSCG00000015897/ENSSSCG00000037815/ENSSSCG00000005503/ENSSSCG00000030408/ENSSSCG00000027855/ENSSSCG00000017978	1	ENSSSCG00000032795
BP	GO:2001057	reactive nitrogen species metabolic process	5/169	22/6337	0.000231664224396437	0.0116398402524521	ENSSSCG00000005437/ENSSSCG00000037815/ENSSSCG00000000376/ENSSSCG00000005503/ENSSSCG00000033844	KLF4/ZC3H12A/SUOX/TLR4/CYP1B1	5	3	ENSSSCG00000037815/ENSSSCG00000000376/ENSSSCG00000005503	2	ENSSSCG00000005437/ENSSSCG00000033844
BP	GO:0071347	cellular response to interleukin-1	6/169	34/6337	0.000238073430654296	0.0117018266675949	ENSSSCG00000014336/ENSSSCG00000037815/ENSSSCG00000016254/ENSSSCG00000005992/ENSSSCG00000032343/ENSSSCG00000017720	EGR1/ZC3H12A/-/SHAS2/CCL4/CCL1	6	3	ENSSSCG00000037815/ENSSSCG00000016254/ENSSSCG00000032343	3	ENSSSCG00000014336/ENSSSCG00000005992/ENSSSCG00000017720
BP	GO:1902533	positive regulation of intracellular signal transduction	21/169	341/6337	0.000259451158871281	0.0124812568129354	ENSSSCG00000033657/ENSSSCG00000008496/ENSSSCG00000017416/ENSSSCG00000040746/ENSSSCG00000014670/ENSSSCG00000004789/ENSSSCG00000035495/ENSSSCG00000037815/ENSSSCG00000016254/ENSSSCG00000032857/ENSSSCG00000005503/ENSSSCG00000033009/ENSSSCG00000017254/ENSSSCG00000033844/ENSSSCG00000034087/ENSSSCG00000025924/ENSSSCG00000003811/ENSSSCG00000006590/ENSSSCG00000027855/ENSSSCG00000032343/ENSSSCG00000017720	GREM1/EIF2AK2/DHX58/LRP2/TRIM22/THBS1/KITLG/ZC3H12A/-/S100A12/TLR4/GCNT2/MAP2K6/CYP1B1/TNFSF15/IGFBP5/ROR1/S100A8/SOCS1/CCL4/CCL1	21	16	ENSSSCG00000008496/ENSSSCG00000017416/ENSSSCG00000040746/ENSSSCG00000014670/ENSSSCG00000037815/ENSSSCG00000016254/ENSSSCG00000032857/ENSSSCG00000005503/ENSSSCG00000033009/ENSSSCG00000017254/ENSSSCG00000034087/ENSSSCG00000025924/ENSSSCG00000003811/ENSSSCG00000006590/ENSSSCG00000027855/ENSSSCG00000032343	5	ENSSSCG00000033657/ENSSSCG00000004789/ENSSSCG00000035495/ENSSSCG00000033844/ENSSSCG00000017720
BP	GO:0019221	cytokine-mediated signaling pathway	12/169	138/6337	0.000288608606046514	0.0128191372566026	ENSSSCG00000009881/ENSSSCG00000007508/ENSSSCG00000006543/ENSSSCG00000014336/ENSSSCG00000008959/ENSSSCG00000032795/ENSSSCG00000014565/ENSSSCG00000016254/ENSSSCG00000038848/ENSSSCG00000027855/ENSSSCG00000032343/ENSSSCG00000017720	OAS2/ZBP1/ADAR/EGR1/CXCL2/IL1RL1/-/-/IL22RA1/SOCS1/CCL4/CCL1	12	9	ENSSSCG00000009881/ENSSSCG00000007508/ENSSSCG00000006543/ENSSSCG00000008959/ENSSSCG00000014565/ENSSSCG00000016254/ENSSSCG00000038848/ENSSSCG00000027855/ENSSSCG00000032343	3	ENSSSCG00000014336/ENSSSCG00000032795/ENSSSCG00000017720
BP	GO:0002548	monocyte chemotaxis	4/169	13/6337	0.000289153471953443	0.0128191372566026	ENSSSCG00000025698/ENSSSCG00000016254/ENSSSCG00000032343/ENSSSCG00000017720	SERPINE1/-/CCL4/CCL1	4	2	ENSSSCG00000016254/ENSSSCG00000032343	2	ENSSSCG00000025698/ENSSSCG00000017720
BP	GO:0002753	cytoplasmic pattern recognition receptor signaling pathway	4/169	13/6337	0.000289153471953443	0.0128191372566026	ENSSSCG00000017416/ENSSSCG00000015897/ENSSSCG00000005503/ENSSSCG00000030408	DHX58/IFIH1/TLR4/DDX58	4	4	ENSSSCG00000017416/ENSSSCG00000015897/ENSSSCG00000005503/ENSSSCG00000030408	0
BP	GO:0032728	positive regulation of interferon-beta production	4/169	13/6337	0.000289153471953443	0.0128191372566026	ENSSSCG00000015897/ENSSSCG00000005503/ENSSSCG00000026113/ENSSSCG00000030408	IFIH1/TLR4/ZBTB20/DDX58	4	3	ENSSSCG00000015897/ENSSSCG00000005503/ENSSSCG00000030408	1	ENSSSCG00000026113
BP	GO:0051090	regulation of DNA binding transcription factor activity	12/169	141/6337	0.000352355770285475	0.0153206999349127	ENSSSCG00000033657/ENSSSCG00000008496/ENSSSCG00000014670/ENSSSCG00000039514/ENSSSCG00000005437/ENSSSCG00000037815/ENSSSCG00000014780/ENSSSCG00000005503/ENSSSCG00000033844/ENSSSCG00000001726/ENSSSCG00000030408/ENSSSCG00000003811	GREM1/EIF2AK2/TRIM22/ID3/KLF4/ZC3H12A/TRIM21/TLR4/CYP1B1/ADGRF1/DDX58/ROR1	12	9	ENSSSCG00000008496/ENSSSCG00000014670/ENSSSCG00000039514/ENSSSCG00000037815/ENSSSCG00000014780/ENSSSCG00000005503/ENSSSCG00000001726/ENSSSCG00000030408/ENSSSCG00000003811	3	ENSSSCG00000033657/ENSSSCG00000005437/ENSSSCG00000033844
BP	GO:0071346	cellular response to interferon-gamma	6/169	37/6337	0.000385158514944385	0.0162087452244391	ENSSSCG00000016254/ENSSSCG00000030801/ENSSSCG00000005503/ENSSSCG00000027855/ENSSSCG00000032343/ENSSSCG00000017720	-/-/TLR4/SOCS1/CCL4/CCL1	6	5	ENSSSCG00000016254/ENSSSCG00000030801/ENSSSCG00000005503/ENSSSCG00000027855/ENSSSCG00000032343	1	ENSSSCG00000017720
BP	GO:0016032	viral process	10/169	103/6337	0.000387117311861881	0.0162087452244391	ENSSSCG00000009881/ENSSSCG00000006543/ENSSSCG00000008496/ENSSSCG00000008648/ENSSSCG00000015140/ENSSSCG00000014565/ENSSSCG00000037815/ENSSSCG00000014780/novel.157/ENSSSCG00000009921	OAS2/ADAR/EIF2AK2/RSAD2/HSPA8/-/ZC3H12A/TRIM21/-/OASL	10	10	ENSSSCG00000009881/ENSSSCG00000006543/ENSSSCG00000008496/ENSSSCG00000008648/ENSSSCG00000015140/ENSSSCG00000014565/ENSSSCG00000037815/ENSSSCG00000014780/novel.157/ENSSSCG00000009921	0
BP	GO:1903530	regulation of secretion by cell	15/169	209/6337	0.0004248947526865	0.0170764065599698	ENSSSCG00000017754/ENSSSCG00000008648/ENSSSCG00000004412/ENSSSCG00000015897/ENSSSCG00000032795/ENSSSCG00000037815/ENSSSCG00000005503/ENSSSCG00000029037/ENSSSCG00000035243/ENSSSCG00000000948/ENSSSCG00000030408/ENSSSCG00000012890/ENSSSCG00000031796/ENSSSCG00000027855/ENSSSCG00000017978	-/RSAD2/MICAL1/IFIH1/IL1RL1/ZC3H12A/TLR4/DRD1/RAB27B/SYT1/DDX58/TCIRG1/RAB3C/SOCS1/ALOX15B	15	12	ENSSSCG00000017754/ENSSSCG00000008648/ENSSSCG00000015897/ENSSSCG00000037815/ENSSSCG00000005503/ENSSSCG00000035243/ENSSSCG00000000948/ENSSSCG00000030408/ENSSSCG00000012890/ENSSSCG00000031796/ENSSSCG00000027855/ENSSSCG00000017978	3	ENSSSCG00000004412/ENSSSCG00000032795/ENSSSCG00000029037
BP	GO:0046903	secretion	20/169	329/6337	0.000434366977886535	0.0170764065599698	ENSSSCG00000009881/ENSSSCG00000017754/ENSSSCG00000008648/ENSSSCG00000004412/ENSSSCG00000015897/ENSSSCG00000039770/ENSSSCG00000032795/ENSSSCG00000037815/ENSSSCG00000005503/ENSSSCG00000029037/ENSSSCG00000035243/ENSSSCG00000000948/ENSSSCG00000030408/ENSSSCG00000006590/ENSSSCG00000012890/ENSSSCG00000017801/ENSSSCG00000027434/ENSSSCG00000031796/ENSSSCG00000027855/ENSSSCG00000017978	OAS2/-/RSAD2/MICAL1/IFIH1/SLC6A9/IL1RL1/ZC3H12A/TLR4/DRD1/RAB27B/SYT1/DDX58/S100A8/TCIRG1/-/OLFM2/RAB3C/SOCS1/ALOX15B	20	15	ENSSSCG00000009881/ENSSSCG00000017754/ENSSSCG00000008648/ENSSSCG00000015897/ENSSSCG00000037815/ENSSSCG00000005503/ENSSSCG00000035243/ENSSSCG00000000948/ENSSSCG00000030408/ENSSSCG00000006590/ENSSSCG00000012890/ENSSSCG00000017801/ENSSSCG00000031796/ENSSSCG00000027855/ENSSSCG00000017978	5	ENSSSCG00000004412/ENSSSCG00000039770/ENSSSCG00000032795/ENSSSCG00000029037/ENSSSCG00000027434
BP	GO:0043154	negative regulation of cysteine-type endopeptidase activity involved in apoptotic process	5/169	25/6337	0.000438050234621074	0.0170764065599698	ENSSSCG00000034570/ENSSSCG00000004412/ENSSSCG00000004789/ENSSSCG00000005437/ENSSSCG00000031321	IFI6/MICAL1/THBS1/KLF4/NR4A1	5	2	ENSSSCG00000034570/ENSSSCG00000031321	3	ENSSSCG00000004412/ENSSSCG00000004789/ENSSSCG00000005437
BP	GO:1903409	reactive oxygen species biosynthetic process	5/169	25/6337	0.000438050234621074	0.0170764065599698	ENSSSCG00000005437/ENSSSCG00000037815/ENSSSCG00000005503/ENSSSCG00000033844/ENSSSCG00000004678	KLF4/ZC3H12A/TLR4/CYP1B1/DUOX2	5	3	ENSSSCG00000037815/ENSSSCG00000005503/ENSSSCG00000004678	2	ENSSSCG00000005437/ENSSSCG00000033844
BP	GO:0070555	response to interleukin-1	6/169	38/6337	0.000447397388673188	0.0171451778947471	ENSSSCG00000014336/ENSSSCG00000037815/ENSSSCG00000016254/ENSSSCG00000005992/ENSSSCG00000032343/ENSSSCG00000017720	EGR1/ZC3H12A/-/SHAS2/CCL4/CCL1	6	3	ENSSSCG00000037815/ENSSSCG00000016254/ENSSSCG00000032343	3	ENSSSCG00000014336/ENSSSCG00000005992/ENSSSCG00000017720
BP	GO:0034765	regulation of ion transmembrane transport	11/169	125/6337	0.000467486093099544	0.0176164342749678	ENSSSCG00000004789/ENSSSCG00000034358/ENSSSCG00000006693/ENSSSCG00000039472/ENSSSCG00000015145/ENSSSCG00000029037/ENSSSCG00000014213/ENSSSCG00000012890/ENSSSCG00000017003/ENSSSCG00000015898/ENSSSCG00000007476	THBS1/KCNJ16/PDZK1/SLC30A1/ZNF202/DRD1/KCNN2/TCIRG1/KCNIP1/KCNH7/KCNG1	11	5	ENSSSCG00000034358/ENSSSCG00000006693/ENSSSCG00000012890/ENSSSCG00000015898/ENSSSCG00000007476	6	ENSSSCG00000004789/ENSSSCG00000039472/ENSSSCG00000015145/ENSSSCG00000029037/ENSSSCG00000014213/ENSSSCG00000017003
BP	GO:0045667	regulation of osteoblast differentiation	6/169	39/6337	0.000517211807073403	0.0189202120197125	ENSSSCG00000033657/ENSSSCG00000032367/ENSSSCG00000039514/ENSSSCG00000025924/ENSSSCG00000012890/ENSSSCG00000000443	GREM1/CEBPD/ID3/IGFBP5/TCIRG1/GLI1	6	4	ENSSSCG00000032367/ENSSSCG00000039514/ENSSSCG00000025924/ENSSSCG00000012890	2	ENSSSCG00000033657/ENSSSCG00000000443
BP	GO:0030593	neutrophil chemotaxis	5/169	26/6337	0.000530765405228446	0.0189202120197125	ENSSSCG00000008959/ENSSSCG00000016254/ENSSSCG00000006590/ENSSSCG00000032343/ENSSSCG00000017720	CXCL2/-/S100A8/CCL4/CCL1	5	4	ENSSSCG00000008959/ENSSSCG00000016254/ENSSSCG00000006590/ENSSSCG00000032343	1	ENSSSCG00000017720
BP	GO:2000117	negative regulation of cysteine-type endopeptidase activity	5/169	26/6337	0.000530765405228446	0.0189202120197125	ENSSSCG00000034570/ENSSSCG00000004412/ENSSSCG00000004789/ENSSSCG00000005437/ENSSSCG00000031321	IFI6/MICAL1/THBS1/KLF4/NR4A1	5	2	ENSSSCG00000034570/ENSSSCG00000031321	3	ENSSSCG00000004412/ENSSSCG00000004789/ENSSSCG00000005437
BP	GO:0044419	interspecies interaction between organisms	11/169	127/6337	0.000535556642751702	0.0189202120197125	ENSSSCG00000009881/ENSSSCG00000006543/ENSSSCG00000008496/ENSSSCG00000008648/ENSSSCG00000015140/ENSSSCG00000014565/ENSSSCG00000037815/ENSSSCG00000014780/ENSSSCG00000032857/novel.157/ENSSSCG00000009921	OAS2/ADAR/EIF2AK2/RSAD2/HSPA8/-/ZC3H12A/TRIM21/S100A12/-/OASL	11	11	ENSSSCG00000009881/ENSSSCG00000006543/ENSSSCG00000008496/ENSSSCG00000008648/ENSSSCG00000015140/ENSSSCG00000014565/ENSSSCG00000037815/ENSSSCG00000014780/ENSSSCG00000032857/novel.157/ENSSSCG00000009921	0
BP	GO:0032479	regulation of type I interferon production	5/169	27/6337	0.000637490488393563	0.021196558739086	ENSSSCG00000017416/ENSSSCG00000015897/ENSSSCG00000005503/ENSSSCG00000026113/ENSSSCG00000030408	DHX58/IFIH1/TLR4/ZBTB20/DDX58	5	4	ENSSSCG00000017416/ENSSSCG00000015897/ENSSSCG00000005503/ENSSSCG00000030408	1	ENSSSCG00000026113
BP	GO:0032606	type I interferon production	5/169	27/6337	0.000637490488393563	0.021196558739086	ENSSSCG00000017416/ENSSSCG00000015897/ENSSSCG00000005503/ENSSSCG00000026113/ENSSSCG00000030408	DHX58/IFIH1/TLR4/ZBTB20/DDX58	5	4	ENSSSCG00000017416/ENSSSCG00000015897/ENSSSCG00000005503/ENSSSCG00000030408	1	ENSSSCG00000026113
BP	GO:0032760	positive regulation of tumor necrosis factor production	5/169	27/6337	0.000637490488393563	0.021196558739086	ENSSSCG00000004789/ENSSSCG00000015897/ENSSSCG00000005503/ENSSSCG00000026113/ENSSSCG00000030408	THBS1/IFIH1/TLR4/ZBTB20/DDX58	5	3	ENSSSCG00000015897/ENSSSCG00000005503/ENSSSCG00000030408	2	ENSSSCG00000004789/ENSSSCG00000026113
BP	GO:0035710	CD4-positive, alpha-beta T cell activation	5/169	27/6337	0.000637490488393563	0.021196558739086	ENSSSCG00000017754/ENSSSCG00000008648/ENSSSCG00000037815/ENSSSCG00000012890/ENSSSCG00000027855	-/RSAD2/ZC3H12A/TCIRG1/SOCS1	5	5	ENSSSCG00000017754/ENSSSCG00000008648/ENSSSCG00000037815/ENSSSCG00000012890/ENSSSCG00000027855	0
BP	GO:0045766	positive regulation of angiogenesis	6/169	41/6337	0.00068206543662495	0.022349999307377	ENSSSCG00000033657/ENSSSCG00000025698/ENSSSCG00000013551/ENSSSCG00000004789/ENSSSCG00000005437/ENSSSCG00000033844	GREM1/SERPINE1/C3/THBS1/KLF4/CYP1B1	6	1	ENSSSCG00000013551	5	ENSSSCG00000033657/ENSSSCG00000025698/ENSSSCG00000004789/ENSSSCG00000005437/ENSSSCG00000033844
BP	GO:0002252	immune effector process	14/169	197/6337	0.00073075234391062	0.023603300708313	ENSSSCG00000009881/ENSSSCG00000017416/ENSSSCG00000030548/ENSSSCG00000034570/ENSSSCG00000008648/ENSSSCG00000013551/ENSSSCG00000015897/ENSSSCG00000014565/ENSSSCG00000037815/ENSSSCG00000005503/ENSSSCG00000030408/ENSSSCG00000009921/ENSSSCG00000006106/ENSSSCG00000012890	OAS2/DHX58/HERC5/IFI6/RSAD2/C3/IFIH1/-/ZC3H12A/TLR4/DDX58/OASL/CDH17/TCIRG1	14	14	ENSSSCG00000009881/ENSSSCG00000017416/ENSSSCG00000030548/ENSSSCG00000034570/ENSSSCG00000008648/ENSSSCG00000013551/ENSSSCG00000015897/ENSSSCG00000014565/ENSSSCG00000037815/ENSSSCG00000005503/ENSSSCG00000030408/ENSSSCG00000009921/ENSSSCG00000006106/ENSSSCG00000012890	0
BP	GO:0010941	regulation of cell death	25/169	476/6337	0.000755285002642349	0.0237308256079546	ENSSSCG00000033657/ENSSSCG00000006543/ENSSSCG00000008496/ENSSSCG00000040746/ENSSSCG00000034570/ENSSSCG00000025698/ENSSSCG00000004412/ENSSSCG00000004789/ENSSSCG00000030241/ENSSSCG00000031954/ENSSSCG00000000521/ENSSSCG00000014336/ENSSSCG00000005437/ENSSSCG00000035495/ENSSSCG00000037815/ENSSSCG00000032115/ENSSSCG00000031321/ENSSSCG00000031648/ENSSSCG00000005503/ENSSSCG00000036956/ENSSSCG00000033844/…	GREM1/ADAR/EIF2AK2/LRP2/IFI6/SERPINE1/MICAL1/THBS1/TSC22D3/SLC39A10/PHLDA1/EGR1/KLF4/KITLG/ZC3H12A/OSGIN1/NR4A1/CCN5/TLR4/SOCS3/CYP1B1/TNFSF15/RASSF5/S100A8/BCL2L14	25	13	ENSSSCG00000006543/ENSSSCG00000008496/ENSSSCG00000040746/ENSSSCG00000034570/ENSSSCG00000031954/ENSSSCG00000037815/ENSSSCG00000031321/ENSSSCG00000031648/ENSSSCG00000005503/ENSSSCG00000036956/ENSSSCG00000034087/ENSSSCG00000006590/ENSSSCG00000000623	12	ENSSSCG00000033657/ENSSSCG00000025698/ENSSSCG00000004412/ENSSSCG00000004789/ENSSSCG00000030241/ENSSSCG00000000521/ENSSSCG00000014336/ENSSSCG00000005437/ENSSSCG00000035495/ENSSSCG00000032115/ENSSSCG00000033844/ENSSSCG00000031970
BP	GO:0001503	ossification	10/169	112/6337	0.000755691925596078	0.0237308256079546	ENSSSCG00000033657/ENSSSCG00000032367/ENSSSCG00000006543/ENSSSCG00000039514/ENSSSCG00000025924/ENSSSCG00000007486/ENSSSCG00000004678/ENSSSCG00000012890/ENSSSCG00000000443/ENSSSCG00000010224	GREM1/CEBPD/ADAR/ID3/IGFBP5/CYP24A1/DUOX2/TCIRG1/GLI1/EGR2	10	6	ENSSSCG00000032367/ENSSSCG00000006543/ENSSSCG00000039514/ENSSSCG00000025924/ENSSSCG00000004678/ENSSSCG00000012890	4	ENSSSCG00000033657/ENSSSCG00000007486/ENSSSCG00000000443/ENSSSCG00000010224
BP	GO:0032940	secretion by cell	18/169	294/6337	0.000782951627454016	0.0242500497215552	ENSSSCG00000017754/ENSSSCG00000008648/ENSSSCG00000004412/ENSSSCG00000015897/ENSSSCG00000039770/ENSSSCG00000032795/ENSSSCG00000037815/ENSSSCG00000005503/ENSSSCG00000029037/ENSSSCG00000035243/ENSSSCG00000000948/ENSSSCG00000030408/ENSSSCG00000012890/ENSSSCG00000017801/ENSSSCG00000027434/ENSSSCG00000031796/ENSSSCG00000027855/ENSSSCG00000017978	-/RSAD2/MICAL1/IFIH1/SLC6A9/IL1RL1/ZC3H12A/TLR4/DRD1/RAB27B/SYT1/DDX58/TCIRG1/-/OLFM2/RAB3C/SOCS1/ALOX15B	18	13	ENSSSCG00000017754/ENSSSCG00000008648/ENSSSCG00000015897/ENSSSCG00000037815/ENSSSCG00000005503/ENSSSCG00000035243/ENSSSCG00000000948/ENSSSCG00000030408/ENSSSCG00000012890/ENSSSCG00000017801/ENSSSCG00000031796/ENSSSCG00000027855/ENSSSCG00000017978	5	ENSSSCG00000004412/ENSSSCG00000039770/ENSSSCG00000032795/ENSSSCG00000029037/ENSSSCG00000027434
BP	GO:0060759	regulation of response to cytokine stimulus	7/169	58/6337	0.000809948721128203	0.0247472170063631	ENSSSCG00000007508/ENSSSCG00000006543/ENSSSCG00000015897/ENSSSCG00000005437/ENSSSCG00000005503/ENSSSCG00000030408/ENSSSCG00000027855	ZBP1/ADAR/IFIH1/KLF4/TLR4/DDX58/SOCS1	7	6	ENSSSCG00000007508/ENSSSCG00000006543/ENSSSCG00000015897/ENSSSCG00000005503/ENSSSCG00000030408/ENSSSCG00000027855	1	ENSSSCG00000005437
BP	GO:0002791	regulation of peptide secretion	11/169	135/6337	0.000896464990171827	0.0262821426858335	ENSSSCG00000017754/ENSSSCG00000008648/ENSSSCG00000015897/ENSSSCG00000032795/ENSSSCG00000037815/ENSSSCG00000005503/ENSSSCG00000030408/ENSSSCG00000006590/ENSSSCG00000012890/ENSSSCG00000027855/ENSSSCG00000017978	-/RSAD2/IFIH1/IL1RL1/ZC3H12A/TLR4/DDX58/S100A8/TCIRG1/SOCS1/ALOX15B	11	10	ENSSSCG00000017754/ENSSSCG00000008648/ENSSSCG00000015897/ENSSSCG00000037815/ENSSSCG00000005503/ENSSSCG00000030408/ENSSSCG00000006590/ENSSSCG00000012890/ENSSSCG00000027855/ENSSSCG00000017978	1	ENSSSCG00000032795
BP	GO:0032755	positive regulation of interleukin-6 production	5/169	29/6337	0.000898187421294636	0.0262821426858335	ENSSSCG00000017754/ENSSSCG00000015897/ENSSSCG00000005503/ENSSSCG00000026113/ENSSSCG00000030408	-/IFIH1/TLR4/ZBTB20/DDX58	5	4	ENSSSCG00000017754/ENSSSCG00000015897/ENSSSCG00000005503/ENSSSCG00000030408	1	ENSSSCG00000026113
BP	GO:1903557	positive regulation of tumor necrosis factor superfamily cytokine production	5/169	29/6337	0.000898187421294636	0.0262821426858335	ENSSSCG00000004789/ENSSSCG00000015897/ENSSSCG00000005503/ENSSSCG00000026113/ENSSSCG00000030408	THBS1/IFIH1/TLR4/ZBTB20/DDX58	5	3	ENSSSCG00000015897/ENSSSCG00000005503/ENSSSCG00000030408	2	ENSSSCG00000004789/ENSSSCG00000026113
BP	GO:0032269	negative regulation of cellular protein metabolic process	22/169	401/6337	0.000906681614106595	0.0262821426858335	ENSSSCG00000033657/ENSSSCG00000006543/ENSSSCG00000008496/ENSSSCG00000034570/ENSSSCG00000039862/ENSSSCG00000025698/ENSSSCG00000038521/ENSSSCG00000013551/ENSSSCG00000004412/ENSSSCG00000004789/ENSSSCG00000005437/ENSSSCG00000037815/ENSSSCG00000032911/ENSSSCG00000014780/ENSSSCG00000031321/ENSSSCG00000005503/ENSSSCG00000036956/ENSSSCG00000025924/ENSSSCG00000036030/ENSSSCG00000040025/ENSSSCG00000027855/…	GREM1/ADAR/EIF2AK2/IFI6/TRIB3/SERPINE1/CHAC1/C3/MICAL1/THBS1/KLF4/ZC3H12A/DUSP8/TRIM21/NR4A1/TLR4/SOCS3/IGFBP5/INKA2/NANOS1/SOCS1/PPP4R4	22	12	ENSSSCG00000006543/ENSSSCG00000008496/ENSSSCG00000034570/ENSSSCG00000013551/ENSSSCG00000037815/ENSSSCG00000014780/ENSSSCG00000031321/ENSSSCG00000005503/ENSSSCG00000036956/ENSSSCG00000025924/ENSSSCG00000027855/ENSSSCG00000002474	10	ENSSSCG00000033657/ENSSSCG00000039862/ENSSSCG00000025698/ENSSSCG00000038521/ENSSSCG00000004412/ENSSSCG00000004789/ENSSSCG00000005437/ENSSSCG00000032911/ENSSSCG00000036030/ENSSSCG00000040025
BP	GO:0032103	positive regulation of response to external stimulus	8/169	77/6337	0.000952355328166885	0.027256650594751	ENSSSCG00000017416/ENSSSCG00000025698/ENSSSCG00000013551/ENSSSCG00000004789/ENSSSCG00000032795/ENSSSCG00000005503/ENSSSCG00000006590/ENSSSCG00000009469	DHX58/SERPINE1/C3/THBS1/IL1RL1/TLR4/S100A8/ACOD1	8	5	ENSSSCG00000017416/ENSSSCG00000013551/ENSSSCG00000005503/ENSSSCG00000006590/ENSSSCG00000009469	3	ENSSSCG00000025698/ENSSSCG00000004789/ENSSSCG00000032795
BP	GO:0045088	regulation of innate immune response	9/169	96/6337	0.00097735432459037	0.0276224765987353	ENSSSCG00000007508/ENSSSCG00000006543/ENSSSCG00000017416/ENSSSCG00000008648/ENSSSCG00000015897/ENSSSCG00000005503/ENSSSCG00000030408/ENSSSCG00000006418/ENSSSCG00000027855	ZBP1/ADAR/DHX58/RSAD2/IFIH1/TLR4/DDX58/-/SOCS1	9	9	ENSSSCG00000007508/ENSSSCG00000006543/ENSSSCG00000017416/ENSSSCG00000008648/ENSSSCG00000015897/ENSSSCG00000005503/ENSSSCG00000030408/ENSSSCG00000006418/ENSSSCG00000027855	0
BP	GO:0050715	positive regulation of cytokine secretion	6/169	44/6337	0.00100237525727905	0.0279798821815795	ENSSSCG00000017754/ENSSSCG00000015897/ENSSSCG00000032795/ENSSSCG00000005503/ENSSSCG00000030408/ENSSSCG00000017978	-/IFIH1/IL1RL1/TLR4/DDX58/ALOX15B	6	5	ENSSSCG00000017754/ENSSSCG00000015897/ENSSSCG00000005503/ENSSSCG00000030408/ENSSSCG00000017978	1	ENSSSCG00000032795
BP	GO:0042981	regulation of apoptotic process	23/169	432/6337	0.00103906139038642	0.0286502171178499	ENSSSCG00000033657/ENSSSCG00000006543/ENSSSCG00000008496/ENSSSCG00000040746/ENSSSCG00000034570/ENSSSCG00000025698/ENSSSCG00000004412/ENSSSCG00000004789/ENSSSCG00000030241/ENSSSCG00000031954/ENSSSCG00000000521/ENSSSCG00000014336/ENSSSCG00000005437/ENSSSCG00000035495/ENSSSCG00000037815/ENSSSCG00000032115/ENSSSCG00000031321/ENSSSCG00000036956/ENSSSCG00000033844/ENSSSCG00000034087/ENSSSCG00000031970/…	GREM1/ADAR/EIF2AK2/LRP2/IFI6/SERPINE1/MICAL1/THBS1/TSC22D3/SLC39A10/PHLDA1/EGR1/KLF4/KITLG/ZC3H12A/OSGIN1/NR4A1/SOCS3/CYP1B1/TNFSF15/RASSF5/S100A8/BCL2L14	23	11	ENSSSCG00000006543/ENSSSCG00000008496/ENSSSCG00000040746/ENSSSCG00000034570/ENSSSCG00000031954/ENSSSCG00000037815/ENSSSCG00000031321/ENSSSCG00000036956/ENSSSCG00000034087/ENSSSCG00000006590/ENSSSCG00000000623	12	ENSSSCG00000033657/ENSSSCG00000025698/ENSSSCG00000004412/ENSSSCG00000004789/ENSSSCG00000030241/ENSSSCG00000000521/ENSSSCG00000014336/ENSSSCG00000005437/ENSSSCG00000035495/ENSSSCG00000032115/ENSSSCG00000033844/ENSSSCG00000031970
BP	GO:0006809	nitric oxide biosynthetic process	4/169	18/6337	0.00111481137329886	0.0289722817819395	ENSSSCG00000005437/ENSSSCG00000037815/ENSSSCG00000005503/ENSSSCG00000033844	KLF4/ZC3H12A/TLR4/CYP1B1	4	2	ENSSSCG00000037815/ENSSSCG00000005503	2	ENSSSCG00000005437/ENSSSCG00000033844
BP	GO:0030195	negative regulation of blood coagulation	4/169	18/6337	0.00111481137329886	0.0289722817819395	ENSSSCG00000025698/ENSSSCG00000004789/ENSSSCG00000042607/ENSSSCG00000009413	SERPINE1/THBS1/THBD/CPB2	4	2	ENSSSCG00000042607/ENSSSCG00000009413	2	ENSSSCG00000025698/ENSSSCG00000004789
BP	GO:0032648	regulation of interferon-beta production	4/169	18/6337	0.00111481137329886	0.0289722817819395	ENSSSCG00000015897/ENSSSCG00000005503/ENSSSCG00000026113/ENSSSCG00000030408	IFIH1/TLR4/ZBTB20/DDX58	4	3	ENSSSCG00000015897/ENSSSCG00000005503/ENSSSCG00000030408	1	ENSSSCG00000026113
BP	GO:0050819	negative regulation of coagulation	4/169	18/6337	0.00111481137329886	0.0289722817819395	ENSSSCG00000025698/ENSSSCG00000004789/ENSSSCG00000042607/ENSSSCG00000009413	SERPINE1/THBS1/THBD/CPB2	4	2	ENSSSCG00000042607/ENSSSCG00000009413	2	ENSSSCG00000025698/ENSSSCG00000004789
BP	GO:1900047	negative regulation of hemostasis	4/169	18/6337	0.00111481137329886	0.0289722817819395	ENSSSCG00000025698/ENSSSCG00000004789/ENSSSCG00000042607/ENSSSCG00000009413	SERPINE1/THBS1/THBD/CPB2	4	2	ENSSSCG00000042607/ENSSSCG00000009413	2	ENSSSCG00000025698/ENSSSCG00000004789
BP	GO:0043067	regulation of programmed cell death	23/169	436/6337	0.00117691158242431	0.0302386032711519	ENSSSCG00000033657/ENSSSCG00000006543/ENSSSCG00000008496/ENSSSCG00000040746/ENSSSCG00000034570/ENSSSCG00000025698/ENSSSCG00000004412/ENSSSCG00000004789/ENSSSCG00000030241/ENSSSCG00000031954/ENSSSCG00000000521/ENSSSCG00000014336/ENSSSCG00000005437/ENSSSCG00000035495/ENSSSCG00000037815/ENSSSCG00000032115/ENSSSCG00000031321/ENSSSCG00000036956/ENSSSCG00000033844/ENSSSCG00000034087/ENSSSCG00000031970/…	GREM1/ADAR/EIF2AK2/LRP2/IFI6/SERPINE1/MICAL1/THBS1/TSC22D3/SLC39A10/PHLDA1/EGR1/KLF4/KITLG/ZC3H12A/OSGIN1/NR4A1/SOCS3/CYP1B1/TNFSF15/RASSF5/S100A8/BCL2L14	23	11	ENSSSCG00000006543/ENSSSCG00000008496/ENSSSCG00000040746/ENSSSCG00000034570/ENSSSCG00000031954/ENSSSCG00000037815/ENSSSCG00000031321/ENSSSCG00000036956/ENSSSCG00000034087/ENSSSCG00000006590/ENSSSCG00000000623	12	ENSSSCG00000033657/ENSSSCG00000025698/ENSSSCG00000004412/ENSSSCG00000004789/ENSSSCG00000030241/ENSSSCG00000000521/ENSSSCG00000014336/ENSSSCG00000005437/ENSSSCG00000035495/ENSSSCG00000032115/ENSSSCG00000033844/ENSSSCG00000031970
BP	GO:0002790	peptide secretion	13/169	184/6337	0.00119324072278803	0.0302515423388629	ENSSSCG00000017754/ENSSSCG00000008648/ENSSSCG00000015897/ENSSSCG00000032795/ENSSSCG00000037815/ENSSSCG00000005503/ENSSSCG00000030408/ENSSSCG00000006590/ENSSSCG00000012890/ENSSSCG00000027434/ENSSSCG00000031796/ENSSSCG00000027855/ENSSSCG00000017978	-/RSAD2/IFIH1/IL1RL1/ZC3H12A/TLR4/DDX58/S100A8/TCIRG1/OLFM2/RAB3C/SOCS1/ALOX15B	13	11	ENSSSCG00000017754/ENSSSCG00000008648/ENSSSCG00000015897/ENSSSCG00000037815/ENSSSCG00000005503/ENSSSCG00000030408/ENSSSCG00000006590/ENSSSCG00000012890/ENSSSCG00000031796/ENSSSCG00000027855/ENSSSCG00000017978	2	ENSSSCG00000032795/ENSSSCG00000027434
BP	GO:0044403	symbiont process	10/169	119/6337	0.00121047927670077	0.0302515423388629	ENSSSCG00000009881/ENSSSCG00000006543/ENSSSCG00000008496/ENSSSCG00000008648/ENSSSCG00000015140/ENSSSCG00000014565/ENSSSCG00000037815/ENSSSCG00000014780/novel.157/ENSSSCG00000009921	OAS2/ADAR/EIF2AK2/RSAD2/HSPA8/-/ZC3H12A/TRIM21/-/OASL	10	10	ENSSSCG00000009881/ENSSSCG00000006543/ENSSSCG00000008496/ENSSSCG00000008648/ENSSSCG00000015140/ENSSSCG00000014565/ENSSSCG00000037815/ENSSSCG00000014780/novel.157/ENSSSCG00000009921	0
BP	GO:0030193	regulation of blood coagulation	5/169	31/6337	0.00123093405359371	0.0302515423388629	ENSSSCG00000025698/ENSSSCG00000004789/ENSSSCG00000005503/ENSSSCG00000042607/ENSSSCG00000009413	SERPINE1/THBS1/TLR4/THBD/CPB2	5	3	ENSSSCG00000005503/ENSSSCG00000042607/ENSSSCG00000009413	2	ENSSSCG00000025698/ENSSSCG00000004789
BP	GO:1900046	regulation of hemostasis	5/169	31/6337	0.00123093405359371	0.0302515423388629	ENSSSCG00000025698/ENSSSCG00000004789/ENSSSCG00000005503/ENSSSCG00000042607/ENSSSCG00000009413	SERPINE1/THBS1/TLR4/THBD/CPB2	5	3	ENSSSCG00000005503/ENSSSCG00000042607/ENSSSCG00000009413	2	ENSSSCG00000025698/ENSSSCG00000004789
BP	GO:1901700	response to oxygen-containing compound	22/169	414/6337	0.00137767673869152	0.033265222648565	ENSSSCG00000007507/ENSSSCG00000039862/ENSSSCG00000039514/ENSSSCG00000025698/ENSSSCG00000004789/ENSSSCG00000014336/ENSSSCG00000005437/ENSSSCG00000008959/ENSSSCG00000037815/ENSSSCG00000031321/ENSSSCG00000005503/ENSSSCG00000036956/ENSSSCG00000029037/ENSSSCG00000033844/ENSSSCG00000026113/ENSSSCG00000025924/ENSSSCG00000039651/ENSSSCG00000007486/ENSSSCG00000026130/ENSSSCG00000017801/ENSSSCG00000027855/…	PCK1/TRIB3/ID3/SERPINE1/THBS1/EGR1/KLF4/CXCL2/ZC3H12A/NR4A1/TLR4/SOCS3/DRD1/CYP1B1/ZBTB20/IGFBP5/SLC2A5/CYP24A1/EPHA3/-/SOCS1/ACOD1	22	13	ENSSSCG00000007507/ENSSSCG00000039514/ENSSSCG00000008959/ENSSSCG00000037815/ENSSSCG00000031321/ENSSSCG00000005503/ENSSSCG00000036956/ENSSSCG00000025924/ENSSSCG00000039651/ENSSSCG00000026130/ENSSSCG00000017801/ENSSSCG00000027855/ENSSSCG00000009469	9	ENSSSCG00000039862/ENSSSCG00000025698/ENSSSCG00000004789/ENSSSCG00000014336/ENSSSCG00000005437/ENSSSCG00000029037/ENSSSCG00000033844/ENSSSCG00000026113/ENSSSCG00000007486
BP	GO:0032608	interferon-beta production	4/169	19/6337	0.0013829858155529	0.033265222648565	ENSSSCG00000015897/ENSSSCG00000005503/ENSSSCG00000026113/ENSSSCG00000030408	IFIH1/TLR4/ZBTB20/DDX58	4	3	ENSSSCG00000015897/ENSSSCG00000005503/ENSSSCG00000030408	1	ENSSSCG00000026113
BP	GO:0032675	regulation of interleukin-6 production	6/169	47/6337	0.00142741130616515	0.0336285193454579	ENSSSCG00000017754/ENSSSCG00000015897/ENSSSCG00000037815/ENSSSCG00000005503/ENSSSCG00000026113/ENSSSCG00000030408	-/IFIH1/ZC3H12A/TLR4/ZBTB20/DDX58	6	5	ENSSSCG00000017754/ENSSSCG00000015897/ENSSSCG00000037815/ENSSSCG00000005503/ENSSSCG00000030408	1	ENSSSCG00000026113
BP	GO:0050818	regulation of coagulation	5/169	32/6337	0.00142783629242103	0.0336285193454579	ENSSSCG00000025698/ENSSSCG00000004789/ENSSSCG00000005503/ENSSSCG00000042607/ENSSSCG00000009413	SERPINE1/THBS1/TLR4/THBD/CPB2	5	3	ENSSSCG00000005503/ENSSSCG00000042607/ENSSSCG00000009413	2	ENSSSCG00000025698/ENSSSCG00000004789
BP	GO:0043281	regulation of cysteine-type endopeptidase activity involved in apoptotic process	7/169	65/6337	0.00160420413290802	0.0370677560430709	ENSSSCG00000034570/ENSSSCG00000004412/ENSSSCG00000004789/ENSSSCG00000005437/ENSSSCG00000031321/ENSSSCG00000034087/ENSSSCG00000006590	IFI6/MICAL1/THBS1/KLF4/NR4A1/TNFSF15/S100A8	7	4	ENSSSCG00000034570/ENSSSCG00000031321/ENSSSCG00000034087/ENSSSCG00000006590	3	ENSSSCG00000004412/ENSSSCG00000004789/ENSSSCG00000005437
BP	GO:0017144	drug metabolic process	15/169	238/6337	0.00162304637251836	0.0370677560430709	ENSSSCG00000007507/ENSSSCG00000015140/ENSSSCG00000014336/ENSSSCG00000005437/ENSSSCG00000037815/ENSSSCG00000005503/ENSSSCG00000038190/ENSSSCG00000009942/ENSSSCG00000029037/ENSSSCG00000033844/ENSSSCG00000026113/ENSSSCG00000004678/ENSSSCG00000010546/ENSSSCG00000005193/ENSSSCG00000028115	PCK1/HSPA8/EGR1/KLF4/ZC3H12A/TLR4/MPST/DAO/DRD1/CYP1B1/ZBTB20/DUOX2/-/TYRP1/ALDH8A1	15	10	ENSSSCG00000007507/ENSSSCG00000015140/ENSSSCG00000037815/ENSSSCG00000005503/ENSSSCG00000038190/ENSSSCG00000009942/ENSSSCG00000004678/ENSSSCG00000010546/ENSSSCG00000005193/ENSSSCG00000028115	5	ENSSSCG00000014336/ENSSSCG00000005437/ENSSSCG00000029037/ENSSSCG00000033844/ENSSSCG00000026113
BP	GO:0032101	regulation of response to external stimulus	15/169	238/6337	0.00162304637251836	0.0370677560430709	ENSSSCG00000017416/ENSSSCG00000030548/ENSSSCG00000025698/ENSSSCG00000013551/ENSSSCG00000004789/ENSSSCG00000005437/ENSSSCG00000032795/ENSSSCG00000037815/ENSSSCG00000005503/ENSSSCG00000042607/ENSSSCG00000036956/ENSSSCG00000030408/ENSSSCG00000006590/ENSSSCG00000009413/ENSSSCG00000009469	DHX58/HERC5/SERPINE1/C3/THBS1/KLF4/IL1RL1/ZC3H12A/TLR4/THBD/SOCS3/DDX58/S100A8/CPB2/ACOD1	15	11	ENSSSCG00000017416/ENSSSCG00000030548/ENSSSCG00000013551/ENSSSCG00000037815/ENSSSCG00000005503/ENSSSCG00000042607/ENSSSCG00000036956/ENSSSCG00000030408/ENSSSCG00000006590/ENSSSCG00000009413/ENSSSCG00000009469	4	ENSSSCG00000025698/ENSSSCG00000004789/ENSSSCG00000005437/ENSSSCG00000032795
BP	GO:0071621	granulocyte chemotaxis	5/169	33/6337	0.00164701411476403	0.0371665854467746	ENSSSCG00000008959/ENSSSCG00000016254/ENSSSCG00000006590/ENSSSCG00000032343/ENSSSCG00000017720	CXCL2/-/S100A8/CCL4/CCL1	5	4	ENSSSCG00000008959/ENSSSCG00000016254/ENSSSCG00000006590/ENSSSCG00000032343	1	ENSSSCG00000017720
BP	GO:1901701	cellular response to oxygen-containing compound	18/169	314/6337	0.00166420778764009	0.0371665854467746	ENSSSCG00000007507/ENSSSCG00000039862/ENSSSCG00000039514/ENSSSCG00000025698/ENSSSCG00000008959/ENSSSCG00000037815/ENSSSCG00000031321/ENSSSCG00000005503/ENSSSCG00000036956/ENSSSCG00000029037/ENSSSCG00000033844/ENSSSCG00000026113/ENSSSCG00000025924/ENSSSCG00000039651/ENSSSCG00000026130/ENSSSCG00000017801/ENSSSCG00000027855/ENSSSCG00000009469	PCK1/TRIB3/ID3/SERPINE1/CXCL2/ZC3H12A/NR4A1/TLR4/SOCS3/DRD1/CYP1B1/ZBTB20/IGFBP5/SLC2A5/EPHA3/-/SOCS1/ACOD1	18	13	ENSSSCG00000007507/ENSSSCG00000039514/ENSSSCG00000008959/ENSSSCG00000037815/ENSSSCG00000031321/ENSSSCG00000005503/ENSSSCG00000036956/ENSSSCG00000025924/ENSSSCG00000039651/ENSSSCG00000026130/ENSSSCG00000017801/ENSSSCG00000027855/ENSSSCG00000009469	5	ENSSSCG00000039862/ENSSSCG00000025698/ENSSSCG00000029037/ENSSSCG00000033844/ENSSSCG00000026113
BP	GO:0046209	nitric oxide metabolic process	4/169	20/6337	0.00169312618355497	0.0371665854467746	ENSSSCG00000005437/ENSSSCG00000037815/ENSSSCG00000005503/ENSSSCG00000033844	KLF4/ZC3H12A/TLR4/CYP1B1	4	2	ENSSSCG00000037815/ENSSSCG00000005503	2	ENSSSCG00000005437/ENSSSCG00000033844
BP	GO:0050688	regulation of defense response to virus	4/169	20/6337	0.00169312618355497	0.0371665854467746	ENSSSCG00000017416/ENSSSCG00000030548/ENSSSCG00000037815/ENSSSCG00000030408	DHX58/HERC5/ZC3H12A/DDX58	4	4	ENSSSCG00000017416/ENSSSCG00000030548/ENSSSCG00000037815/ENSSSCG00000030408	0
BP	GO:0030278	regulation of ossification	7/169	66/6337	0.00175498974629384	0.0381541520804844	ENSSSCG00000033657/ENSSSCG00000032367/ENSSSCG00000039514/ENSSSCG00000025924/ENSSSCG00000012890/ENSSSCG00000000443/ENSSSCG00000010224	GREM1/CEBPD/ID3/IGFBP5/TCIRG1/GLI1/EGR2	7	4	ENSSSCG00000032367/ENSSSCG00000039514/ENSSSCG00000025924/ENSSSCG00000012890	3	ENSSSCG00000033657/ENSSSCG00000000443/ENSSSCG00000010224
BP	GO:0032680	regulation of tumor necrosis factor production	6/169	49/6337	0.00177908146630522	0.0383095542411058	ENSSSCG00000004789/ENSSSCG00000015897/ENSSSCG00000037815/ENSSSCG00000005503/ENSSSCG00000026113/ENSSSCG00000030408	THBS1/IFIH1/ZC3H12A/TLR4/ZBTB20/DDX58	6	4	ENSSSCG00000015897/ENSSSCG00000037815/ENSSSCG00000005503/ENSSSCG00000030408	2	ENSSSCG00000004789/ENSSSCG00000026113
BP	GO:0051248	negative regulation of protein metabolic process	22/169	423/6337	0.0018156837154863	0.0384447329273956	ENSSSCG00000033657/ENSSSCG00000006543/ENSSSCG00000008496/ENSSSCG00000034570/ENSSSCG00000039862/ENSSSCG00000025698/ENSSSCG00000038521/ENSSSCG00000013551/ENSSSCG00000004412/ENSSSCG00000004789/ENSSSCG00000005437/ENSSSCG00000037815/ENSSSCG00000032911/ENSSSCG00000014780/ENSSSCG00000031321/ENSSSCG00000005503/ENSSSCG00000036956/ENSSSCG00000025924/ENSSSCG00000036030/ENSSSCG00000040025/ENSSSCG00000027855/…	GREM1/ADAR/EIF2AK2/IFI6/TRIB3/SERPINE1/CHAC1/C3/MICAL1/THBS1/KLF4/ZC3H12A/DUSP8/TRIM21/NR4A1/TLR4/SOCS3/IGFBP5/INKA2/NANOS1/SOCS1/PPP4R4	22	12	ENSSSCG00000006543/ENSSSCG00000008496/ENSSSCG00000034570/ENSSSCG00000013551/ENSSSCG00000037815/ENSSSCG00000014780/ENSSSCG00000031321/ENSSSCG00000005503/ENSSSCG00000036956/ENSSSCG00000025924/ENSSSCG00000027855/ENSSSCG00000002474	10	ENSSSCG00000033657/ENSSSCG00000039862/ENSSSCG00000025698/ENSSSCG00000038521/ENSSSCG00000004412/ENSSSCG00000004789/ENSSSCG00000005437/ENSSSCG00000032911/ENSSSCG00000036030/ENSSSCG00000040025
BP	GO:0009617	response to bacterium	12/169	170/6337	0.00185266414021908	0.0384447329273956	ENSSSCG00000009881/ENSSSCG00000007507/ENSSSCG00000003763/ENSSSCG00000017416/ENSSSCG00000025698/ENSSSCG00000013551/ENSSSCG00000008959/ENSSSCG00000037815/ENSSSCG00000030801/ENSSSCG00000005503/ENSSSCG00000038848/ENSSSCG00000009469	OAS2/PCK1/IFI44/DHX58/SERPINE1/C3/CXCL2/ZC3H12A/-/TLR4/IL22RA1/ACOD1	12	11	ENSSSCG00000009881/ENSSSCG00000007507/ENSSSCG00000003763/ENSSSCG00000017416/ENSSSCG00000013551/ENSSSCG00000008959/ENSSSCG00000037815/ENSSSCG00000030801/ENSSSCG00000005503/ENSSSCG00000038848/ENSSSCG00000009469	1	ENSSSCG00000025698
BP	GO:0032609	interferon-gamma production	5/169	34/6337	0.00188993492236916	0.0384447329273956	ENSSSCG00000017754/ENSSSCG00000032795/ENSSSCG00000037815/ENSSSCG00000005503/ENSSSCG00000012890	-/IL1RL1/ZC3H12A/TLR4/TCIRG1	5	4	ENSSSCG00000017754/ENSSSCG00000037815/ENSSSCG00000005503/ENSSSCG00000012890	1	ENSSSCG00000032795
BP	GO:0050729	positive regulation of inflammatory response	5/169	34/6337	0.00188993492236916	0.0384447329273956	ENSSSCG00000025698/ENSSSCG00000013551/ENSSSCG00000032795/ENSSSCG00000005503/ENSSSCG00000006590	SERPINE1/C3/IL1RL1/TLR4/S100A8	5	3	ENSSSCG00000013551/ENSSSCG00000005503/ENSSSCG00000006590	2	ENSSSCG00000025698/ENSSSCG00000032795
BP	GO:0030194	positive regulation of blood coagulation	3/169	10/6337	0.0019476984762711	0.0384447329273956	ENSSSCG00000025698/ENSSSCG00000004789/ENSSSCG00000005503	SERPINE1/THBS1/TLR4	3	1	ENSSSCG00000005503	2	ENSSSCG00000025698/ENSSSCG00000004789
BP	GO:0032607	interferon-alpha production	3/169	10/6337	0.0019476984762711	0.0384447329273956	ENSSSCG00000015897/ENSSSCG00000005503/ENSSSCG00000030408	IFIH1/TLR4/DDX58	3	3	ENSSSCG00000015897/ENSSSCG00000005503/ENSSSCG00000030408	0
BP	GO:0032647	regulation of interferon-alpha production	3/169	10/6337	0.0019476984762711	0.0384447329273956	ENSSSCG00000015897/ENSSSCG00000005503/ENSSSCG00000030408	IFIH1/TLR4/DDX58	3	3	ENSSSCG00000015897/ENSSSCG00000005503/ENSSSCG00000030408	0
BP	GO:1900048	positive regulation of hemostasis	3/169	10/6337	0.0019476984762711	0.0384447329273956	ENSSSCG00000025698/ENSSSCG00000004789/ENSSSCG00000005503	SERPINE1/THBS1/TLR4	3	1	ENSSSCG00000005503	2	ENSSSCG00000025698/ENSSSCG00000004789
BP	GO:1990774	tumor necrosis factor secretion	3/169	10/6337	0.0019476984762711	0.0384447329273956	ENSSSCG00000015897/ENSSSCG00000037815/ENSSSCG00000030408	IFIH1/ZC3H12A/DDX58	3	3	ENSSSCG00000015897/ENSSSCG00000037815/ENSSSCG00000030408	0
BP	GO:0051091	positive regulation of DNA binding transcription factor activity	8/169	86/6337	0.00196060318776703	0.0384447329273956	ENSSSCG00000033657/ENSSSCG00000008496/ENSSSCG00000014670/ENSSSCG00000014780/ENSSSCG00000005503/ENSSSCG00000001726/ENSSSCG00000030408/ENSSSCG00000003811	GREM1/EIF2AK2/TRIM22/TRIM21/TLR4/ADGRF1/DDX58/ROR1	8	7	ENSSSCG00000008496/ENSSSCG00000014670/ENSSSCG00000014780/ENSSSCG00000005503/ENSSSCG00000001726/ENSSSCG00000030408/ENSSSCG00000003811	1	ENSSSCG00000033657
BP	GO:0051047	positive regulation of secretion	9/169	106/6337	0.00197239673577085	0.0384447329273956	ENSSSCG00000017754/ENSSSCG00000015897/ENSSSCG00000032795/ENSSSCG00000005503/ENSSSCG00000035243/ENSSSCG00000000948/ENSSSCG00000030408/ENSSSCG00000006590/ENSSSCG00000017978	-/IFIH1/IL1RL1/TLR4/RAB27B/SYT1/DDX58/S100A8/ALOX15B	9	8	ENSSSCG00000017754/ENSSSCG00000015897/ENSSSCG00000005503/ENSSSCG00000035243/ENSSSCG00000000948/ENSSSCG00000030408/ENSSSCG00000006590/ENSSSCG00000017978	1	ENSSSCG00000032795
BP	GO:0060337	type I interferon signaling pathway	4/169	21/6337	0.00204846677597108	0.0387351888927407	ENSSSCG00000009881/ENSSSCG00000007508/ENSSSCG00000006543/ENSSSCG00000014565	OAS2/ZBP1/ADAR/-	4	4	ENSSSCG00000009881/ENSSSCG00000007508/ENSSSCG00000006543/ENSSSCG00000014565	0
BP	GO:0071357	cellular response to type I interferon	4/169	21/6337	0.00204846677597108	0.0387351888927407	ENSSSCG00000009881/ENSSSCG00000007508/ENSSSCG00000006543/ENSSSCG00000014565	OAS2/ZBP1/ADAR/-	4	4	ENSSSCG00000009881/ENSSSCG00000007508/ENSSSCG00000006543/ENSSSCG00000014565	0
BP	GO:0071674	mononuclear cell migration	4/169	21/6337	0.00204846677597108	0.0387351888927407	ENSSSCG00000025698/ENSSSCG00000016254/ENSSSCG00000032343/ENSSSCG00000017720	SERPINE1/-/CCL4/CCL1	4	2	ENSSSCG00000016254/ENSSSCG00000032343	2	ENSSSCG00000025698/ENSSSCG00000017720
BP	GO:0050708	regulation of protein secretion	10/169	128/6337	0.00210119789419644	0.0387351888927407	ENSSSCG00000017754/ENSSSCG00000008648/ENSSSCG00000015897/ENSSSCG00000032795/ENSSSCG00000037815/ENSSSCG00000005503/ENSSSCG00000030408/ENSSSCG00000012890/ENSSSCG00000027855/ENSSSCG00000017978	-/RSAD2/IFIH1/IL1RL1/ZC3H12A/TLR4/DDX58/TCIRG1/SOCS1/ALOX15B	10	9	ENSSSCG00000017754/ENSSSCG00000008648/ENSSSCG00000015897/ENSSSCG00000037815/ENSSSCG00000005503/ENSSSCG00000030408/ENSSSCG00000012890/ENSSSCG00000027855/ENSSSCG00000017978	1	ENSSSCG00000032795
BP	GO:0010562	positive regulation of phosphorus metabolic process	20/169	374/6337	0.00212891377573532	0.0387351888927407	ENSSSCG00000033657/ENSSSCG00000008496/ENSSSCG00000013551/ENSSSCG00000004789/ENSSSCG00000031954/ENSSSCG00000035495/ENSSSCG00000037815/ENSSSCG00000016254/ENSSSCG00000004781/ENSSSCG00000005503/ENSSSCG00000033009/ENSSSCG00000017254/ENSSSCG00000001636/ENSSSCG00000026113/ENSSSCG00000034087/ENSSSCG00000003811/ENSSSCG00000026130/ENSSSCG00000027855/ENSSSCG00000032343/ENSSSCG00000017720	GREM1/EIF2AK2/C3/THBS1/SLC39A10/KITLG/ZC3H12A/-/PAK6/TLR4/GCNT2/MAP2K6/-/ZBTB20/TNFSF15/ROR1/EPHA3/SOCS1/CCL4/CCL1	20	14	ENSSSCG00000008496/ENSSSCG00000013551/ENSSSCG00000031954/ENSSSCG00000037815/ENSSSCG00000016254/ENSSSCG00000005503/ENSSSCG00000033009/ENSSSCG00000017254/ENSSSCG00000001636/ENSSSCG00000034087/ENSSSCG00000003811/ENSSSCG00000026130/ENSSSCG00000027855/ENSSSCG00000032343	6	ENSSSCG00000033657/ENSSSCG00000004789/ENSSSCG00000035495/ENSSSCG00000004781/ENSSSCG00000026113/ENSSSCG00000017720
BP	GO:0045937	positive regulation of phosphate metabolic process	20/169	374/6337	0.00212891377573532	0.0387351888927407	ENSSSCG00000033657/ENSSSCG00000008496/ENSSSCG00000013551/ENSSSCG00000004789/ENSSSCG00000031954/ENSSSCG00000035495/ENSSSCG00000037815/ENSSSCG00000016254/ENSSSCG00000004781/ENSSSCG00000005503/ENSSSCG00000033009/ENSSSCG00000017254/ENSSSCG00000001636/ENSSSCG00000026113/ENSSSCG00000034087/ENSSSCG00000003811/ENSSSCG00000026130/ENSSSCG00000027855/ENSSSCG00000032343/ENSSSCG00000017720	GREM1/EIF2AK2/C3/THBS1/SLC39A10/KITLG/ZC3H12A/-/PAK6/TLR4/GCNT2/MAP2K6/-/ZBTB20/TNFSF15/ROR1/EPHA3/SOCS1/CCL4/CCL1	20	14	ENSSSCG00000008496/ENSSSCG00000013551/ENSSSCG00000031954/ENSSSCG00000037815/ENSSSCG00000016254/ENSSSCG00000005503/ENSSSCG00000033009/ENSSSCG00000017254/ENSSSCG00000001636/ENSSSCG00000034087/ENSSSCG00000003811/ENSSSCG00000026130/ENSSSCG00000027855/ENSSSCG00000032343	6	ENSSSCG00000033657/ENSSSCG00000004789/ENSSSCG00000035495/ENSSSCG00000004781/ENSSSCG00000026113/ENSSSCG00000017720
BP	GO:0009306	protein secretion	12/169	173/6337	0.00214794487855224	0.0387351888927407	ENSSSCG00000017754/ENSSSCG00000008648/ENSSSCG00000015897/ENSSSCG00000032795/ENSSSCG00000037815/ENSSSCG00000005503/ENSSSCG00000030408/ENSSSCG00000012890/ENSSSCG00000027434/ENSSSCG00000031796/ENSSSCG00000027855/ENSSSCG00000017978	-/RSAD2/IFIH1/IL1RL1/ZC3H12A/TLR4/DDX58/TCIRG1/OLFM2/RAB3C/SOCS1/ALOX15B	12	10	ENSSSCG00000017754/ENSSSCG00000008648/ENSSSCG00000015897/ENSSSCG00000037815/ENSSSCG00000005503/ENSSSCG00000030408/ENSSSCG00000012890/ENSSSCG00000031796/ENSSSCG00000027855/ENSSSCG00000017978	2	ENSSSCG00000032795/ENSSSCG00000027434
BP	GO:1901222	regulation of NIK/NF-kappaB signaling	5/169	35/6337	0.00215808177565695	0.0387351888927407	ENSSSCG00000033657/ENSSSCG00000008496/ENSSSCG00000037815/ENSSSCG00000005503/ENSSSCG00000034087	GREM1/EIF2AK2/ZC3H12A/TLR4/TNFSF15	5	4	ENSSSCG00000008496/ENSSSCG00000037815/ENSSSCG00000005503/ENSSSCG00000034087	1	ENSSSCG00000033657
BP	GO:1990266	neutrophil migration	5/169	35/6337	0.00215808177565695	0.0387351888927407	ENSSSCG00000008959/ENSSSCG00000016254/ENSSSCG00000006590/ENSSSCG00000032343/ENSSSCG00000017720	CXCL2/-/S100A8/CCL4/CCL1	5	4	ENSSSCG00000008959/ENSSSCG00000016254/ENSSSCG00000006590/ENSSSCG00000032343	1	ENSSSCG00000017720
BP	GO:0032635	interleukin-6 production	6/169	51/6337	0.00219288110494065	0.0387351888927407	ENSSSCG00000017754/ENSSSCG00000015897/ENSSSCG00000037815/ENSSSCG00000005503/ENSSSCG00000026113/ENSSSCG00000030408	-/IFIH1/ZC3H12A/TLR4/ZBTB20/DDX58	6	5	ENSSSCG00000017754/ENSSSCG00000015897/ENSSSCG00000037815/ENSSSCG00000005503/ENSSSCG00000030408	1	ENSSSCG00000026113
BP	GO:0032640	tumor necrosis factor production	6/169	51/6337	0.00219288110494065	0.0387351888927407	ENSSSCG00000004789/ENSSSCG00000015897/ENSSSCG00000037815/ENSSSCG00000005503/ENSSSCG00000026113/ENSSSCG00000030408	THBS1/IFIH1/ZC3H12A/TLR4/ZBTB20/DDX58	6	4	ENSSSCG00000015897/ENSSSCG00000037815/ENSSSCG00000005503/ENSSSCG00000030408	2	ENSSSCG00000004789/ENSSSCG00000026113
BP	GO:1903555	regulation of tumor necrosis factor superfamily cytokine production	6/169	51/6337	0.00219288110494065	0.0387351888927407	ENSSSCG00000004789/ENSSSCG00000015897/ENSSSCG00000037815/ENSSSCG00000005503/ENSSSCG00000026113/ENSSSCG00000030408	THBS1/IFIH1/ZC3H12A/TLR4/ZBTB20/DDX58	6	4	ENSSSCG00000015897/ENSSSCG00000037815/ENSSSCG00000005503/ENSSSCG00000030408	2	ENSSSCG00000004789/ENSSSCG00000026113
BP	GO:0043269	regulation of ion transport	12/169	175/6337	0.00236544152919783	0.0414594054071031	ENSSSCG00000004789/ENSSSCG00000034358/ENSSSCG00000006693/ENSSSCG00000039472/ENSSSCG00000015145/ENSSSCG00000029037/ENSSSCG00000000948/ENSSSCG00000014213/ENSSSCG00000012890/ENSSSCG00000017003/ENSSSCG00000015898/ENSSSCG00000007476	THBS1/KCNJ16/PDZK1/SLC30A1/ZNF202/DRD1/SYT1/KCNN2/TCIRG1/KCNIP1/KCNH7/KCNG1	12	6	ENSSSCG00000034358/ENSSSCG00000006693/ENSSSCG00000000948/ENSSSCG00000012890/ENSSSCG00000015898/ENSSSCG00000007476	6	ENSSSCG00000004789/ENSSSCG00000039472/ENSSSCG00000015145/ENSSSCG00000029037/ENSSSCG00000014213/ENSSSCG00000017003
BP	GO:1901699	cellular response to nitrogen compound	13/169	199/6337	0.00241669147779846	0.0420113439307132	ENSSSCG00000007507/ENSSSCG00000006543/ENSSSCG00000039862/ENSSSCG00000015897/ENSSSCG00000037815/ENSSSCG00000031321/ENSSSCG00000005503/ENSSSCG00000036956/ENSSSCG00000029037/ENSSSCG00000025924/ENSSSCG00000030408/ENSSSCG00000017801/ENSSSCG00000027855	PCK1/ADAR/TRIB3/IFIH1/ZC3H12A/NR4A1/TLR4/SOCS3/DRD1/IGFBP5/DDX58/-/SOCS1	13	11	ENSSSCG00000007507/ENSSSCG00000006543/ENSSSCG00000015897/ENSSSCG00000037815/ENSSSCG00000031321/ENSSSCG00000005503/ENSSSCG00000036956/ENSSSCG00000025924/ENSSSCG00000030408/ENSSSCG00000017801/ENSSSCG00000027855	2	ENSSSCG00000039862/ENSSSCG00000029037
BP	GO:0034340	response to type I interferon	4/169	22/6337	0.002452200676321	0.0420113439307132	ENSSSCG00000009881/ENSSSCG00000007508/ENSSSCG00000006543/ENSSSCG00000014565	OAS2/ZBP1/ADAR/-	4	4	ENSSSCG00000009881/ENSSSCG00000007508/ENSSSCG00000006543/ENSSSCG00000014565	0
BP	GO:0042107	cytokine metabolic process	5/169	36/6337	0.00245294970540693	0.0420113439307132	ENSSSCG00000004789/ENSSSCG00000014336/ENSSSCG00000005437/ENSSSCG00000005503/ENSSSCG00000034087	THBS1/EGR1/KLF4/TLR4/TNFSF15	5	2	ENSSSCG00000005503/ENSSSCG00000034087	3	ENSSSCG00000004789/ENSSSCG00000014336/ENSSSCG00000005437
BP	GO:0010951	negative regulation of endopeptidase activity	7/169	70/6337	0.00247125552533607	0.0420113439307132	ENSSSCG00000034570/ENSSSCG00000025698/ENSSSCG00000013551/ENSSSCG00000004412/ENSSSCG00000004789/ENSSSCG00000005437/ENSSSCG00000031321	IFI6/SERPINE1/C3/MICAL1/THBS1/KLF4/NR4A1	7	3	ENSSSCG00000034570/ENSSSCG00000013551/ENSSSCG00000031321	4	ENSSSCG00000025698/ENSSSCG00000004412/ENSSSCG00000004789/ENSSSCG00000005437
BP	GO:1904062	regulation of cation transmembrane transport	8/169	90/6337	0.00261772798896538	0.0439789479180413	ENSSSCG00000006693/ENSSSCG00000039472/ENSSSCG00000015145/ENSSSCG00000029037/ENSSSCG00000014213/ENSSSCG00000012890/ENSSSCG00000017003/ENSSSCG00000007476	PDZK1/SLC30A1/ZNF202/DRD1/KCNN2/TCIRG1/KCNIP1/KCNG1	8	3	ENSSSCG00000006693/ENSSSCG00000012890/ENSSSCG00000007476	5	ENSSSCG00000039472/ENSSSCG00000015145/ENSSSCG00000029037/ENSSSCG00000014213/ENSSSCG00000017003
BP	GO:0050820	positive regulation of coagulation	3/169	11/6337	0.00262589914592462	0.0439789479180413	ENSSSCG00000025698/ENSSSCG00000004789/ENSSSCG00000005503	SERPINE1/THBS1/TLR4	3	1	ENSSSCG00000005503	2	ENSSSCG00000025698/ENSSSCG00000004789
BP	GO:0030522	intracellular receptor signaling pathway	7/169	71/6337	0.00268124118562067	0.0445151144711394	ENSSSCG00000017416/ENSSSCG00000015897/ENSSSCG00000031321/ENSSSCG00000005503/ENSSSCG00000030408/ENSSSCG00000036033/ENSSSCG00000017978	DHX58/IFIH1/NR4A1/TLR4/DDX58/THRB/ALOX15B	7	7	ENSSSCG00000017416/ENSSSCG00000015897/ENSSSCG00000031321/ENSSSCG00000005503/ENSSSCG00000030408/ENSSSCG00000036033/ENSSSCG00000017978	0
BP	GO:0051094	positive regulation of developmental process	21/169	409/6337	0.00270315386642977	0.0445151144711394	ENSSSCG00000033657/ENSSSCG00000032367/ENSSSCG00000040746/ENSSSCG00000025698/ENSSSCG00000007079/ENSSSCG00000013551/ENSSSCG00000004789/ENSSSCG00000005437/ENSSSCG00000035495/ENSSSCG00000037815/ENSSSCG00000036002/ENSSSCG00000033009/ENSSSCG00000036956/ENSSSCG00000033844/ENSSSCG00000000948/ENSSSCG00000003811/ENSSSCG00000026130/ENSSSCG00000000443/ENSSSCG00000027434/ENSSSCG00000027855/ENSSSCG00000017978	GREM1/CEBPD/LRP2/SERPINE1/FLRT3/C3/THBS1/KLF4/KITLG/ZC3H12A/TGIF2/GCNT2/SOCS3/CYP1B1/SYT1/ROR1/EPHA3/GLI1/OLFM2/SOCS1/ALOX15B	21	11	ENSSSCG00000032367/ENSSSCG00000040746/ENSSSCG00000013551/ENSSSCG00000037815/ENSSSCG00000033009/ENSSSCG00000036956/ENSSSCG00000000948/ENSSSCG00000003811/ENSSSCG00000026130/ENSSSCG00000027855/ENSSSCG00000017978	10	ENSSSCG00000033657/ENSSSCG00000025698/ENSSSCG00000007079/ENSSSCG00000004789/ENSSSCG00000005437/ENSSSCG00000035495/ENSSSCG00000036002/ENSSSCG00000033844/ENSSSCG00000000443/ENSSSCG00000027434
BP	GO:0001952	regulation of cell-matrix adhesion	5/169	37/6337	0.0027760420789167	0.0445151144711394	ENSSSCG00000033657/ENSSSCG00000025698/ENSSSCG00000008799/ENSSSCG00000004789/ENSSSCG00000026130	GREM1/SERPINE1/LIMCH1/THBS1/EPHA3	5	2	ENSSSCG00000008799/ENSSSCG00000026130	3	ENSSSCG00000033657/ENSSSCG00000025698/ENSSSCG00000004789
BP	GO:0008645	hexose transmembrane transport	5/169	37/6337	0.0027760420789167	0.0445151144711394	ENSSSCG00000039862/ENSSSCG00000013551/ENSSSCG00000029037/ENSSSCG00000039651/ENSSSCG00000017801	TRIB3/C3/DRD1/SLC2A5/-	5	3	ENSSSCG00000013551/ENSSSCG00000039651/ENSSSCG00000017801	2	ENSSSCG00000039862/ENSSSCG00000029037
BP	GO:0015749	monosaccharide transmembrane transport	5/169	37/6337	0.0027760420789167	0.0445151144711394	ENSSSCG00000039862/ENSSSCG00000013551/ENSSSCG00000029037/ENSSSCG00000039651/ENSSSCG00000017801	TRIB3/C3/DRD1/SLC2A5/-	5	3	ENSSSCG00000013551/ENSSSCG00000039651/ENSSSCG00000017801	2	ENSSSCG00000039862/ENSSSCG00000029037
BP	GO:0098739	import across plasma membrane	5/169	37/6337	0.0027760420789167	0.0445151144711394	ENSSSCG00000040746/ENSSSCG00000031954/ENSSSCG00000034358/ENSSSCG00000039472/ENSSSCG00000039651	LRP2/SLC39A10/KCNJ16/SLC30A1/SLC2A5	5	4	ENSSSCG00000040746/ENSSSCG00000031954/ENSSSCG00000034358/ENSSSCG00000039651	1	ENSSSCG00000039472
BP	GO:0060760	positive regulation of response to cytokine stimulus	4/169	23/6337	0.00290746755732567	0.0452921913361464	ENSSSCG00000007508/ENSSSCG00000015897/ENSSSCG00000005503/ENSSSCG00000030408	ZBP1/IFIH1/TLR4/DDX58	4	4	ENSSSCG00000007508/ENSSSCG00000015897/ENSSSCG00000005503/ENSSSCG00000030408	0
BP	GO:0061045	negative regulation of wound healing	4/169	23/6337	0.00290746755732567	0.0452921913361464	ENSSSCG00000025698/ENSSSCG00000004789/ENSSSCG00000042607/ENSSSCG00000009413	SERPINE1/THBS1/THBD/CPB2	4	2	ENSSSCG00000042607/ENSSSCG00000009413	2	ENSSSCG00000025698/ENSSSCG00000004789
BP	GO:0070098	chemokine-mediated signaling pathway	4/169	23/6337	0.00290746755732567	0.0452921913361464	ENSSSCG00000008959/ENSSSCG00000016254/ENSSSCG00000032343/ENSSSCG00000017720	CXCL2/-/CCL4/CCL1	4	3	ENSSSCG00000008959/ENSSSCG00000016254/ENSSSCG00000032343	1	ENSSSCG00000017720
BP	GO:0007596	blood coagulation	6/169	54/6337	0.00294469355436246	0.0452921913361464	ENSSSCG00000025698/ENSSSCG00000004789/ENSSSCG00000005503/ENSSSCG00000010639/ENSSSCG00000042607/ENSSSCG00000009413	SERPINE1/THBS1/TLR4/HABP2/THBD/CPB2	6	4	ENSSSCG00000005503/ENSSSCG00000010639/ENSSSCG00000042607/ENSSSCG00000009413	2	ENSSSCG00000025698/ENSSSCG00000004789
BP	GO:0007599	hemostasis	6/169	54/6337	0.00294469355436246	0.0452921913361464	ENSSSCG00000025698/ENSSSCG00000004789/ENSSSCG00000005503/ENSSSCG00000010639/ENSSSCG00000042607/ENSSSCG00000009413	SERPINE1/THBS1/TLR4/HABP2/THBD/CPB2	6	4	ENSSSCG00000005503/ENSSSCG00000010639/ENSSSCG00000042607/ENSSSCG00000009413	2	ENSSSCG00000025698/ENSSSCG00000004789
BP	GO:0071706	tumor necrosis factor superfamily cytokine production	6/169	54/6337	0.00294469355436246	0.0452921913361464	ENSSSCG00000004789/ENSSSCG00000015897/ENSSSCG00000037815/ENSSSCG00000005503/ENSSSCG00000026113/ENSSSCG00000030408	THBS1/IFIH1/ZC3H12A/TLR4/ZBTB20/DDX58	6	4	ENSSSCG00000015897/ENSSSCG00000037815/ENSSSCG00000005503/ENSSSCG00000030408	2	ENSSSCG00000004789/ENSSSCG00000026113
BP	GO:0042133	neurotransmitter metabolic process	5/169	38/6337	0.0031288670319839	0.0473623529563898	ENSSSCG00000005437/ENSSSCG00000037815/ENSSSCG00000005503/ENSSSCG00000033844/ENSSSCG00000035195	KLF4/ZC3H12A/TLR4/CYP1B1/HNMT	5	3	ENSSSCG00000037815/ENSSSCG00000005503/ENSSSCG00000035195	2	ENSSSCG00000005437/ENSSSCG00000033844
BP	GO:0046631	alpha-beta T cell activation	5/169	38/6337	0.0031288670319839	0.0473623529563898	ENSSSCG00000017754/ENSSSCG00000008648/ENSSSCG00000037815/ENSSSCG00000012890/ENSSSCG00000027855	-/RSAD2/ZC3H12A/TCIRG1/SOCS1	5	5	ENSSSCG00000017754/ENSSSCG00000008648/ENSSSCG00000037815/ENSSSCG00000012890/ENSSSCG00000027855	0
BP	GO:2000116	regulation of cysteine-type endopeptidase activity	7/169	73/6337	0.00314212867910592	0.0473623529563898	ENSSSCG00000034570/ENSSSCG00000004412/ENSSSCG00000004789/ENSSSCG00000005437/ENSSSCG00000031321/ENSSSCG00000034087/ENSSSCG00000006590	IFI6/MICAL1/THBS1/KLF4/NR4A1/TNFSF15/S100A8	7	4	ENSSSCG00000034570/ENSSSCG00000031321/ENSSSCG00000034087/ENSSSCG00000006590	3	ENSSSCG00000004412/ENSSSCG00000004789/ENSSSCG00000005437
BP	GO:0050817	coagulation	6/169	55/6337	0.00323369089492458	0.0483041924500148	ENSSSCG00000025698/ENSSSCG00000004789/ENSSSCG00000005503/ENSSSCG00000010639/ENSSSCG00000042607/ENSSSCG00000009413	SERPINE1/THBS1/TLR4/HABP2/THBD/CPB2	6	4	ENSSSCG00000005503/ENSSSCG00000010639/ENSSSCG00000042607/ENSSSCG00000009413	2	ENSSSCG00000025698/ENSSSCG00000004789
BP	GO:0045861	negative regulation of proteolysis	9/169	114/6337	0.00324734066890856	0.0483041924500148	ENSSSCG00000034570/ENSSSCG00000025698/ENSSSCG00000038521/ENSSSCG00000013551/ENSSSCG00000004412/ENSSSCG00000004789/ENSSSCG00000005437/ENSSSCG00000014780/ENSSSCG00000031321	IFI6/SERPINE1/CHAC1/C3/MICAL1/THBS1/KLF4/TRIM21/NR4A1	9	4	ENSSSCG00000034570/ENSSSCG00000013551/ENSSSCG00000014780/ENSSSCG00000031321	5	ENSSSCG00000025698/ENSSSCG00000038521/ENSSSCG00000004412/ENSSSCG00000004789/ENSSSCG00000005437
BP	GO:0043066	negative regulation of apoptotic process	15/169	256/6337	0.00329670924368894	0.048718036601181	ENSSSCG00000033657/ENSSSCG00000006543/ENSSSCG00000008496/ENSSSCG00000040746/ENSSSCG00000034570/ENSSSCG00000025698/ENSSSCG00000004412/ENSSSCG00000004789/ENSSSCG00000030241/ENSSSCG00000031954/ENSSSCG00000005437/ENSSSCG00000035495/ENSSSCG00000037815/ENSSSCG00000031321/ENSSSCG00000036956	GREM1/ADAR/EIF2AK2/LRP2/IFI6/SERPINE1/MICAL1/THBS1/TSC22D3/SLC39A10/KLF4/KITLG/ZC3H12A/NR4A1/SOCS3	15	8	ENSSSCG00000006543/ENSSSCG00000008496/ENSSSCG00000040746/ENSSSCG00000034570/ENSSSCG00000031954/ENSSSCG00000037815/ENSSSCG00000031321/ENSSSCG00000036956	7	ENSSSCG00000033657/ENSSSCG00000025698/ENSSSCG00000004412/ENSSSCG00000004789/ENSSSCG00000030241/ENSSSCG00000005437/ENSSSCG00000035495
BP	GO:0071407	cellular response to organic cyclic compound	11/169	159/6337	0.00333515201369835	0.048966095473844	ENSSSCG00000007507/ENSSSCG00000006543/ENSSSCG00000039514/ENSSSCG00000015897/ENSSSCG00000037815/ENSSSCG00000031321/ENSSSCG00000029037/ENSSSCG00000033844/ENSSSCG00000025924/ENSSSCG00000030408/ENSSSCG00000036033	PCK1/ADAR/ID3/IFIH1/ZC3H12A/NR4A1/DRD1/CYP1B1/IGFBP5/DDX58/THRB	11	9	ENSSSCG00000007507/ENSSSCG00000006543/ENSSSCG00000039514/ENSSSCG00000015897/ENSSSCG00000037815/ENSSSCG00000031321/ENSSSCG00000025924/ENSSSCG00000030408/ENSSSCG00000036033	2	ENSSSCG00000029037/ENSSSCG00000033844
BP	GO:0043032	positive regulation of macrophage activation	3/169	12/6337	0.00343305967172157	0.0497912352095823	ENSSSCG00000004789/ENSSSCG00000032795/ENSSSCG00000005503	THBS1/IL1RL1/TLR4	3	1	ENSSSCG00000005503	2	ENSSSCG00000004789/ENSSSCG00000032795
BP	GO:0050878	regulation of body fluid levels	8/169	94/6337	0.00343597097187152	0.0497912352095823	ENSSSCG00000009881/ENSSSCG00000025698/ENSSSCG00000004789/ENSSSCG00000005503/ENSSSCG00000005992/ENSSSCG00000010639/ENSSSCG00000042607/ENSSSCG00000009413	OAS2/SERPINE1/THBS1/TLR4/SHAS2/HABP2/THBD/CPB2	8	5	ENSSSCG00000009881/ENSSSCG00000005503/ENSSSCG00000010639/ENSSSCG00000042607/ENSSSCG00000009413	3	ENSSSCG00000025698/ENSSSCG00000004789/ENSSSCG00000005992
BP	GO:0002684	positive regulation of immune system process	16/169	283/6337	0.00345741880933411	0.0497912352095823	ENSSSCG00000007508/ENSSSCG00000017416/ENSSSCG00000025698/ENSSSCG00000008648/ENSSSCG00000013551/ENSSSCG00000004789/ENSSSCG00000031954/ENSSSCG00000015897/ENSSSCG00000032795/ENSSSCG00000035495/ENSSSCG00000037815/ENSSSCG00000005503/ENSSSCG00000030408/ENSSSCG00000006418/ENSSSCG00000027855/ENSSSCG00000009469	ZBP1/DHX58/SERPINE1/RSAD2/C3/THBS1/SLC39A10/IFIH1/IL1RL1/KITLG/ZC3H12A/TLR4/DDX58/-/SOCS1/ACOD1	16	12	ENSSSCG00000007508/ENSSSCG00000017416/ENSSSCG00000008648/ENSSSCG00000013551/ENSSSCG00000031954/ENSSSCG00000015897/ENSSSCG00000037815/ENSSSCG00000005503/ENSSSCG00000030408/ENSSSCG00000006418/ENSSSCG00000027855/ENSSSCG00000009469	4	ENSSSCG00000025698/ENSSSCG00000004789/ENSSSCG00000032795/ENSSSCG00000035495
BP	GO:0002831	regulation of response to biotic stimulus	5/169	39/6337	0.00351293397682367	0.0499543630289203	ENSSSCG00000017416/ENSSSCG00000030548/ENSSSCG00000037815/ENSSSCG00000030408/ENSSSCG00000009469	DHX58/HERC5/ZC3H12A/DDX58/ACOD1	5	5	ENSSSCG00000017416/ENSSSCG00000030548/ENSSSCG00000037815/ENSSSCG00000030408/ENSSSCG00000009469	0
BP	GO:0034219	carbohydrate transmembrane transport	5/169	39/6337	0.00351293397682367	0.0499543630289203	ENSSSCG00000039862/ENSSSCG00000013551/ENSSSCG00000029037/ENSSSCG00000039651/ENSSSCG00000017801	TRIB3/C3/DRD1/SLC2A5/-	5	3	ENSSSCG00000013551/ENSSSCG00000039651/ENSSSCG00000017801	2	ENSSSCG00000039862/ENSSSCG00000029037
MF	GO:0003725	double-stranded RNA binding	7/168	27/6276	4.91241928816377e-06	0.00177829578231528	ENSSSCG00000009881/ENSSSCG00000006543/ENSSSCG00000008496/ENSSSCG00000017416/ENSSSCG00000015897/ENSSSCG00000030408/ENSSSCG00000009921	OAS2/ADAR/EIF2AK2/DHX58/IFIH1/DDX58/OASL	7	7	ENSSSCG00000009881/ENSSSCG00000006543/ENSSSCG00000008496/ENSSSCG00000017416/ENSSSCG00000015897/ENSSSCG00000030408/ENSSSCG00000009921	0
MF	GO:0046914	transition metal ion binding	25/168	397/6276	4.67111630572885e-05	0.00845472051336922	ENSSSCG00000007507/ENSSSCG00000017416/ENSSSCG00000014670/ENSSSCG00000017886/ENSSSCG00000015897/ENSSSCG00000014336/ENSSSCG00000014672/ENSSSCG00000014780/ENSSSCG00000031321/ENSSSCG00000000376/ENSSSCG00000017199/ENSSSCG00000032857/ENSSSCG00000027860/ENSSSCG00000033844/ENSSSCG00000000091/ENSSSCG00000028699/ENSSSCG00000030408/ENSSSCG00000007486/ENSSSCG00000006590/ENSSSCG00000003732/ENSSSCG00000036033/…	PCK1/DHX58/TRIM22/FBXO39/IFIH1/EGR1/-/TRIM21/NR4A1/SUOX/TRIM47/S100A12/ERAP2/CYP1B1/APOBEC3B/NEIL2/DDX58/CYP24A1/S100A8/MEP1B/THRB/-/NANOS1/ALOX15B/CPB2	25	20	ENSSSCG00000007507/ENSSSCG00000017416/ENSSSCG00000014670/ENSSSCG00000017886/ENSSSCG00000015897/ENSSSCG00000014672/ENSSSCG00000014780/ENSSSCG00000031321/ENSSSCG00000000376/ENSSSCG00000032857/ENSSSCG00000027860/ENSSSCG00000000091/ENSSSCG00000028699/ENSSSCG00000030408/ENSSSCG00000006590/ENSSSCG00000003732/ENSSSCG00000036033/ENSSSCG00000010546/ENSSSCG00000017978/ENSSSCG00000009413	5	ENSSSCG00000014336/ENSSSCG00000017199/ENSSSCG00000033844/ENSSSCG00000007486/ENSSSCG00000040025
MF	GO:0008270	zinc ion binding	19/168	277/6276	0.000136331603533845	0.0102196343519092	ENSSSCG00000017416/ENSSSCG00000014670/ENSSSCG00000017886/ENSSSCG00000015897/ENSSSCG00000014336/ENSSSCG00000014672/ENSSSCG00000014780/ENSSSCG00000031321/ENSSSCG00000017199/ENSSSCG00000032857/ENSSSCG00000027860/ENSSSCG00000000091/ENSSSCG00000028699/ENSSSCG00000030408/ENSSSCG00000006590/ENSSSCG00000003732/ENSSSCG00000036033/ENSSSCG00000040025/ENSSSCG00000009413	DHX58/TRIM22/FBXO39/IFIH1/EGR1/-/TRIM21/NR4A1/TRIM47/S100A12/ERAP2/APOBEC3B/NEIL2/DDX58/S100A8/MEP1B/THRB/NANOS1/CPB2	19	16	ENSSSCG00000017416/ENSSSCG00000014670/ENSSSCG00000017886/ENSSSCG00000015897/ENSSSCG00000014672/ENSSSCG00000014780/ENSSSCG00000031321/ENSSSCG00000032857/ENSSSCG00000027860/ENSSSCG00000000091/ENSSSCG00000028699/ENSSSCG00000030408/ENSSSCG00000006590/ENSSSCG00000003732/ENSSSCG00000036033/ENSSSCG00000009413	3	ENSSSCG00000014336/ENSSSCG00000017199/ENSSSCG00000040025
MF	GO:0008009	chemokine activity	4/168	11/6276	0.00014115517060648	0.0102196343519092	ENSSSCG00000008959/ENSSSCG00000016254/ENSSSCG00000032343/ENSSSCG00000017720	CXCL2/-/CCL4/CCL1	4	3	ENSSSCG00000008959/ENSSSCG00000016254/ENSSSCG00000032343	1	ENSSSCG00000017720
MF	GO:0042379	chemokine receptor binding	4/168	11/6276	0.00014115517060648	0.0102196343519092	ENSSSCG00000008959/ENSSSCG00000016254/ENSSSCG00000032343/ENSSSCG00000017720	CXCL2/-/CCL4/CCL1	4	3	ENSSSCG00000008959/ENSSSCG00000016254/ENSSSCG00000032343	1	ENSSSCG00000017720
MF	GO:0004497	monooxygenase activity	6/168	35/6276	0.000286620795359048	0.0172927879866626	ENSSSCG00000004412/ENSSSCG00000006702/ENSSSCG00000033844/ENSSSCG00000007486/ENSSSCG00000010546/ENSSSCG00000005193	MICAL1/FMO5/CYP1B1/CYP24A1/-/TYRP1	6	3	ENSSSCG00000006702/ENSSSCG00000010546/ENSSSCG00000005193	3	ENSSSCG00000004412/ENSSSCG00000033844/ENSSSCG00000007486
MF	GO:0005125	cytokine activity	7/168	55/6276	0.000597324102110725	0.0308901892805832	ENSSSCG00000033657/ENSSSCG00000008959/ENSSSCG00000035495/ENSSSCG00000016254/ENSSSCG00000034087/ENSSSCG00000032343/ENSSSCG00000017720	GREM1/CXCL2/KITLG/-/TNFSF15/CCL4/CCL1	7	4	ENSSSCG00000008959/ENSSSCG00000016254/ENSSSCG00000034087/ENSSSCG00000032343	3	ENSSSCG00000033657/ENSSSCG00000035495/ENSSSCG00000017720
