# Supplementary material for: Transcriptome Analyses of Senecavirus A-Infected PK-15 Cells: RIG-I and IRF7 Are the Important Factors in Inducing Type III Interferons
Source: Front Microbiol. 2022 Mar 4;13:846343. doi: 10.3389/fmicb.2022.846343 (PMC8931416; doi:10.3389/fmicb.2022.846343)
Supplement: Supplementary file 1 [file Data_Sheet_1.zip › Supplementary data/Supplementary Table 14 GO enrichment results of S18 vs Control.xls]

Category	GOID	Description	GeneRatio	BgRatio	pvalue	padj	geneID	geneName	Count	Up	Up_Gene_id	Down	Down_Gene_id
BP	GO:0006952	defense response	64/527	380/6378	1.41359217624526e-08	4.45705613170131e-05	ENSSSCG00000009881/ENSSSCG00000034570/ENSSSCG00000007508/ENSSSCG00000030548/ENSSSCG00000017416/ENSSSCG00000006543/ENSSSCG00000013551/ENSSSCG00000008648/ENSSSCG00000014565/ENSSSCG00000010922/ENSSSCG00000012853/ENSSSCG00000015897/ENSSSCG00000030801/ENSSSCG00000025618/ENSSSCG00000004789/ENSSSCG00000032282/ENSSSCG00000006776/ENSSSCG00000014780/ENSSSCG00000037815/ENSSSCG00000031888/ENSSSCG00000039751/…	OAS2/IFI6/ZBP1/HERC5/DHX58/ADAR/C3/RSAD2/-/ELF3/IRF7/IFIH1/-/TAP1/THBS1/ACP5/MOV10/TRIM21/ZC3H12A/DDIT4/NLRC5/SARM1/EREG/IL1RL1/-/OASL/SLC7A2/CXCL2/S100A12/IL22RA1/STAT2/IRF1/TRIM13/TLR4/PTPN6/-/DRD1/ZFP36/SOCS3/TSPAN32/SOCS1/TCIRG1/P2RX7/RASGRP1/METRNL/ALPK1/S100A8/AGBL4/PPARG/IL1A/STING1/ACOD1/DUOX2/DUOXA2/-/-/-/NR1H4/CXCL11/IL28B/ACKR2/IL1R2/GGT5/CCL1	64	56	ENSSSCG00000009881/ENSSSCG00000034570/ENSSSCG00000007508/ENSSSCG00000030548/ENSSSCG00000017416/ENSSSCG00000006543/ENSSSCG00000013551/ENSSSCG00000008648/ENSSSCG00000014565/ENSSSCG00000010922/ENSSSCG00000012853/ENSSSCG00000015897/ENSSSCG00000030801/ENSSSCG00000025618/ENSSSCG00000032282/ENSSSCG00000006776/ENSSSCG00000014780/ENSSSCG00000037815/ENSSSCG00000031888/ENSSSCG00000039751/ENSSSCG00000030358/…	8	ENSSSCG00000004789/ENSSSCG00000038185/ENSSSCG00000032795/ENSSSCG00000006987/ENSSSCG00000009389/ENSSSCG00000029037/ENSSSCG00000011579/ENSSSCG00000017720
BP	GO:0006955	immune response	66/527	408/6378	4.23641025312702e-08	6.67870076405474e-05	ENSSSCG00000009881/ENSSSCG00000003763/ENSSSCG00000034570/ENSSSCG00000007508/ENSSSCG00000017416/ENSSSCG00000006543/ENSSSCG00000013551/ENSSSCG00000008648/ENSSSCG00000014565/ENSSSCG00000012853/ENSSSCG00000015897/ENSSSCG00000030801/ENSSSCG00000007067/ENSSSCG00000004789/ENSSSCG00000014780/ENSSSCG00000037815/ENSSSCG00000039751/ENSSSCG00000030358/ENSSSCG00000038185/ENSSSCG00000032795/ENSSSCG00000030560/…	OAS2/IFI44/IFI6/ZBP1/DHX58/ADAR/C3/RSAD2/-/IRF7/IFIH1/-/JAG1/THBS1/TRIM21/ZC3H12A/NLRC5/SARM1/EREG/IL1RL1/IGF1R/-/OASL/SLC39A10/EMP2/CXCL2/B2M/S100A12/STAT2/PARP3/DOCK2/-/SPNS2/IRF1/TRIM13/TLR4/PTPN6/ENPP2/-/SOCS1/SMAD6/TCIRG1/P2RX7/RASGRP1/ALPK1/S100A8/TNFSF15/PPARG/IL1A/STING1/ACOD1/CDH17/-/-/-/-/CD38/NR1H4/CXCL11/IL28B/ACKR2/CD274/PDCD1/CCL1/-/LAX1	66	56	ENSSSCG00000009881/ENSSSCG00000003763/ENSSSCG00000034570/ENSSSCG00000007508/ENSSSCG00000017416/ENSSSCG00000006543/ENSSSCG00000013551/ENSSSCG00000008648/ENSSSCG00000014565/ENSSSCG00000012853/ENSSSCG00000015897/ENSSSCG00000030801/ENSSSCG00000014780/ENSSSCG00000037815/ENSSSCG00000039751/ENSSSCG00000030358/ENSSSCG00000030560/ENSSSCG00000024973/ENSSSCG00000009921/ENSSSCG00000031954/ENSSSCG00000037065/…	10	ENSSSCG00000007067/ENSSSCG00000004789/ENSSSCG00000038185/ENSSSCG00000032795/ENSSSCG00000017879/ENSSSCG00000009389/ENSSSCG00000011579/ENSSSCG00000017720/ENSSSCG00000016183/ENSSSCG00000033768
BP	GO:0043207	response to external biotic stimulus	46/527	248/6378	9.89763704445788e-08	7.80181240029392e-05	ENSSSCG00000009881/ENSSSCG00000007507/ENSSSCG00000008496/ENSSSCG00000003763/ENSSSCG00000034570/ENSSSCG00000030548/ENSSSCG00000017416/ENSSSCG00000006543/ENSSSCG00000013551/ENSSSCG00000008648/ENSSSCG00000014565/ENSSSCG00000012853/ENSSSCG00000015897/ENSSSCG00000030801/ENSSSCG00000032282/ENSSSCG00000006776/ENSSSCG00000037815/ENSSSCG00000031888/ENSSSCG00000039751/ENSSSCG00000003768/ENSSSCG00000024973/…	OAS2/PCK1/EIF2AK2/IFI44/IFI6/HERC5/DHX58/ADAR/C3/RSAD2/-/IRF7/IFIH1/-/ACP5/MOV10/ZC3H12A/DDIT4/NLRC5/NEXN/-/OASL/CXCL2/S100A12/IL22RA1/STAT2/CDK6/-/IRF1/TUT4/TLR4/ZFP36/TSPAN32/SMAD6/P2RX7/AGBL4/IL1A/STING1/ACOD1/-/NR1H4/CXCL11/IL28B/CD274/GGT5/NOS1	46	43	ENSSSCG00000009881/ENSSSCG00000007507/ENSSSCG00000008496/ENSSSCG00000003763/ENSSSCG00000034570/ENSSSCG00000030548/ENSSSCG00000017416/ENSSSCG00000006543/ENSSSCG00000013551/ENSSSCG00000008648/ENSSSCG00000014565/ENSSSCG00000012853/ENSSSCG00000015897/ENSSSCG00000030801/ENSSSCG00000032282/ENSSSCG00000006776/ENSSSCG00000037815/ENSSSCG00000031888/ENSSSCG00000039751/ENSSSCG00000024973/ENSSSCG00000009921/…	3	ENSSSCG00000003768/ENSSSCG00000040183/ENSSSCG00000003859
BP	GO:0051707	response to other organism	46/527	248/6378	9.89763704445788e-08	7.80181240029392e-05	ENSSSCG00000009881/ENSSSCG00000007507/ENSSSCG00000008496/ENSSSCG00000003763/ENSSSCG00000034570/ENSSSCG00000030548/ENSSSCG00000017416/ENSSSCG00000006543/ENSSSCG00000013551/ENSSSCG00000008648/ENSSSCG00000014565/ENSSSCG00000012853/ENSSSCG00000015897/ENSSSCG00000030801/ENSSSCG00000032282/ENSSSCG00000006776/ENSSSCG00000037815/ENSSSCG00000031888/ENSSSCG00000039751/ENSSSCG00000003768/ENSSSCG00000024973/…	OAS2/PCK1/EIF2AK2/IFI44/IFI6/HERC5/DHX58/ADAR/C3/RSAD2/-/IRF7/IFIH1/-/ACP5/MOV10/ZC3H12A/DDIT4/NLRC5/NEXN/-/OASL/CXCL2/S100A12/IL22RA1/STAT2/CDK6/-/IRF1/TUT4/TLR4/ZFP36/TSPAN32/SMAD6/P2RX7/AGBL4/IL1A/STING1/ACOD1/-/NR1H4/CXCL11/IL28B/CD274/GGT5/NOS1	46	43	ENSSSCG00000009881/ENSSSCG00000007507/ENSSSCG00000008496/ENSSSCG00000003763/ENSSSCG00000034570/ENSSSCG00000030548/ENSSSCG00000017416/ENSSSCG00000006543/ENSSSCG00000013551/ENSSSCG00000008648/ENSSSCG00000014565/ENSSSCG00000012853/ENSSSCG00000015897/ENSSSCG00000030801/ENSSSCG00000032282/ENSSSCG00000006776/ENSSSCG00000037815/ENSSSCG00000031888/ENSSSCG00000039751/ENSSSCG00000024973/ENSSSCG00000009921/…	3	ENSSSCG00000003768/ENSSSCG00000040183/ENSSSCG00000003859
BP	GO:0009607	response to biotic stimulus	47/527	258/6378	1.26083470763098e-07	7.95082366632096e-05	ENSSSCG00000009881/ENSSSCG00000007507/ENSSSCG00000008496/ENSSSCG00000003763/ENSSSCG00000034570/ENSSSCG00000030548/ENSSSCG00000017416/ENSSSCG00000006543/ENSSSCG00000013551/ENSSSCG00000008648/ENSSSCG00000014565/ENSSSCG00000012853/ENSSSCG00000015897/ENSSSCG00000030801/ENSSSCG00000032282/ENSSSCG00000006776/ENSSSCG00000031262/ENSSSCG00000037815/ENSSSCG00000031888/ENSSSCG00000039751/ENSSSCG00000003768/…	OAS2/PCK1/EIF2AK2/IFI44/IFI6/HERC5/DHX58/ADAR/C3/RSAD2/-/IRF7/IFIH1/-/ACP5/MOV10/TXNIP/ZC3H12A/DDIT4/NLRC5/NEXN/-/OASL/CXCL2/S100A12/IL22RA1/STAT2/CDK6/-/IRF1/TUT4/TLR4/ZFP36/TSPAN32/SMAD6/P2RX7/AGBL4/IL1A/STING1/ACOD1/-/NR1H4/CXCL11/IL28B/CD274/GGT5/NOS1	47	43	ENSSSCG00000009881/ENSSSCG00000007507/ENSSSCG00000008496/ENSSSCG00000003763/ENSSSCG00000034570/ENSSSCG00000030548/ENSSSCG00000017416/ENSSSCG00000006543/ENSSSCG00000013551/ENSSSCG00000008648/ENSSSCG00000014565/ENSSSCG00000012853/ENSSSCG00000015897/ENSSSCG00000030801/ENSSSCG00000032282/ENSSSCG00000006776/ENSSSCG00000037815/ENSSSCG00000031888/ENSSSCG00000039751/ENSSSCG00000024973/ENSSSCG00000009921/…	4	ENSSSCG00000031262/ENSSSCG00000003768/ENSSSCG00000040183/ENSSSCG00000003859
BP	GO:0009615	response to virus	22/527	79/6378	2.17567329173831e-07	0.000114331631480848	ENSSSCG00000009881/ENSSSCG00000008496/ENSSSCG00000034570/ENSSSCG00000030548/ENSSSCG00000017416/ENSSSCG00000006543/ENSSSCG00000008648/ENSSSCG00000014565/ENSSSCG00000012853/ENSSSCG00000015897/ENSSSCG00000006776/ENSSSCG00000037815/ENSSSCG00000031888/ENSSSCG00000039751/ENSSSCG00000009921/ENSSSCG00000000396/ENSSSCG00000040183/ENSSSCG00000014277/ENSSSCG00000033880/ENSSSCG00000031300/ENSSSCG00000014349/…	OAS2/EIF2AK2/IFI6/HERC5/DHX58/ADAR/RSAD2/-/IRF7/IFIH1/MOV10/ZC3H12A/DDIT4/NLRC5/OASL/STAT2/CDK6/IRF1/TSPAN32/AGBL4/STING1/IL28B	22	21	ENSSSCG00000009881/ENSSSCG00000008496/ENSSSCG00000034570/ENSSSCG00000030548/ENSSSCG00000017416/ENSSSCG00000006543/ENSSSCG00000008648/ENSSSCG00000014565/ENSSSCG00000012853/ENSSSCG00000015897/ENSSSCG00000006776/ENSSSCG00000037815/ENSSSCG00000031888/ENSSSCG00000039751/ENSSSCG00000009921/ENSSSCG00000000396/ENSSSCG00000014277/ENSSSCG00000033880/ENSSSCG00000031300/ENSSSCG00000014349/ENSSSCG00000040814	1	ENSSSCG00000040183
BP	GO:0051607	defense response to virus	18/527	58/6378	4.75958443339516e-07	0.000214385281692785	ENSSSCG00000009881/ENSSSCG00000034570/ENSSSCG00000030548/ENSSSCG00000017416/ENSSSCG00000008648/ENSSSCG00000014565/ENSSSCG00000012853/ENSSSCG00000015897/ENSSSCG00000037815/ENSSSCG00000031888/ENSSSCG00000039751/ENSSSCG00000009921/ENSSSCG00000000396/ENSSSCG00000014277/ENSSSCG00000033880/ENSSSCG00000031300/ENSSSCG00000014349/ENSSSCG00000040814	OAS2/IFI6/HERC5/DHX58/RSAD2/-/IRF7/IFIH1/ZC3H12A/DDIT4/NLRC5/OASL/STAT2/IRF1/TSPAN32/AGBL4/STING1/IL28B	18	18	ENSSSCG00000009881/ENSSSCG00000034570/ENSSSCG00000030548/ENSSSCG00000017416/ENSSSCG00000008648/ENSSSCG00000014565/ENSSSCG00000012853/ENSSSCG00000015897/ENSSSCG00000037815/ENSSSCG00000031888/ENSSSCG00000039751/ENSSSCG00000009921/ENSSSCG00000000396/ENSSSCG00000014277/ENSSSCG00000033880/ENSSSCG00000031300/ENSSSCG00000014349/ENSSSCG00000040814	0
BP	GO:0098542	defense response to other organism	27/527	118/6378	7.42901709405076e-07	0.000292796136219276	ENSSSCG00000009881/ENSSSCG00000034570/ENSSSCG00000030548/ENSSSCG00000017416/ENSSSCG00000008648/ENSSSCG00000014565/ENSSSCG00000012853/ENSSSCG00000015897/ENSSSCG00000030801/ENSSSCG00000032282/ENSSSCG00000006776/ENSSSCG00000037815/ENSSSCG00000031888/ENSSSCG00000039751/ENSSSCG00000024973/ENSSSCG00000009921/ENSSSCG00000032857/ENSSSCG00000038848/ENSSSCG00000000396/ENSSSCG00000014277/ENSSSCG00000005503/…	OAS2/IFI6/HERC5/DHX58/RSAD2/-/IRF7/IFIH1/-/ACP5/MOV10/ZC3H12A/DDIT4/NLRC5/-/OASL/S100A12/IL22RA1/STAT2/IRF1/TLR4/TSPAN32/P2RX7/AGBL4/STING1/NR1H4/IL28B	27	27	ENSSSCG00000009881/ENSSSCG00000034570/ENSSSCG00000030548/ENSSSCG00000017416/ENSSSCG00000008648/ENSSSCG00000014565/ENSSSCG00000012853/ENSSSCG00000015897/ENSSSCG00000030801/ENSSSCG00000032282/ENSSSCG00000006776/ENSSSCG00000037815/ENSSSCG00000031888/ENSSSCG00000039751/ENSSSCG00000024973/ENSSSCG00000009921/ENSSSCG00000032857/ENSSSCG00000038848/ENSSSCG00000000396/ENSSSCG00000014277/ENSSSCG00000005503/…	0
BP	GO:0034097	response to cytokine	48/527	289/6378	1.58957794512118e-06	0.000556882140107452	ENSSSCG00000009881/ENSSSCG00000008496/ENSSSCG00000007508/ENSSSCG00000006543/ENSSSCG00000014565/ENSSSCG00000012853/ENSSSCG00000015897/ENSSSCG00000030801/ENSSSCG00000032282/ENSSSCG00000014780/ENSSSCG00000037815/ENSSSCG00000039751/ENSSSCG00000038185/ENSSSCG00000032795/ENSSSCG00000024973/ENSSSCG00000008959/ENSSSCG00000005437/ENSSSCG00000038848/ENSSSCG00000000396/ENSSSCG00000014277/ENSSSCG00000017164/…	OAS2/EIF2AK2/ZBP1/ADAR/-/IRF7/IFIH1/-/ACP5/TRIM21/ZC3H12A/NLRC5/EREG/IL1RL1/-/CXCL2/KLF4/IL22RA1/STAT2/IRF1/-/SHAS2/TUT4/RNF138/TLR4/-/ZFP36/SOCS3/SOCS1/-/TCIRG1/SOX9/NKX3-1/PPARG/FOXC1/IL1A/STING1/DTX1/-/-/NR1H4/CXCL11/ACKR2/CD274/IL1R2/GGT5/CCL1/-	48	39	ENSSSCG00000009881/ENSSSCG00000008496/ENSSSCG00000007508/ENSSSCG00000006543/ENSSSCG00000014565/ENSSSCG00000012853/ENSSSCG00000015897/ENSSSCG00000030801/ENSSSCG00000032282/ENSSSCG00000014780/ENSSSCG00000037815/ENSSSCG00000039751/ENSSSCG00000024973/ENSSSCG00000008959/ENSSSCG00000038848/ENSSSCG00000000396/ENSSSCG00000014277/ENSSSCG00000017164/ENSSSCG00000005503/ENSSSCG00000016254/ENSSSCG00000028056/…	9	ENSSSCG00000038185/ENSSSCG00000032795/ENSSSCG00000005437/ENSSSCG00000005992/ENSSSCG00000003859/ENSSSCG00000003730/ENSSSCG00000011579/ENSSSCG00000017720/ENSSSCG00000016183
BP	GO:0045087	innate immune response	34/527	180/6378	3.22777705627555e-06	0.00101771810584368	ENSSSCG00000009881/ENSSSCG00000034570/ENSSSCG00000007508/ENSSSCG00000017416/ENSSSCG00000006543/ENSSSCG00000013551/ENSSSCG00000008648/ENSSSCG00000014565/ENSSSCG00000012853/ENSSSCG00000015897/ENSSSCG00000030801/ENSSSCG00000014780/ENSSSCG00000039751/ENSSSCG00000030358/ENSSSCG00000038185/ENSSSCG00000024973/ENSSSCG00000032857/ENSSSCG00000000396/ENSSSCG00000014277/ENSSSCG00000009389/ENSSSCG00000005503/…	OAS2/IFI6/ZBP1/DHX58/ADAR/C3/RSAD2/-/IRF7/IFIH1/-/TRIM21/NLRC5/SARM1/EREG/-/S100A12/STAT2/IRF1/TRIM13/TLR4/PTPN6/-/SOCS1/RASGRP1/ALPK1/S100A8/PPARG/STING1/-/-/NR1H4/IL28B/CCL1	34	30	ENSSSCG00000009881/ENSSSCG00000034570/ENSSSCG00000007508/ENSSSCG00000017416/ENSSSCG00000006543/ENSSSCG00000013551/ENSSSCG00000008648/ENSSSCG00000014565/ENSSSCG00000012853/ENSSSCG00000015897/ENSSSCG00000030801/ENSSSCG00000014780/ENSSSCG00000039751/ENSSSCG00000030358/ENSSSCG00000024973/ENSSSCG00000032857/ENSSSCG00000000396/ENSSSCG00000014277/ENSSSCG00000005503/ENSSSCG00000025537/ENSSSCG00000016254/…	4	ENSSSCG00000038185/ENSSSCG00000009389/ENSSSCG00000011579/ENSSSCG00000017720
BP	GO:0001503	ossification	24/527	113/6378	1.21225233364495e-05	0.00323339003706179	ENSSSCG00000032367/ENSSSCG00000006543/ENSSSCG00000039514/ENSSSCG00000033657/ENSSSCG00000007067/ENSSSCG00000032282/ENSSSCG00000002344/ENSSSCG00000040183/ENSSSCG00000008314/ENSSSCG00000035537/ENSSSCG00000008645/ENSSSCG00000025924/ENSSSCG00000004948/ENSSSCG00000012890/ENSSSCG00000017251/ENSSSCG00000009817/ENSSSCG00000004192/ENSSSCG00000039756/ENSSSCG00000006331/ENSSSCG00000036893/ENSSSCG00000007486/…	CEBPD/ADAR/ID3/GREM1/JAG1/ACP5/RIOX1/CDK6/ATP6V1B1/RUNX1/ID2/IGFBP5/SMAD6/TCIRG1/SOX9/P2RX7/CCN2/FOXC1/PBX1/PTHLH/CYP24A1/DUOX2/FGF18/GLI1	24	15	ENSSSCG00000032367/ENSSSCG00000006543/ENSSSCG00000039514/ENSSSCG00000032282/ENSSSCG00000008314/ENSSSCG00000008645/ENSSSCG00000025924/ENSSSCG00000004948/ENSSSCG00000012890/ENSSSCG00000017251/ENSSSCG00000009817/ENSSSCG00000039756/ENSSSCG00000006331/ENSSSCG00000004678/ENSSSCG00000016997	9	ENSSSCG00000033657/ENSSSCG00000007067/ENSSSCG00000002344/ENSSSCG00000040183/ENSSSCG00000035537/ENSSSCG00000004192/ENSSSCG00000036893/ENSSSCG00000007486/ENSSSCG00000000443
BP	GO:1903901	negative regulation of viral life cycle	9/527	20/6378	1.23059563732133e-05	0.00323339003706179	ENSSSCG00000009881/ENSSSCG00000008496/ENSSSCG00000008648/ENSSSCG00000014565/ENSSSCG00000014780/ENSSSCG00000037815/ENSSSCG00000009921/ENSSSCG00000033703/ENSSSCG00000009389	OAS2/EIF2AK2/RSAD2/-/TRIM21/ZC3H12A/OASL/FAM111A/TRIM13	9	8	ENSSSCG00000009881/ENSSSCG00000008496/ENSSSCG00000008648/ENSSSCG00000014565/ENSSSCG00000014780/ENSSSCG00000037815/ENSSSCG00000009921/ENSSSCG00000033703	1	ENSSSCG00000009389
BP	GO:0051241	negative regulation of multicellular organismal process	55/527	377/6378	1.61927463241263e-05	0.00392736378153618	ENSSSCG00000017754/ENSSSCG00000017416/ENSSSCG00000039514/ENSSSCG00000033657/ENSSSCG00000007067/ENSSSCG00000004789/ENSSSCG00000032282/ENSSSCG00000037815/ENSSSCG00000032795/ENSSSCG00000016646/ENSSSCG00000004687/ENSSSCG00000001011/ENSSSCG00000005437/ENSSSCG00000031719/ENSSSCG00000006530/ENSSSCG00000002344/ENSSSCG00000040183/ENSSSCG00000023033/ENSSSCG00000035420/ENSSSCG00000007052/ENSSSCG00000014277/…	-/DHX58/ID3/GREM1/JAG1/THBS1/ACP5/ZC3H12A/IL1RL1/IFRD1/B2M/SERPINB1/KLF4/SEMA4B/EFNA1/RIOX1/CDK6/PARP3/HES4/FERMT1/IRF1/SEMA6A/TLR4/PTPN6/IRX3/ADM/COL4A3/UBASH3B/ZFP36/ID2/THBD/IGFBP5/SOCS1/C1QTNF1/SMAD6/SOX9/P2RX7/NKX3-1/PPARG/FOXC1/PBX1/PTHLH/DAAM2/DTX1/KIAA0319/THRB/NR1H4/CDK5R1/NLGN3/CD274/CPB2/PDCD1/IL1R2/GPR4/HEY2	55	40	ENSSSCG00000017754/ENSSSCG00000017416/ENSSSCG00000039514/ENSSSCG00000032282/ENSSSCG00000037815/ENSSSCG00000004687/ENSSSCG00000001011/ENSSSCG00000031719/ENSSSCG00000006530/ENSSSCG00000023033/ENSSSCG00000035420/ENSSSCG00000014277/ENSSSCG00000014224/ENSSSCG00000005503/ENSSSCG00000025537/ENSSSCG00000002831/ENSSSCG00000013408/ENSSSCG00000016245/ENSSSCG00000028056/ENSSSCG00000008645/ENSSSCG00000042607/…	15	ENSSSCG00000033657/ENSSSCG00000007067/ENSSSCG00000004789/ENSSSCG00000032795/ENSSSCG00000016646/ENSSSCG00000005437/ENSSSCG00000002344/ENSSSCG00000040183/ENSSSCG00000007052/ENSSSCG00000015136/ENSSSCG00000011579/ENSSSCG00000036893/ENSSSCG00000017730/ENSSSCG00000037184/ENSSSCG00000004223
BP	GO:0051094	positive regulation of developmental process	58/527	410/6378	2.40470413527996e-05	0.00541573724181265	ENSSSCG00000032367/ENSSSCG00000013551/ENSSSCG00000040746/ENSSSCG00000007079/ENSSSCG00000033657/ENSSSCG00000007067/ENSSSCG00000004789/ENSSSCG00000035495/ENSSSCG00000037815/ENSSSCG00000028840/ENSSSCG00000034031/ENSSSCG00000004687/ENSSSCG00000005437/ENSSSCG00000035430/ENSSSCG00000031118/ENSSSCG00000035537/ENSSSCG00000000948/ENSSSCG00000002383/ENSSSCG00000014224/ENSSSCG00000033009/ENSSSCG00000002831/…	CEBPD/C3/LRP2/FLRT3/GREM1/JAG1/THBS1/KITLG/ZC3H12A/EZH2/ZNF16/B2M/KLF4/YPEL3/PREX1/RUNX1/SYT1/FOS/SEMA6A/GCNT2/IRX3/ADM/ENPP2/ZFP36/SOCS3/ID2/SOCS1/SOX9/P2RX7/RASGRP1/DMTN/PLXNB3/METRNL/ADGRL3/TGIF2/ARNTL/EPHA3/CYP1B1/CCN2/PPARG/CUL7/FOXC1/IL1A/VSTM5/FGF18/ROR1/NR1H4/NLGN3/-/ASIC2/DCT/CD274/CRB2/WNT6/GLI1/TBX20/HEY2/TMEM79	58	37	ENSSSCG00000032367/ENSSSCG00000013551/ENSSSCG00000040746/ENSSSCG00000037815/ENSSSCG00000004687/ENSSSCG00000035430/ENSSSCG00000000948/ENSSSCG00000002383/ENSSSCG00000014224/ENSSSCG00000033009/ENSSSCG00000002831/ENSSSCG00000013408/ENSSSCG00000006001/ENSSSCG00000028056/ENSSSCG00000036956/ENSSSCG00000008645/ENSSSCG00000027855/ENSSSCG00000017251/ENSSSCG00000009817/ENSSSCG00000004791/ENSSSCG00000009613/…	21	ENSSSCG00000007079/ENSSSCG00000033657/ENSSSCG00000007067/ENSSSCG00000004789/ENSSSCG00000035495/ENSSSCG00000028840/ENSSSCG00000034031/ENSSSCG00000005437/ENSSSCG00000031118/ENSSSCG00000035537/ENSSSCG00000012780/ENSSSCG00000036002/ENSSSCG00000013397/ENSSSCG00000033844/ENSSSCG00000004192/ENSSSCG00000011579/ENSSSCG00000014950/ENSSSCG00000036932/ENSSSCG00000000443/ENSSSCG00000016662/ENSSSCG00000004223
BP	GO:0045071	negative regulation of viral genome replication	7/527	13/6378	2.79209431589335e-05	0.00586898225200782	ENSSSCG00000009881/ENSSSCG00000008496/ENSSSCG00000008648/ENSSSCG00000014565/ENSSSCG00000037815/ENSSSCG00000009921/ENSSSCG00000033703	OAS2/EIF2AK2/RSAD2/-/ZC3H12A/OASL/FAM111A	7	7	ENSSSCG00000009881/ENSSSCG00000008496/ENSSSCG00000008648/ENSSSCG00000014565/ENSSSCG00000037815/ENSSSCG00000009921/ENSSSCG00000033703	0
BP	GO:2001057	reactive nitrogen species metabolic process	9/527	22/6378	3.13448847441172e-05	0.0061769013498876	ENSSSCG00000032282/ENSSSCG00000037815/ENSSSCG00000006987/ENSSSCG00000005437/ENSSSCG00000000376/ENSSSCG00000005503/ENSSSCG00000025856/ENSSSCG00000033844/ENSSSCG00000009856	ACP5/ZC3H12A/SLC7A2/KLF4/SUOX/TLR4/TMEM106A/CYP1B1/NOS1	9	6	ENSSSCG00000032282/ENSSSCG00000037815/ENSSSCG00000000376/ENSSSCG00000005503/ENSSSCG00000025856/ENSSSCG00000009856	3	ENSSSCG00000006987/ENSSSCG00000005437/ENSSSCG00000033844
BP	GO:0031347	regulation of defense response	33/527	194/6378	4.37745332042904e-05	0.00811888842312516	ENSSSCG00000007508/ENSSSCG00000030548/ENSSSCG00000017416/ENSSSCG00000006543/ENSSSCG00000013551/ENSSSCG00000008648/ENSSSCG00000012853/ENSSSCG00000015897/ENSSSCG00000032282/ENSSSCG00000037815/ENSSSCG00000039751/ENSSSCG00000030358/ENSSSCG00000038185/ENSSSCG00000032795/ENSSSCG00000006987/ENSSSCG00000014277/ENSSSCG00000005503/ENSSSCG00000028056/ENSSSCG00000036956/ENSSSCG00000033880/ENSSSCG00000027855/…	ZBP1/HERC5/DHX58/ADAR/C3/RSAD2/IRF7/IFIH1/ACP5/ZC3H12A/NLRC5/SARM1/EREG/IL1RL1/SLC7A2/IRF1/TLR4/ZFP36/SOCS3/TSPAN32/SOCS1/RASGRP1/METRNL/ALPK1/S100A8/PPARG/STING1/DUOXA2/-/-/-/NR1H4/IL1R2	33	29	ENSSSCG00000007508/ENSSSCG00000030548/ENSSSCG00000017416/ENSSSCG00000006543/ENSSSCG00000013551/ENSSSCG00000008648/ENSSSCG00000012853/ENSSSCG00000015897/ENSSSCG00000032282/ENSSSCG00000037815/ENSSSCG00000039751/ENSSSCG00000030358/ENSSSCG00000014277/ENSSSCG00000005503/ENSSSCG00000028056/ENSSSCG00000036956/ENSSSCG00000033880/ENSSSCG00000027855/ENSSSCG00000004791/ENSSSCG00000017137/ENSSSCG00000031348/…	4	ENSSSCG00000038185/ENSSSCG00000032795/ENSSSCG00000006987/ENSSSCG00000011579
BP	GO:0006954	inflammatory response	30/527	170/6378	4.80796230308666e-05	0.0083979747845326	ENSSSCG00000013551/ENSSSCG00000010922/ENSSSCG00000004789/ENSSSCG00000032282/ENSSSCG00000037815/ENSSSCG00000032795/ENSSSCG00000006987/ENSSSCG00000008959/ENSSSCG00000032857/ENSSSCG00000005503/ENSSSCG00000016254/ENSSSCG00000028056/ENSSSCG00000036956/ENSSSCG00000012890/ENSSSCG00000009817/ENSSSCG00000004791/ENSSSCG00000017137/ENSSSCG00000006590/ENSSSCG00000011579/ENSSSCG00000008090/ENSSSCG00000014349/…	C3/ELF3/THBS1/ACP5/ZC3H12A/IL1RL1/SLC7A2/CXCL2/S100A12/TLR4/-/ZFP36/SOCS3/TCIRG1/P2RX7/RASGRP1/METRNL/S100A8/PPARG/IL1A/STING1/DUOXA2/-/-/NR1H4/CXCL11/ACKR2/IL1R2/GGT5/CCL1	30	25	ENSSSCG00000013551/ENSSSCG00000010922/ENSSSCG00000032282/ENSSSCG00000037815/ENSSSCG00000008959/ENSSSCG00000032857/ENSSSCG00000005503/ENSSSCG00000016254/ENSSSCG00000028056/ENSSSCG00000036956/ENSSSCG00000012890/ENSSSCG00000009817/ENSSSCG00000004791/ENSSSCG00000017137/ENSSSCG00000006590/ENSSSCG00000008090/ENSSSCG00000014349/ENSSSCG00000004676/ENSSSCG00000010056/ENSSSCG00000006588/ENSSSCG00000000875/…	5	ENSSSCG00000004789/ENSSSCG00000032795/ENSSSCG00000006987/ENSSSCG00000011579/ENSSSCG00000017720
BP	GO:0071345	cellular response to cytokine stimulus	40/527	256/6378	5.24352299586077e-05	0.0083979747845326	ENSSSCG00000009881/ENSSSCG00000007508/ENSSSCG00000006543/ENSSSCG00000014565/ENSSSCG00000012853/ENSSSCG00000030801/ENSSSCG00000037815/ENSSSCG00000039751/ENSSSCG00000038185/ENSSSCG00000032795/ENSSSCG00000024973/ENSSSCG00000008959/ENSSSCG00000005437/ENSSSCG00000038848/ENSSSCG00000000396/ENSSSCG00000014277/ENSSSCG00000005992/ENSSSCG00000003859/ENSSSCG00000003730/ENSSSCG00000005503/ENSSSCG00000016254/…	OAS2/ZBP1/ADAR/-/IRF7/-/ZC3H12A/NLRC5/EREG/IL1RL1/-/CXCL2/KLF4/IL22RA1/STAT2/IRF1/SHAS2/TUT4/RNF138/TLR4/-/ZFP36/SOCS3/SOCS1/-/TCIRG1/SOX9/NKX3-1/PPARG/FOXC1/IL1A/STING1/DTX1/-/NR1H4/CXCL11/ACKR2/IL1R2/CCL1/-	40	31	ENSSSCG00000009881/ENSSSCG00000007508/ENSSSCG00000006543/ENSSSCG00000014565/ENSSSCG00000012853/ENSSSCG00000030801/ENSSSCG00000037815/ENSSSCG00000039751/ENSSSCG00000024973/ENSSSCG00000008959/ENSSSCG00000038848/ENSSSCG00000000396/ENSSSCG00000014277/ENSSSCG00000005503/ENSSSCG00000016254/ENSSSCG00000028056/ENSSSCG00000036956/ENSSSCG00000027855/ENSSSCG00000010968/ENSSSCG00000012890/ENSSSCG00000017251/…	9	ENSSSCG00000038185/ENSSSCG00000032795/ENSSSCG00000005437/ENSSSCG00000005992/ENSSSCG00000003859/ENSSSCG00000003730/ENSSSCG00000011579/ENSSSCG00000017720/ENSSSCG00000016183
BP	GO:0098609	cell-cell adhesion	41/527	265/6378	5.32697417350625e-05	0.0083979747845326	ENSSSCG00000017754/ENSSSCG00000007079/ENSSSCG00000007067/ENSSSCG00000037815/ENSSSCG00000003768/ENSSSCG00000005437/ENSSSCG00000013382/ENSSSCG00000031361/ENSSSCG00000014277/ENSSSCG00000005992/ENSSSCG00000001025/ENSSSCG00000025537/ENSSSCG00000033009/ENSSSCG00000015136/ENSSSCG00000033880/ENSSSCG00000027855/ENSSSCG00000035511/ENSSSCG00000037234/ENSSSCG00000017251/ENSSSCG00000004791/ENSSSCG00000009613/…	-/FLRT3/JAG1/ZC3H12A/NEXN/KLF4/PLEKHA7/CELSR1/IRF1/SHAS2/DSP/PTPN6/GCNT2/UBASH3B/TSPAN32/SOCS1/C1QTNF1/CLDN2/SOX9/RASGRP1/DMTN/PLXNB3/S100A8/ADGRL3/DSG3/CYP1B1/CLDN3/PCDH7/CDH17/DTX1/CDK5R1/NLGN3/PCDHGB1/CD274/NTNG2/CRB2/TENM2/-/LAX1/CDHR5/PEAR1	41	27	ENSSSCG00000017754/ENSSSCG00000037815/ENSSSCG00000013382/ENSSSCG00000031361/ENSSSCG00000014277/ENSSSCG00000025537/ENSSSCG00000033009/ENSSSCG00000033880/ENSSSCG00000027855/ENSSSCG00000035511/ENSSSCG00000037234/ENSSSCG00000017251/ENSSSCG00000004791/ENSSSCG00000009613/ENSSSCG00000006590/ENSSSCG00000026129/ENSSSCG00000035928/ENSSSCG00000006106/ENSSSCG00000009873/ENSSSCG00000027465/ENSSSCG00000025141/…	14	ENSSSCG00000007079/ENSSSCG00000007067/ENSSSCG00000003768/ENSSSCG00000005437/ENSSSCG00000005992/ENSSSCG00000001025/ENSSSCG00000015136/ENSSSCG00000012780/ENSSSCG00000027160/ENSSSCG00000033844/ENSSSCG00000008765/ENSSSCG00000017730/ENSSSCG00000033768/ENSSSCG00000006463
BP	GO:0051093	negative regulation of developmental process	47/527	320/6378	5.82287924569367e-05	0.00874263726746293	ENSSSCG00000039862/ENSSSCG00000039514/ENSSSCG00000033657/ENSSSCG00000007067/ENSSSCG00000004789/ENSSSCG00000037815/ENSSSCG00000028840/ENSSSCG00000038185/ENSSSCG00000016646/ENSSSCG00000004687/ENSSSCG00000005437/ENSSSCG00000031719/ENSSSCG00000006530/ENSSSCG00000002344/ENSSSCG00000011837/ENSSSCG00000040183/ENSSSCG00000023033/ENSSSCG00000035420/ENSSSCG00000007052/ENSSSCG00000014277/ENSSSCG00000014224/…	TRIB3/ID3/GREM1/JAG1/THBS1/ZC3H12A/EZH2/EREG/IFRD1/B2M/KLF4/SEMA4B/EFNA1/RIOX1/MELTF/CDK6/PARP3/HES4/FERMT1/IRF1/SEMA6A/IRX3/COL4A3/UBASH3B/ZFP36/ID2/IGFBP5/SOCS1/SMAD6/SOX9/NKX3-1/DMTN/ARNTL/ADCK1/PPARG/FOXC1/PBX1/PTHLH/DAAM2/DTX1/KIAA0319/THRB/CDK5R1/NLGN3/PDCD1/GPR4/HEY2	47	27	ENSSSCG00000039514/ENSSSCG00000037815/ENSSSCG00000004687/ENSSSCG00000031719/ENSSSCG00000006530/ENSSSCG00000023033/ENSSSCG00000035420/ENSSSCG00000014277/ENSSSCG00000014224/ENSSSCG00000002831/ENSSSCG00000016245/ENSSSCG00000028056/ENSSSCG00000008645/ENSSSCG00000025924/ENSSSCG00000027855/ENSSSCG00000004948/ENSSSCG00000017251/ENSSSCG00000031924/ENSSSCG00000009613/ENSSSCG00000039756/ENSSSCG00000006331/…	20	ENSSSCG00000039862/ENSSSCG00000033657/ENSSSCG00000007067/ENSSSCG00000004789/ENSSSCG00000028840/ENSSSCG00000038185/ENSSSCG00000016646/ENSSSCG00000005437/ENSSSCG00000002344/ENSSSCG00000011837/ENSSSCG00000040183/ENSSSCG00000007052/ENSSSCG00000015136/ENSSSCG00000013397/ENSSSCG00000002408/ENSSSCG00000011579/ENSSSCG00000036893/ENSSSCG00000017730/ENSSSCG00000037184/ENSSSCG00000004223
BP	GO:0002252	immune effector process	33/527	198/6378	6.65600810651255e-05	0.00953926979992457	ENSSSCG00000009881/ENSSSCG00000034570/ENSSSCG00000030548/ENSSSCG00000017416/ENSSSCG00000013551/ENSSSCG00000008648/ENSSSCG00000014565/ENSSSCG00000012853/ENSSSCG00000015897/ENSSSCG00000007067/ENSSSCG00000006776/ENSSSCG00000037815/ENSSSCG00000031888/ENSSSCG00000039751/ENSSSCG00000009921/ENSSSCG00000037065/ENSSSCG00000004687/ENSSSCG00000000396/ENSSSCG00000023033/ENSSSCG00000017008/ENSSSCG00000025593/…	OAS2/IFI6/HERC5/DHX58/C3/RSAD2/-/IRF7/IFIH1/JAG1/MOV10/ZC3H12A/DDIT4/NLRC5/OASL/EMP2/B2M/STAT2/PARP3/DOCK2/-/IRF1/TLR4/PTPN6/TSPAN32/TCIRG1/P2RX7/RASGRP1/AGBL4/STING1/CDH17/-/IL28B	33	32	ENSSSCG00000009881/ENSSSCG00000034570/ENSSSCG00000030548/ENSSSCG00000017416/ENSSSCG00000013551/ENSSSCG00000008648/ENSSSCG00000014565/ENSSSCG00000012853/ENSSSCG00000015897/ENSSSCG00000006776/ENSSSCG00000037815/ENSSSCG00000031888/ENSSSCG00000039751/ENSSSCG00000009921/ENSSSCG00000037065/ENSSSCG00000004687/ENSSSCG00000000396/ENSSSCG00000023033/ENSSSCG00000017008/ENSSSCG00000025593/ENSSSCG00000014277/…	1	ENSSSCG00000007067
BP	GO:0072593	reactive oxygen species metabolic process	18/527	81/6378	7.98161879831699e-05	0.0109417582917798	ENSSSCG00000034570/ENSSSCG00000004789/ENSSSCG00000032282/ENSSSCG00000028814/ENSSSCG00000037815/ENSSSCG00000031888/ENSSSCG00000036438/ENSSSCG00000006987/ENSSSCG00000005437/ENSSSCG00000031118/ENSSSCG00000005503/ENSSSCG00000025856/ENSSSCG00000009817/ENSSSCG00000033844/ENSSSCG00000004192/ENSSSCG00000004678/ENSSSCG00000004676/ENSSSCG00000009856	IFI6/THBS1/ACP5/SOD3/ZC3H12A/DDIT4/GPX3/SLC7A2/KLF4/PREX1/TLR4/TMEM106A/P2RX7/CYP1B1/CCN2/DUOX2/DUOXA2/NOS1	18	12	ENSSSCG00000034570/ENSSSCG00000032282/ENSSSCG00000028814/ENSSSCG00000037815/ENSSSCG00000031888/ENSSSCG00000036438/ENSSSCG00000005503/ENSSSCG00000025856/ENSSSCG00000009817/ENSSSCG00000004678/ENSSSCG00000004676/ENSSSCG00000009856	6	ENSSSCG00000004789/ENSSSCG00000006987/ENSSSCG00000005437/ENSSSCG00000031118/ENSSSCG00000033844/ENSSSCG00000004192
BP	GO:0010721	negative regulation of cell development	21/527	104/6378	9.24575188055882e-05	0.011960068213807	ENSSSCG00000039514/ENSSSCG00000007067/ENSSSCG00000016646/ENSSSCG00000004687/ENSSSCG00000031719/ENSSSCG00000006530/ENSSSCG00000011837/ENSSSCG00000035420/ENSSSCG00000014224/ENSSSCG00000002831/ENSSSCG00000008645/ENSSSCG00000017251/ENSSSCG00000009613/ENSSSCG00000006331/ENSSSCG00000036893/ENSSSCG00000001595/ENSSSCG00000009873/ENSSSCG00000001091/ENSSSCG00000036033/ENSSSCG00000017730/ENSSSCG00000027465	ID3/JAG1/IFRD1/B2M/SEMA4B/EFNA1/MELTF/HES4/SEMA6A/IRX3/ID2/SOX9/DMTN/PBX1/PTHLH/DAAM2/DTX1/KIAA0319/THRB/CDK5R1/NLGN3	21	16	ENSSSCG00000039514/ENSSSCG00000004687/ENSSSCG00000031719/ENSSSCG00000006530/ENSSSCG00000035420/ENSSSCG00000014224/ENSSSCG00000002831/ENSSSCG00000008645/ENSSSCG00000017251/ENSSSCG00000009613/ENSSSCG00000006331/ENSSSCG00000001595/ENSSSCG00000009873/ENSSSCG00000001091/ENSSSCG00000036033/ENSSSCG00000027465	5	ENSSSCG00000007067/ENSSSCG00000016646/ENSSSCG00000011837/ENSSSCG00000036893/ENSSSCG00000017730
BP	GO:0051960	regulation of nervous system development	44/527	299/6378	9.64218137607562e-05	0.011960068213807	ENSSSCG00000040746/ENSSSCG00000039514/ENSSSCG00000007079/ENSSSCG00000007067/ENSSSCG00000028840/ENSSSCG00000030358/ENSSSCG00000016646/ENSSSCG00000004687/ENSSSCG00000005437/ENSSSCG00000031719/ENSSSCG00000006530/ENSSSCG00000031361/ENSSSCG00000035420/ENSSSCG00000000948/ENSSSCG00000014224/ENSSSCG00000002831/ENSSSCG00000008645/ENSSSCG00000026547/ENSSSCG00000017251/ENSSSCG00000032249/ENSSSCG00000012780/…	LRP2/ID3/FLRT3/JAG1/EZH2/SARM1/IFRD1/B2M/KLF4/SEMA4B/EFNA1/CELSR1/HES4/SYT1/SEMA6A/IRX3/ID2/SLC45A3/SOX9/GBX1/PLXNB3/ADGRL3/TGIF2/ARNTL/EPHA3/CUL7/VSTM5/PBX1/DAAM2/DTX1/KIAA0319/ROR1/THRB/CDK5R1/NLGN3/ASIC2/LGI4/DCT/DUSP15/NTNG2/CSMD3/GLI1/NOS1/HEY2	44	32	ENSSSCG00000040746/ENSSSCG00000039514/ENSSSCG00000030358/ENSSSCG00000004687/ENSSSCG00000031719/ENSSSCG00000006530/ENSSSCG00000031361/ENSSSCG00000035420/ENSSSCG00000000948/ENSSSCG00000014224/ENSSSCG00000002831/ENSSSCG00000008645/ENSSSCG00000026547/ENSSSCG00000017251/ENSSSCG00000032249/ENSSSCG00000026129/ENSSSCG00000026130/ENSSSCG00000001657/ENSSSCG00000006331/ENSSSCG00000001595/ENSSSCG00000009873/…	12	ENSSSCG00000007079/ENSSSCG00000007067/ENSSSCG00000028840/ENSSSCG00000016646/ENSSSCG00000005437/ENSSSCG00000012780/ENSSSCG00000036002/ENSSSCG00000013397/ENSSSCG00000014950/ENSSSCG00000017730/ENSSSCG00000000443/ENSSSCG00000004223
BP	GO:0048525	negative regulation of viral process	9/527	25/6378	0.000102732981685504	0.011960068213807	ENSSSCG00000009881/ENSSSCG00000008496/ENSSSCG00000008648/ENSSSCG00000014565/ENSSSCG00000014780/ENSSSCG00000037815/ENSSSCG00000009921/ENSSSCG00000033703/ENSSSCG00000009389	OAS2/EIF2AK2/RSAD2/-/TRIM21/ZC3H12A/OASL/FAM111A/TRIM13	9	8	ENSSSCG00000009881/ENSSSCG00000008496/ENSSSCG00000008648/ENSSSCG00000014565/ENSSSCG00000014780/ENSSSCG00000037815/ENSSSCG00000009921/ENSSSCG00000033703	1	ENSSSCG00000009389
BP	GO:0019221	cytokine-mediated signaling pathway	25/527	136/6378	0.000103752544259136	0.011960068213807	ENSSSCG00000009881/ENSSSCG00000007508/ENSSSCG00000006543/ENSSSCG00000014565/ENSSSCG00000012853/ENSSSCG00000039751/ENSSSCG00000038185/ENSSSCG00000032795/ENSSSCG00000008959/ENSSSCG00000038848/ENSSSCG00000000396/ENSSSCG00000014277/ENSSSCG00000003859/ENSSSCG00000016254/ENSSSCG00000027855/ENSSSCG00000010968/ENSSSCG00000011579/ENSSSCG00000039756/ENSSSCG00000008090/ENSSSCG00000000875/ENSSSCG00000008978/…	OAS2/ZBP1/ADAR/-/IRF7/NLRC5/EREG/IL1RL1/CXCL2/IL22RA1/STAT2/IRF1/TUT4/-/SOCS1/-/PPARG/FOXC1/IL1A/NR1H4/CXCL11/ACKR2/IL1R2/CCL1/-	25	19	ENSSSCG00000009881/ENSSSCG00000007508/ENSSSCG00000006543/ENSSSCG00000014565/ENSSSCG00000012853/ENSSSCG00000039751/ENSSSCG00000008959/ENSSSCG00000038848/ENSSSCG00000000396/ENSSSCG00000014277/ENSSSCG00000016254/ENSSSCG00000027855/ENSSSCG00000010968/ENSSSCG00000039756/ENSSSCG00000008090/ENSSSCG00000000875/ENSSSCG00000008978/ENSSSCG00000031154/ENSSSCG00000028331	6	ENSSSCG00000038185/ENSSSCG00000032795/ENSSSCG00000003859/ENSSSCG00000011579/ENSSSCG00000017720/ENSSSCG00000016183
BP	GO:0046209	nitric oxide metabolic process	8/527	20/6378	0.000106210564537455	0.011960068213807	ENSSSCG00000032282/ENSSSCG00000037815/ENSSSCG00000006987/ENSSSCG00000005437/ENSSSCG00000005503/ENSSSCG00000025856/ENSSSCG00000033844/ENSSSCG00000009856	ACP5/ZC3H12A/SLC7A2/KLF4/TLR4/TMEM106A/CYP1B1/NOS1	8	5	ENSSSCG00000032282/ENSSSCG00000037815/ENSSSCG00000005503/ENSSSCG00000025856/ENSSSCG00000009856	3	ENSSSCG00000006987/ENSSSCG00000005437/ENSSSCG00000033844
BP	GO:1903409	reactive oxygen species biosynthetic process	9/527	26/6378	0.0001457553121765	0.0158471206652588	ENSSSCG00000032282/ENSSSCG00000037815/ENSSSCG00000006987/ENSSSCG00000005437/ENSSSCG00000005503/ENSSSCG00000033844/ENSSSCG00000004678/ENSSSCG00000004676/ENSSSCG00000009856	ACP5/ZC3H12A/SLC7A2/KLF4/TLR4/CYP1B1/DUOX2/DUOXA2/NOS1	9	6	ENSSSCG00000032282/ENSSSCG00000037815/ENSSSCG00000005503/ENSSSCG00000004678/ENSSSCG00000004676/ENSSSCG00000009856	3	ENSSSCG00000006987/ENSSSCG00000005437/ENSSSCG00000033844
BP	GO:0045665	negative regulation of neuron differentiation	16/527	71/6378	0.000165947867870846	0.0171740776098742	ENSSSCG00000039514/ENSSSCG00000007067/ENSSSCG00000016646/ENSSSCG00000004687/ENSSSCG00000031719/ENSSSCG00000006530/ENSSSCG00000035420/ENSSSCG00000014224/ENSSSCG00000002831/ENSSSCG00000017251/ENSSSCG00000006331/ENSSSCG00000009873/ENSSSCG00000001091/ENSSSCG00000036033/ENSSSCG00000017730/ENSSSCG00000027465	ID3/JAG1/IFRD1/B2M/SEMA4B/EFNA1/HES4/SEMA6A/IRX3/SOX9/PBX1/DTX1/KIAA0319/THRB/CDK5R1/NLGN3	16	13	ENSSSCG00000039514/ENSSSCG00000004687/ENSSSCG00000031719/ENSSSCG00000006530/ENSSSCG00000035420/ENSSSCG00000014224/ENSSSCG00000002831/ENSSSCG00000017251/ENSSSCG00000006331/ENSSSCG00000009873/ENSSSCG00000001091/ENSSSCG00000036033/ENSSSCG00000027465	3	ENSSSCG00000007067/ENSSSCG00000016646/ENSSSCG00000017730
BP	GO:0043901	negative regulation of multi-organism process	11/527	38/6378	0.000168853918777704	0.0171740776098742	ENSSSCG00000009881/ENSSSCG00000008496/ENSSSCG00000017416/ENSSSCG00000008648/ENSSSCG00000014565/ENSSSCG00000014780/ENSSSCG00000037815/ENSSSCG00000009921/ENSSSCG00000033703/ENSSSCG00000009389/ENSSSCG00000009469	OAS2/EIF2AK2/DHX58/RSAD2/-/TRIM21/ZC3H12A/OASL/FAM111A/TRIM13/ACOD1	11	10	ENSSSCG00000009881/ENSSSCG00000008496/ENSSSCG00000017416/ENSSSCG00000008648/ENSSSCG00000014565/ENSSSCG00000014780/ENSSSCG00000037815/ENSSSCG00000009921/ENSSSCG00000033703/ENSSSCG00000009469	1	ENSSSCG00000009389
BP	GO:0032689	negative regulation of interferon-gamma production	6/527	12/6378	0.00018553628324276	0.0181214631609607	ENSSSCG00000017754/ENSSSCG00000037815/ENSSSCG00000032795/ENSSSCG00000005503/ENSSSCG00000000875/ENSSSCG00000005211	-/ZC3H12A/IL1RL1/TLR4/NR1H4/CD274	6	5	ENSSSCG00000017754/ENSSSCG00000037815/ENSSSCG00000005503/ENSSSCG00000000875/ENSSSCG00000005211	1	ENSSSCG00000032795
BP	GO:0050878	regulation of body fluid levels	19/527	94/6378	0.000195250590746671	0.0181214631609607	ENSSSCG00000009881/ENSSSCG00000004789/ENSSSCG00000010639/ENSSSCG00000014909/ENSSSCG00000037065/ENSSSCG00000008314/ENSSSCG00000005992/ENSSSCG00000005503/ENSSSCG00000025537/ENSSSCG00000013408/ENSSSCG00000015136/ENSSSCG00000042607/ENSSSCG00000033880/ENSSSCG00000035511/ENSSSCG00000009613/ENSSSCG00000006289/ENSSSCG00000009413/ENSSSCG00000006463/ENSSSCG00000006489	OAS2/THBS1/HABP2/SYTL2/EMP2/ATP6V1B1/SHAS2/TLR4/PTPN6/ADM/UBASH3B/THBD/TSPAN32/C1QTNF1/DMTN/F5/CPB2/PEAR1/TMEM79	19	15	ENSSSCG00000009881/ENSSSCG00000010639/ENSSSCG00000014909/ENSSSCG00000037065/ENSSSCG00000008314/ENSSSCG00000005503/ENSSSCG00000025537/ENSSSCG00000013408/ENSSSCG00000042607/ENSSSCG00000033880/ENSSSCG00000035511/ENSSSCG00000009613/ENSSSCG00000006289/ENSSSCG00000009413/ENSSSCG00000006489	4	ENSSSCG00000004789/ENSSSCG00000005992/ENSSSCG00000015136/ENSSSCG00000006463
BP	GO:0001649	osteoblast differentiation	14/527	58/6378	0.000195410639858123	0.0181214631609607	ENSSSCG00000032367/ENSSSCG00000006543/ENSSSCG00000039514/ENSSSCG00000033657/ENSSSCG00000007067/ENSSSCG00000002344/ENSSSCG00000040183/ENSSSCG00000008645/ENSSSCG00000025924/ENSSSCG00000004948/ENSSSCG00000012890/ENSSSCG00000036893/ENSSSCG00000007486/ENSSSCG00000000443	CEBPD/ADAR/ID3/GREM1/JAG1/RIOX1/CDK6/ID2/IGFBP5/SMAD6/TCIRG1/PTHLH/CYP24A1/GLI1	14	7	ENSSSCG00000032367/ENSSSCG00000006543/ENSSSCG00000039514/ENSSSCG00000008645/ENSSSCG00000025924/ENSSSCG00000004948/ENSSSCG00000012890	7	ENSSSCG00000033657/ENSSSCG00000007067/ENSSSCG00000002344/ENSSSCG00000040183/ENSSSCG00000036893/ENSSSCG00000007486/ENSSSCG00000000443
BP	GO:0008015	blood circulation	22/527	118/6378	0.000216522055230348	0.019089395337785	ENSSSCG00000037815/ENSSSCG00000008443/ENSSSCG00000035987/ENSSSCG00000037065/ENSSSCG00000011599/ENSSSCG00000039651/ENSSSCG00000001025/ENSSSCG00000013408/ENSSSCG00000017254/ENSSSCG00000029037/ENSSSCG00000015145/ENSSSCG00000008645/ENSSSCG00000011579/ENSSSCG00000039756/ENSSSCG00000028148/ENSSSCG00000036033/ENSSSCG00000025500/ENSSSCG00000006289/ENSSSCG00000040177/ENSSSCG00000016662/ENSSSCG00000009856/…	ZC3H12A/EPAS1/EHD3/EMP2/GRIP2/SLC2A5/DSP/ADM/MAP2K6/DRD1/ZNF202/ID2/PPARG/FOXC1/DMD/THRB/-/F5/ASIC2/TBX20/NOS1/HEY2	22	13	ENSSSCG00000037815/ENSSSCG00000008443/ENSSSCG00000037065/ENSSSCG00000039651/ENSSSCG00000013408/ENSSSCG00000017254/ENSSSCG00000008645/ENSSSCG00000039756/ENSSSCG00000028148/ENSSSCG00000036033/ENSSSCG00000006289/ENSSSCG00000040177/ENSSSCG00000009856	9	ENSSSCG00000035987/ENSSSCG00000011599/ENSSSCG00000001025/ENSSSCG00000029037/ENSSSCG00000015145/ENSSSCG00000011579/ENSSSCG00000025500/ENSSSCG00000016662/ENSSSCG00000004223
BP	GO:0045667	regulation of osteoblast differentiation	11/527	39/6378	0.000217956940107916	0.019089395337785	ENSSSCG00000032367/ENSSSCG00000039514/ENSSSCG00000033657/ENSSSCG00000007067/ENSSSCG00000002344/ENSSSCG00000040183/ENSSSCG00000008645/ENSSSCG00000025924/ENSSSCG00000004948/ENSSSCG00000012890/ENSSSCG00000000443	CEBPD/ID3/GREM1/JAG1/RIOX1/CDK6/ID2/IGFBP5/SMAD6/TCIRG1/GLI1	11	6	ENSSSCG00000032367/ENSSSCG00000039514/ENSSSCG00000008645/ENSSSCG00000025924/ENSSSCG00000004948/ENSSSCG00000012890	5	ENSSSCG00000033657/ENSSSCG00000007067/ENSSSCG00000002344/ENSSSCG00000040183/ENSSSCG00000000443
BP	GO:0007155	cell adhesion	56/527	424/6378	0.000225390734085411	0.0192069455289541	ENSSSCG00000017754/ENSSSCG00000007079/ENSSSCG00000033657/ENSSSCG00000008799/ENSSSCG00000007067/ENSSSCG00000004789/ENSSSCG00000031648/ENSSSCG00000035495/ENSSSCG00000037815/ENSSSCG00000003768/ENSSSCG00000037065/ENSSSCG00000005437/ENSSSCG00000013382/ENSSSCG00000006530/ENSSSCG00000031361/ENSSSCG00000011837/ENSSSCG00000040183/ENSSSCG00000007052/ENSSSCG00000031118/ENSSSCG00000014277/ENSSSCG00000005992/…	-/FLRT3/GREM1/LIMCH1/JAG1/THBS1/CCN5/KITLG/ZC3H12A/NEXN/EMP2/KLF4/PLEKHA7/EFNA1/CELSR1/MELTF/CDK6/FERMT1/PREX1/IRF1/SHAS2/DSP/PTPN6/GCNT2/UBASH3B/TSPAN32/SOCS1/C1QTNF1/CLDN2/SMAD6/SOX9/RASGRP1/DMTN/PLXNB3/S100A8/ADGRL3/DSG3/EPHA3/CYP1B1/CCN2/CLDN3/PCDH7/CDH17/DMD/DTX1/CDK5R1/NLGN3/PCDHGB1/CD274/NTNG2/CRB2/TENM2/-/LAX1/CDHR5/PEAR1	56	34	ENSSSCG00000017754/ENSSSCG00000008799/ENSSSCG00000031648/ENSSSCG00000037815/ENSSSCG00000037065/ENSSSCG00000013382/ENSSSCG00000006530/ENSSSCG00000031361/ENSSSCG00000014277/ENSSSCG00000025537/ENSSSCG00000033009/ENSSSCG00000033880/ENSSSCG00000027855/ENSSSCG00000035511/ENSSSCG00000037234/ENSSSCG00000004948/ENSSSCG00000017251/ENSSSCG00000004791/ENSSSCG00000009613/ENSSSCG00000006590/ENSSSCG00000026129/…	22	ENSSSCG00000007079/ENSSSCG00000033657/ENSSSCG00000007067/ENSSSCG00000004789/ENSSSCG00000035495/ENSSSCG00000003768/ENSSSCG00000005437/ENSSSCG00000011837/ENSSSCG00000040183/ENSSSCG00000007052/ENSSSCG00000031118/ENSSSCG00000005992/ENSSSCG00000001025/ENSSSCG00000015136/ENSSSCG00000012780/ENSSSCG00000027160/ENSSSCG00000033844/ENSSSCG00000004192/ENSSSCG00000008765/ENSSSCG00000017730/ENSSSCG00000033768/…
BP	GO:0032101	regulation of response to external stimulus	36/527	238/6378	0.000241949731443255	0.019560705211297	ENSSSCG00000030548/ENSSSCG00000017416/ENSSSCG00000013551/ENSSSCG00000004789/ENSSSCG00000032282/ENSSSCG00000037815/ENSSSCG00000032795/ENSSSCG00000040013/ENSSSCG00000006987/ENSSSCG00000005437/ENSSSCG00000031719/ENSSSCG00000003859/ENSSSCG00000014224/ENSSSCG00000005503/ENSSSCG00000015136/ENSSSCG00000028056/ENSSSCG00000036956/ENSSSCG00000042607/ENSSSCG00000033880/ENSSSCG00000035511/ENSSSCG00000009880/…	HERC5/DHX58/C3/THBS1/ACP5/ZC3H12A/IL1RL1/MTUS1/SLC7A2/KLF4/SEMA4B/TUT4/SEMA6A/TLR4/UBASH3B/ZFP36/SOCS3/THBD/TSPAN32/C1QTNF1/SLC8B1/DMTN/METRNL/S100A8/PPARG/CLDN3/STING1/ACOD1/DUOXA2/FGF18/-/KIAA0319/-/NR1H4/CPB2/IL1R2	36	28	ENSSSCG00000030548/ENSSSCG00000017416/ENSSSCG00000013551/ENSSSCG00000032282/ENSSSCG00000037815/ENSSSCG00000040013/ENSSSCG00000031719/ENSSSCG00000014224/ENSSSCG00000005503/ENSSSCG00000028056/ENSSSCG00000036956/ENSSSCG00000042607/ENSSSCG00000033880/ENSSSCG00000035511/ENSSSCG00000009613/ENSSSCG00000017137/ENSSSCG00000006590/ENSSSCG00000035928/ENSSSCG00000014349/ENSSSCG00000009469/ENSSSCG00000004676/…	8	ENSSSCG00000004789/ENSSSCG00000032795/ENSSSCG00000006987/ENSSSCG00000005437/ENSSSCG00000003859/ENSSSCG00000015136/ENSSSCG00000009880/ENSSSCG00000011579
BP	GO:0045596	negative regulation of cell differentiation	36/527	238/6378	0.000241949731443255	0.019560705211297	ENSSSCG00000039862/ENSSSCG00000039514/ENSSSCG00000033657/ENSSSCG00000007067/ENSSSCG00000037815/ENSSSCG00000028840/ENSSSCG00000038185/ENSSSCG00000016646/ENSSSCG00000004687/ENSSSCG00000031719/ENSSSCG00000006530/ENSSSCG00000002344/ENSSSCG00000011837/ENSSSCG00000040183/ENSSSCG00000035420/ENSSSCG00000014277/ENSSSCG00000014224/ENSSSCG00000002831/ENSSSCG00000015136/ENSSSCG00000028056/ENSSSCG00000008645/…	TRIB3/ID3/GREM1/JAG1/ZC3H12A/EZH2/EREG/IFRD1/B2M/SEMA4B/EFNA1/RIOX1/MELTF/CDK6/HES4/IRF1/SEMA6A/IRX3/UBASH3B/ZFP36/ID2/IGFBP5/SOCS1/SMAD6/SOX9/DMTN/ARNTL/PPARG/PBX1/PTHLH/DAAM2/DTX1/KIAA0319/THRB/CDK5R1/NLGN3	36	22	ENSSSCG00000039514/ENSSSCG00000037815/ENSSSCG00000004687/ENSSSCG00000031719/ENSSSCG00000006530/ENSSSCG00000035420/ENSSSCG00000014277/ENSSSCG00000014224/ENSSSCG00000002831/ENSSSCG00000028056/ENSSSCG00000008645/ENSSSCG00000025924/ENSSSCG00000027855/ENSSSCG00000004948/ENSSSCG00000017251/ENSSSCG00000009613/ENSSSCG00000006331/ENSSSCG00000001595/ENSSSCG00000009873/ENSSSCG00000001091/ENSSSCG00000036033/…	14	ENSSSCG00000039862/ENSSSCG00000033657/ENSSSCG00000007067/ENSSSCG00000028840/ENSSSCG00000038185/ENSSSCG00000016646/ENSSSCG00000002344/ENSSSCG00000011837/ENSSSCG00000040183/ENSSSCG00000015136/ENSSSCG00000013397/ENSSSCG00000011579/ENSSSCG00000036893/ENSSSCG00000017730
BP	GO:0034762	regulation of transmembrane transport	26/527	152/6378	0.000256665544277638	0.0202316615276848	ENSSSCG00000013551/ENSSSCG00000039862/ENSSSCG00000006693/ENSSSCG00000004789/ENSSSCG00000034358/ENSSSCG00000032164/ENSSSCG00000012699/ENSSSCG00000035987/ENSSSCG00000011775/ENSSSCG00000025537/ENSSSCG00000010212/ENSSSCG00000039472/ENSSSCG00000015136/ENSSSCG00000029037/ENSSSCG00000015145/ENSSSCG00000012890/ENSSSCG00000009817/ENSSSCG00000028148/ENSSSCG00000014213/ENSSSCG00000008978/ENSSSCG00000027465/…	C3/TRIB3/PDZK1/THBS1/KCNJ16/PEA15/FHL1/EHD3/KLHL24/PTPN6/-/SLC30A1/UBASH3B/DRD1/ZNF202/TCIRG1/P2RX7/DMD/KCNN2/CXCL11/NLGN3/KCNG1/ASIC2/SCN2A/KCNH7/AZIN2	26	16	ENSSSCG00000013551/ENSSSCG00000006693/ENSSSCG00000034358/ENSSSCG00000011775/ENSSSCG00000025537/ENSSSCG00000010212/ENSSSCG00000012890/ENSSSCG00000009817/ENSSSCG00000028148/ENSSSCG00000008978/ENSSSCG00000027465/ENSSSCG00000007476/ENSSSCG00000040177/ENSSSCG00000015905/ENSSSCG00000015898/ENSSSCG00000003619	10	ENSSSCG00000039862/ENSSSCG00000004789/ENSSSCG00000032164/ENSSSCG00000012699/ENSSSCG00000035987/ENSSSCG00000039472/ENSSSCG00000015136/ENSSSCG00000029037/ENSSSCG00000015145/ENSSSCG00000014213
BP	GO:0022610	biological adhesion	56/527	427/6378	0.00027129985762585	0.0208190436082947	ENSSSCG00000017754/ENSSSCG00000007079/ENSSSCG00000033657/ENSSSCG00000008799/ENSSSCG00000007067/ENSSSCG00000004789/ENSSSCG00000031648/ENSSSCG00000035495/ENSSSCG00000037815/ENSSSCG00000003768/ENSSSCG00000037065/ENSSSCG00000005437/ENSSSCG00000013382/ENSSSCG00000006530/ENSSSCG00000031361/ENSSSCG00000011837/ENSSSCG00000040183/ENSSSCG00000007052/ENSSSCG00000031118/ENSSSCG00000014277/ENSSSCG00000005992/…	-/FLRT3/GREM1/LIMCH1/JAG1/THBS1/CCN5/KITLG/ZC3H12A/NEXN/EMP2/KLF4/PLEKHA7/EFNA1/CELSR1/MELTF/CDK6/FERMT1/PREX1/IRF1/SHAS2/DSP/PTPN6/GCNT2/UBASH3B/TSPAN32/SOCS1/C1QTNF1/CLDN2/SMAD6/SOX9/RASGRP1/DMTN/PLXNB3/S100A8/ADGRL3/DSG3/EPHA3/CYP1B1/CCN2/CLDN3/PCDH7/CDH17/DMD/DTX1/CDK5R1/NLGN3/PCDHGB1/CD274/NTNG2/CRB2/TENM2/-/LAX1/CDHR5/PEAR1	56	34	ENSSSCG00000017754/ENSSSCG00000008799/ENSSSCG00000031648/ENSSSCG00000037815/ENSSSCG00000037065/ENSSSCG00000013382/ENSSSCG00000006530/ENSSSCG00000031361/ENSSSCG00000014277/ENSSSCG00000025537/ENSSSCG00000033009/ENSSSCG00000033880/ENSSSCG00000027855/ENSSSCG00000035511/ENSSSCG00000037234/ENSSSCG00000004948/ENSSSCG00000017251/ENSSSCG00000004791/ENSSSCG00000009613/ENSSSCG00000006590/ENSSSCG00000026129/…	22	ENSSSCG00000007079/ENSSSCG00000033657/ENSSSCG00000007067/ENSSSCG00000004789/ENSSSCG00000035495/ENSSSCG00000003768/ENSSSCG00000005437/ENSSSCG00000011837/ENSSSCG00000040183/ENSSSCG00000007052/ENSSSCG00000031118/ENSSSCG00000005992/ENSSSCG00000001025/ENSSSCG00000015136/ENSSSCG00000012780/ENSSSCG00000027160/ENSSSCG00000033844/ENSSSCG00000004192/ENSSSCG00000008765/ENSSSCG00000017730/ENSSSCG00000033768/…
BP	GO:0045069	regulation of viral genome replication	9/527	28/6378	0.000277323130843126	0.0208190436082947	ENSSSCG00000009881/ENSSSCG00000008496/ENSSSCG00000006543/ENSSSCG00000008648/ENSSSCG00000014565/ENSSSCG00000015140/ENSSSCG00000037815/ENSSSCG00000009921/ENSSSCG00000033703	OAS2/EIF2AK2/ADAR/RSAD2/-/HSPA8/ZC3H12A/OASL/FAM111A	9	9	ENSSSCG00000009881/ENSSSCG00000008496/ENSSSCG00000006543/ENSSSCG00000008648/ENSSSCG00000014565/ENSSSCG00000015140/ENSSSCG00000037815/ENSSSCG00000009921/ENSSSCG00000033703	0
BP	GO:0002682	regulation of immune system process	57/527	439/6378	0.00031099952956108	0.0228042213187462	ENSSSCG00000017754/ENSSSCG00000008496/ENSSSCG00000007508/ENSSSCG00000030548/ENSSSCG00000017416/ENSSSCG00000006543/ENSSSCG00000013551/ENSSSCG00000008648/ENSSSCG00000012853/ENSSSCG00000015897/ENSSSCG00000007067/ENSSSCG00000004789/ENSSSCG00000035495/ENSSSCG00000037815/ENSSSCG00000039751/ENSSSCG00000030358/ENSSSCG00000038185/ENSSSCG00000032795/ENSSSCG00000034031/ENSSSCG00000040013/ENSSSCG00000006987/…	-/EIF2AK2/ZBP1/HERC5/DHX58/ADAR/C3/RSAD2/IRF7/IFIH1/JAG1/THBS1/KITLG/ZC3H12A/NLRC5/SARM1/EREG/IL1RL1/ZNF16/MTUS1/SLC7A2/SLC39A10/B2M/CDK6/TSC22D3/PARP3/-/SPNS2/IRF1/RUNX1/FOS/TLR4/PTPN6/UBASH3B/ZFP36/ID2/TSPAN32/SOCS1/SLC8B1/SOX9/P2RX7/RASGRP1/ALPK1/PPARG/FOXC1/STING1/ACOD1/DTX1/-/-/-/CD38/NR1H4/IL28B/CD274/PDCD1/LAX1	57	42	ENSSSCG00000017754/ENSSSCG00000008496/ENSSSCG00000007508/ENSSSCG00000030548/ENSSSCG00000017416/ENSSSCG00000006543/ENSSSCG00000013551/ENSSSCG00000008648/ENSSSCG00000012853/ENSSSCG00000015897/ENSSSCG00000037815/ENSSSCG00000039751/ENSSSCG00000030358/ENSSSCG00000040013/ENSSSCG00000031954/ENSSSCG00000004687/ENSSSCG00000023033/ENSSSCG00000025593/ENSSSCG00000014277/ENSSSCG00000002383/ENSSSCG00000005503/…	15	ENSSSCG00000007067/ENSSSCG00000004789/ENSSSCG00000035495/ENSSSCG00000038185/ENSSSCG00000032795/ENSSSCG00000034031/ENSSSCG00000006987/ENSSSCG00000040183/ENSSSCG00000030241/ENSSSCG00000017879/ENSSSCG00000035537/ENSSSCG00000015136/ENSSSCG00000009880/ENSSSCG00000011579/ENSSSCG00000033768
BP	GO:0006809	nitric oxide biosynthetic process	7/527	18/6378	0.000358756933409287	0.0257081957054428	ENSSSCG00000032282/ENSSSCG00000037815/ENSSSCG00000006987/ENSSSCG00000005437/ENSSSCG00000005503/ENSSSCG00000033844/ENSSSCG00000009856	ACP5/ZC3H12A/SLC7A2/KLF4/TLR4/CYP1B1/NOS1	7	4	ENSSSCG00000032282/ENSSSCG00000037815/ENSSSCG00000005503/ENSSSCG00000009856	3	ENSSSCG00000006987/ENSSSCG00000005437/ENSSSCG00000033844
BP	GO:0098742	cell-cell adhesion via plasma-membrane adhesion molecules	16/527	76/6378	0.000380894999380349	0.0266880429565831	ENSSSCG00000007079/ENSSSCG00000003768/ENSSSCG00000005437/ENSSSCG00000031361/ENSSSCG00000037234/ENSSSCG00000012780/ENSSSCG00000026129/ENSSSCG00000027160/ENSSSCG00000035928/ENSSSCG00000008765/ENSSSCG00000006106/ENSSSCG00000025141/ENSSSCG00000005723/ENSSSCG00000005584/ENSSSCG00000017018/ENSSSCG00000012852	FLRT3/NEXN/KLF4/CELSR1/CLDN2/PLXNB3/ADGRL3/DSG3/CLDN3/PCDH7/CDH17/PCDHGB1/NTNG2/CRB2/TENM2/CDHR5	16	10	ENSSSCG00000031361/ENSSSCG00000037234/ENSSSCG00000026129/ENSSSCG00000035928/ENSSSCG00000006106/ENSSSCG00000025141/ENSSSCG00000005723/ENSSSCG00000005584/ENSSSCG00000017018/ENSSSCG00000012852	6	ENSSSCG00000007079/ENSSSCG00000003768/ENSSSCG00000005437/ENSSSCG00000012780/ENSSSCG00000027160/ENSSSCG00000008765
BP	GO:0034341	response to interferon-gamma	11/527	42/6378	0.000443171781461662	0.0300937728581558	ENSSSCG00000014565/ENSSSCG00000030801/ENSSSCG00000014780/ENSSSCG00000039751/ENSSSCG00000024973/ENSSSCG00000014277/ENSSSCG00000005503/ENSSSCG00000016254/ENSSSCG00000027855/ENSSSCG00000011579/ENSSSCG00000017720	-/-/TRIM21/NLRC5/-/IRF1/TLR4/-/SOCS1/PPARG/CCL1	11	9	ENSSSCG00000014565/ENSSSCG00000030801/ENSSSCG00000014780/ENSSSCG00000039751/ENSSSCG00000024973/ENSSSCG00000014277/ENSSSCG00000005503/ENSSSCG00000016254/ENSSSCG00000027855	2	ENSSSCG00000011579/ENSSSCG00000017720
BP	GO:0003013	circulatory system process	22/527	124/6378	0.000448590968707048	0.0300937728581558	ENSSSCG00000037815/ENSSSCG00000008443/ENSSSCG00000035987/ENSSSCG00000037065/ENSSSCG00000011599/ENSSSCG00000039651/ENSSSCG00000001025/ENSSSCG00000013408/ENSSSCG00000017254/ENSSSCG00000029037/ENSSSCG00000015145/ENSSSCG00000008645/ENSSSCG00000011579/ENSSSCG00000039756/ENSSSCG00000028148/ENSSSCG00000036033/ENSSSCG00000025500/ENSSSCG00000006289/ENSSSCG00000040177/ENSSSCG00000016662/ENSSSCG00000009856/…	ZC3H12A/EPAS1/EHD3/EMP2/GRIP2/SLC2A5/DSP/ADM/MAP2K6/DRD1/ZNF202/ID2/PPARG/FOXC1/DMD/THRB/-/F5/ASIC2/TBX20/NOS1/HEY2	22	13	ENSSSCG00000037815/ENSSSCG00000008443/ENSSSCG00000037065/ENSSSCG00000039651/ENSSSCG00000013408/ENSSSCG00000017254/ENSSSCG00000008645/ENSSSCG00000039756/ENSSSCG00000028148/ENSSSCG00000036033/ENSSSCG00000006289/ENSSSCG00000040177/ENSSSCG00000009856	9	ENSSSCG00000035987/ENSSSCG00000011599/ENSSSCG00000001025/ENSSSCG00000029037/ENSSSCG00000015145/ENSSSCG00000011579/ENSSSCG00000025500/ENSSSCG00000016662/ENSSSCG00000004223
BP	GO:0030279	negative regulation of ossification	8/527	24/6378	0.000460841244911558	0.0302715092751279	ENSSSCG00000039514/ENSSSCG00000033657/ENSSSCG00000002344/ENSSSCG00000040183/ENSSSCG00000008645/ENSSSCG00000025924/ENSSSCG00000004948/ENSSSCG00000017251	ID3/GREM1/RIOX1/CDK6/ID2/IGFBP5/SMAD6/SOX9	8	5	ENSSSCG00000039514/ENSSSCG00000008645/ENSSSCG00000025924/ENSSSCG00000004948/ENSSSCG00000017251	3	ENSSSCG00000033657/ENSSSCG00000002344/ENSSSCG00000040183
BP	GO:0006814	sodium ion transport	14/527	63/6378	0.0004899927858505	0.0315295357915638	ENSSSCG00000008314/ENSSSCG00000011775/ENSSSCG00000015145/ENSSSCG00000009880/ENSSSCG00000006391/ENSSSCG00000004659/ENSSSCG00000010036/ENSSSCG00000028148/ENSSSCG00000027991/ENSSSCG00000040177/ENSSSCG00000015905/ENSSSCG00000014896/ENSSSCG00000010039/ENSSSCG00000009856	ATP6V1B1/KLHL24/ZNF202/SLC8B1/ATP1A4/SLC12A1/SLC5A1/DMD/-/ASIC2/SCN2A/-/SLC5A4/NOS1	14	9	ENSSSCG00000008314/ENSSSCG00000011775/ENSSSCG00000004659/ENSSSCG00000010036/ENSSSCG00000028148/ENSSSCG00000040177/ENSSSCG00000015905/ENSSSCG00000010039/ENSSSCG00000009856	5	ENSSSCG00000015145/ENSSSCG00000009880/ENSSSCG00000006391/ENSSSCG00000027991/ENSSSCG00000014896
BP	GO:0050663	cytokine secretion	16/527	78/6378	0.000518059553202484	0.0316634538561698	ENSSSCG00000017754/ENSSSCG00000015897/ENSSSCG00000037815/ENSSSCG00000032795/ENSSSCG00000001011/ENSSSCG00000007052/ENSSSCG00000005503/ENSSSCG00000025856/ENSSSCG00000027855/ENSSSCG00000012890/ENSSSCG00000009817/ENSSSCG00000004791/ENSSSCG00000008090/ENSSSCG00000000875/ENSSSCG00000005211/ENSSSCG00000028331	-/IFIH1/ZC3H12A/IL1RL1/SERPINB1/FERMT1/TLR4/TMEM106A/SOCS1/TCIRG1/P2RX7/RASGRP1/IL1A/NR1H4/CD274/IL1R2	16	14	ENSSSCG00000017754/ENSSSCG00000015897/ENSSSCG00000037815/ENSSSCG00000001011/ENSSSCG00000005503/ENSSSCG00000025856/ENSSSCG00000027855/ENSSSCG00000012890/ENSSSCG00000009817/ENSSSCG00000004791/ENSSSCG00000008090/ENSSSCG00000000875/ENSSSCG00000005211/ENSSSCG00000028331	2	ENSSSCG00000032795/ENSSSCG00000007052
BP	GO:0050701	interleukin-1 secretion	6/527	14/6378	0.000522200951639971	0.0316634538561698	ENSSSCG00000037815/ENSSSCG00000001011/ENSSSCG00000005503/ENSSSCG00000025856/ENSSSCG00000009817/ENSSSCG00000028331	ZC3H12A/SERPINB1/TLR4/TMEM106A/P2RX7/IL1R2	6	6	ENSSSCG00000037815/ENSSSCG00000001011/ENSSSCG00000005503/ENSSSCG00000025856/ENSSSCG00000009817/ENSSSCG00000028331	0
BP	GO:1905314	semi-lunar valve development	6/527	14/6378	0.000522200951639971	0.0316634538561698	ENSSSCG00000007067/ENSSSCG00000006530/ENSSSCG00000004948/ENSSSCG00000017251/ENSSSCG00000016662/ENSSSCG00000004223	JAG1/EFNA1/SMAD6/SOX9/TBX20/HEY2	6	3	ENSSSCG00000006530/ENSSSCG00000004948/ENSSSCG00000017251	3	ENSSSCG00000007067/ENSSSCG00000016662/ENSSSCG00000004223
BP	GO:1903900	regulation of viral life cycle	11/527	43/6378	0.000551990284887318	0.0326018041971654	ENSSSCG00000009881/ENSSSCG00000008496/ENSSSCG00000006543/ENSSSCG00000008648/ENSSSCG00000014565/ENSSSCG00000015140/ENSSSCG00000014780/ENSSSCG00000037815/ENSSSCG00000009921/ENSSSCG00000033703/ENSSSCG00000009389	OAS2/EIF2AK2/ADAR/RSAD2/-/HSPA8/TRIM21/ZC3H12A/OASL/FAM111A/TRIM13	11	10	ENSSSCG00000009881/ENSSSCG00000008496/ENSSSCG00000006543/ENSSSCG00000008648/ENSSSCG00000014565/ENSSSCG00000015140/ENSSSCG00000014780/ENSSSCG00000037815/ENSSSCG00000009921/ENSSSCG00000033703	1	ENSSSCG00000009389
BP	GO:0022603	regulation of anatomical structure morphogenesis	44/527	323/6378	0.000558356304042794	0.0326018041971654	ENSSSCG00000013551/ENSSSCG00000033657/ENSSSCG00000004789/ENSSSCG00000037815/ENSSSCG00000030358/ENSSSCG00000016646/ENSSSCG00000037065/ENSSSCG00000005437/ENSSSCG00000031719/ENSSSCG00000006530/ENSSSCG00000031361/ENSSSCG00000011837/ENSSSCG00000000396/ENSSSCG00000033120/ENSSSCG00000031118/ENSSSCG00000000948/ENSSSCG00000014224/ENSSSCG00000013408/ENSSSCG00000006001/ENSSSCG00000016245/ENSSSCG00000025156/…	C3/GREM1/THBS1/ZC3H12A/SARM1/IFRD1/EMP2/KLF4/SEMA4B/EFNA1/CELSR1/MELTF/STAT2/PALM2AKAP2/PREX1/SYT1/SEMA6A/ADM/ENPP2/COL4A3/BRWD3/DACT1/RHOU/SOX9/DMTN/PLXNB3/TGIF2/ADCK1/CYP1B1/PPARG/CLDN3/CUL7/FOXC1/IL1A/FGF18/KIAA0319/THRB/CDK5R1/NLGN3/CRB2/WNT6/GLI1/GPR4/HEY2	44	25	ENSSSCG00000013551/ENSSSCG00000037815/ENSSSCG00000030358/ENSSSCG00000037065/ENSSSCG00000031719/ENSSSCG00000006530/ENSSSCG00000031361/ENSSSCG00000000396/ENSSSCG00000000948/ENSSSCG00000014224/ENSSSCG00000013408/ENSSSCG00000006001/ENSSSCG00000016245/ENSSSCG00000025156/ENSSSCG00000017251/ENSSSCG00000009613/ENSSSCG00000035928/ENSSSCG00000001657/ENSSSCG00000039756/ENSSSCG00000008090/ENSSSCG00000016997/…	19	ENSSSCG00000033657/ENSSSCG00000004789/ENSSSCG00000016646/ENSSSCG00000005437/ENSSSCG00000011837/ENSSSCG00000033120/ENSSSCG00000031118/ENSSSCG00000031856/ENSSSCG00000024418/ENSSSCG00000012780/ENSSSCG00000036002/ENSSSCG00000002408/ENSSSCG00000033844/ENSSSCG00000011579/ENSSSCG00000017730/ENSSSCG00000036932/ENSSSCG00000000443/ENSSSCG00000037184/ENSSSCG00000004223
BP	GO:0050768	negative regulation of neurogenesis	18/527	94/6378	0.000571501594317471	0.0326977458603854	ENSSSCG00000039514/ENSSSCG00000007067/ENSSSCG00000016646/ENSSSCG00000004687/ENSSSCG00000031719/ENSSSCG00000006530/ENSSSCG00000035420/ENSSSCG00000014224/ENSSSCG00000002831/ENSSSCG00000008645/ENSSSCG00000017251/ENSSSCG00000006331/ENSSSCG00000001595/ENSSSCG00000009873/ENSSSCG00000001091/ENSSSCG00000036033/ENSSSCG00000017730/ENSSSCG00000027465	ID3/JAG1/IFRD1/B2M/SEMA4B/EFNA1/HES4/SEMA6A/IRX3/ID2/SOX9/PBX1/DAAM2/DTX1/KIAA0319/THRB/CDK5R1/NLGN3	18	15	ENSSSCG00000039514/ENSSSCG00000004687/ENSSSCG00000031719/ENSSSCG00000006530/ENSSSCG00000035420/ENSSSCG00000014224/ENSSSCG00000002831/ENSSSCG00000008645/ENSSSCG00000017251/ENSSSCG00000006331/ENSSSCG00000001595/ENSSSCG00000009873/ENSSSCG00000001091/ENSSSCG00000036033/ENSSSCG00000027465	3	ENSSSCG00000007067/ENSSSCG00000016646/ENSSSCG00000017730
BP	GO:0050707	regulation of cytokine secretion	14/527	64/6378	0.000580740173860318	0.0326977458603854	ENSSSCG00000017754/ENSSSCG00000015897/ENSSSCG00000037815/ENSSSCG00000032795/ENSSSCG00000001011/ENSSSCG00000007052/ENSSSCG00000005503/ENSSSCG00000027855/ENSSSCG00000009817/ENSSSCG00000004791/ENSSSCG00000008090/ENSSSCG00000000875/ENSSSCG00000005211/ENSSSCG00000028331	-/IFIH1/ZC3H12A/IL1RL1/SERPINB1/FERMT1/TLR4/SOCS1/P2RX7/RASGRP1/IL1A/NR1H4/CD274/IL1R2	14	12	ENSSSCG00000017754/ENSSSCG00000015897/ENSSSCG00000037815/ENSSSCG00000001011/ENSSSCG00000005503/ENSSSCG00000027855/ENSSSCG00000009817/ENSSSCG00000004791/ENSSSCG00000008090/ENSSSCG00000000875/ENSSSCG00000005211/ENSSSCG00000028331	2	ENSSSCG00000032795/ENSSSCG00000007052
BP	GO:0001952	regulation of cell-matrix adhesion	10/527	37/6378	0.000612545680283319	0.0330730141177632	ENSSSCG00000033657/ENSSSCG00000008799/ENSSSCG00000007067/ENSSSCG00000004789/ENSSSCG00000037065/ENSSSCG00000040183/ENSSSCG00000007052/ENSSSCG00000009613/ENSSSCG00000026130/ENSSSCG00000028148	GREM1/LIMCH1/JAG1/THBS1/EMP2/CDK6/FERMT1/DMTN/EPHA3/DMD	10	5	ENSSSCG00000008799/ENSSSCG00000037065/ENSSSCG00000009613/ENSSSCG00000026130/ENSSSCG00000028148	5	ENSSSCG00000033657/ENSSSCG00000007067/ENSSSCG00000004789/ENSSSCG00000040183/ENSSSCG00000007052
BP	GO:0071466	cellular response to xenobiotic stimulus	10/527	37/6378	0.000612545680283319	0.0330730141177632	ENSSSCG00000007507/ENSSSCG00000031888/ENSSSCG00000032857/ENSSSCG00000003780/ENSSSCG00000033844/ENSSSCG00000010546/ENSSSCG00000002994/ENSSSCG00000031717/ENSSSCG00000014219/ENSSSCG00000035347	PCK1/DDIT4/S100A12/CRYZ/CYP1B1/-/CYP2F1/ADCY8/CDO1/CYP2C42	10	9	ENSSSCG00000007507/ENSSSCG00000031888/ENSSSCG00000032857/ENSSSCG00000003780/ENSSSCG00000010546/ENSSSCG00000002994/ENSSSCG00000031717/ENSSSCG00000014219/ENSSSCG00000035347	1	ENSSSCG00000033844
BP	GO:0032612	interleukin-1 production	8/527	25/6378	0.00062936278054735	0.0330730141177632	ENSSSCG00000032282/ENSSSCG00000037815/ENSSSCG00000001011/ENSSSCG00000005503/ENSSSCG00000025856/ENSSSCG00000009817/ENSSSCG00000000875/ENSSSCG00000028331	ACP5/ZC3H12A/SERPINB1/TLR4/TMEM106A/P2RX7/NR1H4/IL1R2	8	8	ENSSSCG00000032282/ENSSSCG00000037815/ENSSSCG00000001011/ENSSSCG00000005503/ENSSSCG00000025856/ENSSSCG00000009817/ENSSSCG00000000875/ENSSSCG00000028331	0
BP	GO:0042136	neurotransmitter biosynthetic process	8/527	25/6378	0.00062936278054735	0.0330730141177632	ENSSSCG00000032282/ENSSSCG00000037815/ENSSSCG00000006987/ENSSSCG00000005437/ENSSSCG00000005503/ENSSSCG00000033844/ENSSSCG00000033883/ENSSSCG00000009856	ACP5/ZC3H12A/SLC7A2/KLF4/TLR4/CYP1B1/-/NOS1	8	5	ENSSSCG00000032282/ENSSSCG00000037815/ENSSSCG00000005503/ENSSSCG00000033883/ENSSSCG00000009856	3	ENSSSCG00000006987/ENSSSCG00000005437/ENSSSCG00000033844
BP	GO:0009617	response to bacterium	27/527	170/6378	0.000667037855998313	0.0339221025800432	ENSSSCG00000009881/ENSSSCG00000007507/ENSSSCG00000003763/ENSSSCG00000017416/ENSSSCG00000013551/ENSSSCG00000030801/ENSSSCG00000032282/ENSSSCG00000037815/ENSSSCG00000039751/ENSSSCG00000003768/ENSSSCG00000024973/ENSSSCG00000008959/ENSSSCG00000038848/ENSSSCG00000025593/ENSSSCG00000003859/ENSSSCG00000005503/ENSSSCG00000028056/ENSSSCG00000004948/ENSSSCG00000009817/ENSSSCG00000008090/ENSSSCG00000009469/…	OAS2/PCK1/IFI44/DHX58/C3/-/ACP5/ZC3H12A/NLRC5/NEXN/-/CXCL2/IL22RA1/-/TUT4/TLR4/ZFP36/SMAD6/P2RX7/IL1A/ACOD1/-/NR1H4/CXCL11/CD274/GGT5/NOS1	27	25	ENSSSCG00000009881/ENSSSCG00000007507/ENSSSCG00000003763/ENSSSCG00000017416/ENSSSCG00000013551/ENSSSCG00000030801/ENSSSCG00000032282/ENSSSCG00000037815/ENSSSCG00000039751/ENSSSCG00000024973/ENSSSCG00000008959/ENSSSCG00000038848/ENSSSCG00000025593/ENSSSCG00000005503/ENSSSCG00000028056/ENSSSCG00000004948/ENSSSCG00000009817/ENSSSCG00000008090/ENSSSCG00000009469/ENSSSCG00000010056/ENSSSCG00000000875/…	2	ENSSSCG00000003768/ENSSSCG00000003859
BP	GO:0042330	taxis	27/527	170/6378	0.000667037855998313	0.0339221025800432	ENSSSCG00000007079/ENSSSCG00000004789/ENSSSCG00000038646/ENSSSCG00000003768/ENSSSCG00000040013/ENSSSCG00000008959/ENSSSCG00000031719/ENSSSCG00000006530/ENSSSCG00000017008/ENSSSCG00000031118/ENSSSCG00000014224/ENSSSCG00000006001/ENSSSCG00000010212/ENSSSCG00000016254/ENSSSCG00000008645/ENSSSCG00000036831/ENSSSCG00000009880/ENSSSCG00000032249/ENSSSCG00000012780/ENSSSCG00000006590/ENSSSCG00000026130/…	FLRT3/THBS1/ENAH/NEXN/MTUS1/CXCL2/SEMA4B/EFNA1/DOCK2/PREX1/SEMA6A/ENPP2/-/-/ID2/EFNA4/SLC8B1/GBX1/PLXNB3/S100A8/EPHA3/FGF18/CXCL11/CDK5R1/ACKR2/CCL1/-	27	17	ENSSSCG00000040013/ENSSSCG00000008959/ENSSSCG00000031719/ENSSSCG00000006530/ENSSSCG00000017008/ENSSSCG00000014224/ENSSSCG00000006001/ENSSSCG00000010212/ENSSSCG00000016254/ENSSSCG00000008645/ENSSSCG00000036831/ENSSSCG00000032249/ENSSSCG00000006590/ENSSSCG00000026130/ENSSSCG00000016997/ENSSSCG00000008978/ENSSSCG00000031154	10	ENSSSCG00000007079/ENSSSCG00000004789/ENSSSCG00000038646/ENSSSCG00000003768/ENSSSCG00000031118/ENSSSCG00000009880/ENSSSCG00000012780/ENSSSCG00000017730/ENSSSCG00000017720/ENSSSCG00000016183
BP	GO:0017144	drug metabolic process	35/527	242/6378	0.000693275744445329	0.034495176076661	ENSSSCG00000007507/ENSSSCG00000007140/ENSSSCG00000032282/ENSSSCG00000015140/ENSSSCG00000037815/ENSSSCG00000025751/ENSSSCG00000031888/ENSSSCG00000036438/ENSSSCG00000009942/ENSSSCG00000006987/ENSSSCG00000038190/ENSSSCG00000005437/ENSSSCG00000008314/ENSSSCG00000034811/ENSSSCG00000001780/ENSSSCG00000005503/ENSSSCG00000025856/ENSSSCG00000005627/ENSSSCG00000029037/ENSSSCG00000006720/ENSSSCG00000035218/…	PCK1/SMOX/ACP5/HSPA8/ZC3H12A/MDH1/DDIT4/GPX3/DAO/SLC7A2/MPST/KLF4/ATP6V1B1/QDPR/FAH/TLR4/TMEM106A/AK1/DRD1/HAO2/ADA2/BEND3/P2RX7/CYP1B1/DUOX2/DUOXA2/TYRP1/-/HAL/FBP1/CYP2F1/-/GGT5/NOS1/CYP2C42	35	29	ENSSSCG00000007507/ENSSSCG00000032282/ENSSSCG00000015140/ENSSSCG00000037815/ENSSSCG00000025751/ENSSSCG00000031888/ENSSSCG00000036438/ENSSSCG00000009942/ENSSSCG00000038190/ENSSSCG00000008314/ENSSSCG00000034811/ENSSSCG00000001780/ENSSSCG00000005503/ENSSSCG00000025856/ENSSSCG00000005627/ENSSSCG00000006720/ENSSSCG00000035218/ENSSSCG00000009817/ENSSSCG00000004678/ENSSSCG00000004676/ENSSSCG00000005193/…	6	ENSSSCG00000007140/ENSSSCG00000006987/ENSSSCG00000005437/ENSSSCG00000029037/ENSSSCG00000031159/ENSSSCG00000033844
BP	GO:0034765	regulation of ion transmembrane transport	22/527	128/6378	0.000704230825314748	0.034495176076661	ENSSSCG00000006693/ENSSSCG00000004789/ENSSSCG00000034358/ENSSSCG00000012699/ENSSSCG00000035987/ENSSSCG00000011775/ENSSSCG00000025537/ENSSSCG00000010212/ENSSSCG00000039472/ENSSSCG00000015136/ENSSSCG00000029037/ENSSSCG00000015145/ENSSSCG00000012890/ENSSSCG00000009817/ENSSSCG00000028148/ENSSSCG00000014213/ENSSSCG00000008978/ENSSSCG00000027465/ENSSSCG00000007476/ENSSSCG00000040177/ENSSSCG00000015905/…	PDZK1/THBS1/KCNJ16/FHL1/EHD3/KLHL24/PTPN6/-/SLC30A1/UBASH3B/DRD1/ZNF202/TCIRG1/P2RX7/DMD/KCNN2/CXCL11/NLGN3/KCNG1/ASIC2/SCN2A/KCNH7	22	14	ENSSSCG00000006693/ENSSSCG00000034358/ENSSSCG00000011775/ENSSSCG00000025537/ENSSSCG00000010212/ENSSSCG00000012890/ENSSSCG00000009817/ENSSSCG00000028148/ENSSSCG00000008978/ENSSSCG00000027465/ENSSSCG00000007476/ENSSSCG00000040177/ENSSSCG00000015905/ENSSSCG00000015898	8	ENSSSCG00000004789/ENSSSCG00000012699/ENSSSCG00000035987/ENSSSCG00000039472/ENSSSCG00000015136/ENSSSCG00000029037/ENSSSCG00000015145/ENSSSCG00000014213
BP	GO:0009410	response to xenobiotic stimulus	12/527	51/6378	0.000711127955909598	0.034495176076661	ENSSSCG00000007507/ENSSSCG00000031888/ENSSSCG00000032857/ENSSSCG00000003780/ENSSSCG00000029037/ENSSSCG00000026129/ENSSSCG00000033844/ENSSSCG00000010546/ENSSSCG00000002994/ENSSSCG00000031717/ENSSSCG00000014219/ENSSSCG00000035347	PCK1/DDIT4/S100A12/CRYZ/DRD1/ADGRL3/CYP1B1/-/CYP2F1/ADCY8/CDO1/CYP2C42	12	10	ENSSSCG00000007507/ENSSSCG00000031888/ENSSSCG00000032857/ENSSSCG00000003780/ENSSSCG00000026129/ENSSSCG00000010546/ENSSSCG00000002994/ENSSSCG00000031717/ENSSSCG00000014219/ENSSSCG00000035347	2	ENSSSCG00000029037/ENSSSCG00000033844
BP	GO:0042133	neurotransmitter metabolic process	10/527	38/6378	0.000771007023678184	0.036833108267535	ENSSSCG00000032282/ENSSSCG00000037815/ENSSSCG00000006987/ENSSSCG00000005437/ENSSSCG00000005503/ENSSSCG00000025856/ENSSSCG00000033844/ENSSSCG00000035195/ENSSSCG00000033883/ENSSSCG00000009856	ACP5/ZC3H12A/SLC7A2/KLF4/TLR4/TMEM106A/CYP1B1/HNMT/-/NOS1	10	7	ENSSSCG00000032282/ENSSSCG00000037815/ENSSSCG00000005503/ENSSSCG00000025856/ENSSSCG00000035195/ENSSSCG00000033883/ENSSSCG00000009856	3	ENSSSCG00000006987/ENSSSCG00000005437/ENSSSCG00000033844
BP	GO:0030278	regulation of ossification	14/527	66/6378	0.000805522515845949	0.037907649141228	ENSSSCG00000032367/ENSSSCG00000039514/ENSSSCG00000033657/ENSSSCG00000007067/ENSSSCG00000002344/ENSSSCG00000040183/ENSSSCG00000008645/ENSSSCG00000025924/ENSSSCG00000004948/ENSSSCG00000012890/ENSSSCG00000017251/ENSSSCG00000009817/ENSSSCG00000006331/ENSSSCG00000000443	CEBPD/ID3/GREM1/JAG1/RIOX1/CDK6/ID2/IGFBP5/SMAD6/TCIRG1/SOX9/P2RX7/PBX1/GLI1	14	9	ENSSSCG00000032367/ENSSSCG00000039514/ENSSSCG00000008645/ENSSSCG00000025924/ENSSSCG00000004948/ENSSSCG00000012890/ENSSSCG00000017251/ENSSSCG00000009817/ENSSSCG00000006331	5	ENSSSCG00000033657/ENSSSCG00000007067/ENSSSCG00000002344/ENSSSCG00000040183/ENSSSCG00000000443
BP	GO:0048762	mesenchymal cell differentiation	14/527	67/6378	0.000942989568421224	0.0430795047324387	ENSSSCG00000033657/ENSSSCG00000007067/ENSSSCG00000035495/ENSSSCG00000028840/ENSSSCG00000031719/ENSSSCG00000006530/ENSSSCG00000005992/ENSSSCG00000014224/ENSSSCG00000033009/ENSSSCG00000017251/ENSSSCG00000001657/ENSSSCG00000039756/ENSSSCG00000005584/ENSSSCG00000004223	GREM1/JAG1/KITLG/EZH2/SEMA4B/EFNA1/SHAS2/SEMA6A/GCNT2/SOX9/CUL7/FOXC1/CRB2/HEY2	14	8	ENSSSCG00000031719/ENSSSCG00000006530/ENSSSCG00000014224/ENSSSCG00000033009/ENSSSCG00000017251/ENSSSCG00000001657/ENSSSCG00000039756/ENSSSCG00000005584	6	ENSSSCG00000033657/ENSSSCG00000007067/ENSSSCG00000035495/ENSSSCG00000028840/ENSSSCG00000005992/ENSSSCG00000004223
BP	GO:0002237	response to molecule of bacterial origin	17/527	90/6378	0.000948249165807649	0.0430795047324387	ENSSSCG00000032282/ENSSSCG00000037815/ENSSSCG00000008959/ENSSSCG00000025593/ENSSSCG00000003859/ENSSSCG00000005503/ENSSSCG00000028056/ENSSSCG00000004948/ENSSSCG00000009817/ENSSSCG00000008090/ENSSSCG00000009469/ENSSSCG00000010056/ENSSSCG00000000875/ENSSSCG00000008978/ENSSSCG00000005211/ENSSSCG00000010055/ENSSSCG00000009856	ACP5/ZC3H12A/CXCL2/-/TUT4/TLR4/ZFP36/SMAD6/P2RX7/IL1A/ACOD1/-/NR1H4/CXCL11/CD274/GGT5/NOS1	17	16	ENSSSCG00000032282/ENSSSCG00000037815/ENSSSCG00000008959/ENSSSCG00000025593/ENSSSCG00000005503/ENSSSCG00000028056/ENSSSCG00000004948/ENSSSCG00000009817/ENSSSCG00000008090/ENSSSCG00000009469/ENSSSCG00000010056/ENSSSCG00000000875/ENSSSCG00000008978/ENSSSCG00000005211/ENSSSCG00000010055/ENSSSCG00000009856	1	ENSSSCG00000003859
BP	GO:0045088	regulation of innate immune response	18/527	98/6378	0.000956411459331022	0.0430795047324387	ENSSSCG00000007508/ENSSSCG00000017416/ENSSSCG00000006543/ENSSSCG00000008648/ENSSSCG00000012853/ENSSSCG00000015897/ENSSSCG00000039751/ENSSSCG00000030358/ENSSSCG00000038185/ENSSSCG00000014277/ENSSSCG00000005503/ENSSSCG00000027855/ENSSSCG00000004791/ENSSSCG00000031348/ENSSSCG00000011579/ENSSSCG00000014349/ENSSSCG00000006418/ENSSSCG00000000875	ZBP1/DHX58/ADAR/RSAD2/IRF7/IFIH1/NLRC5/SARM1/EREG/IRF1/TLR4/SOCS1/RASGRP1/ALPK1/PPARG/STING1/-/NR1H4	18	16	ENSSSCG00000007508/ENSSSCG00000017416/ENSSSCG00000006543/ENSSSCG00000008648/ENSSSCG00000012853/ENSSSCG00000015897/ENSSSCG00000039751/ENSSSCG00000030358/ENSSSCG00000014277/ENSSSCG00000005503/ENSSSCG00000027855/ENSSSCG00000004791/ENSSSCG00000031348/ENSSSCG00000014349/ENSSSCG00000006418/ENSSSCG00000000875	2	ENSSSCG00000038185/ENSSSCG00000011579
BP	GO:0009611	response to wounding	24/527	148/6378	0.000970553084611587	0.0431007588138075	ENSSSCG00000004789/ENSSSCG00000028840/ENSSSCG00000030358/ENSSSCG00000010639/ENSSSCG00000016646/ENSSSCG00000005437/ENSSSCG00000031361/ENSSSCG00000005503/ENSSSCG00000001025/ENSSSCG00000025537/ENSSSCG00000015136/ENSSSCG00000042607/ENSSSCG00000033880/ENSSSCG00000035511/ENSSSCG00000009613/ENSSSCG00000031142/ENSSSCG00000035928/ENSSSCG00000008090/ENSSSCG00000001091/ENSSSCG00000006289/ENSSSCG00000009413/…	THBS1/EZH2/SARM1/HABP2/IFRD1/KLF4/CELSR1/TLR4/DSP/PTPN6/UBASH3B/THBD/TSPAN32/C1QTNF1/DMTN/NMNAT3/CLDN3/IL1A/KIAA0319/F5/CPB2/GLI1/GPR4/PEAR1	24	15	ENSSSCG00000030358/ENSSSCG00000010639/ENSSSCG00000031361/ENSSSCG00000005503/ENSSSCG00000025537/ENSSSCG00000042607/ENSSSCG00000033880/ENSSSCG00000035511/ENSSSCG00000009613/ENSSSCG00000031142/ENSSSCG00000035928/ENSSSCG00000008090/ENSSSCG00000001091/ENSSSCG00000006289/ENSSSCG00000009413	9	ENSSSCG00000004789/ENSSSCG00000028840/ENSSSCG00000016646/ENSSSCG00000005437/ENSSSCG00000001025/ENSSSCG00000015136/ENSSSCG00000000443/ENSSSCG00000037184/ENSSSCG00000006463
BP	GO:0060337	type I interferon signaling pathway	7/527	21/6378	0.00105300501603177	0.0454811618568243	ENSSSCG00000009881/ENSSSCG00000007508/ENSSSCG00000006543/ENSSSCG00000014565/ENSSSCG00000012853/ENSSSCG00000039751/ENSSSCG00000000396	OAS2/ZBP1/ADAR/-/IRF7/NLRC5/STAT2	7	7	ENSSSCG00000009881/ENSSSCG00000007508/ENSSSCG00000006543/ENSSSCG00000014565/ENSSSCG00000012853/ENSSSCG00000039751/ENSSSCG00000000396	0
BP	GO:0071357	cellular response to type I interferon	7/527	21/6378	0.00105300501603177	0.0454811618568243	ENSSSCG00000009881/ENSSSCG00000007508/ENSSSCG00000006543/ENSSSCG00000014565/ENSSSCG00000012853/ENSSSCG00000039751/ENSSSCG00000000396	OAS2/ZBP1/ADAR/-/IRF7/NLRC5/STAT2	7	7	ENSSSCG00000009881/ENSSSCG00000007508/ENSSSCG00000006543/ENSSSCG00000014565/ENSSSCG00000012853/ENSSSCG00000039751/ENSSSCG00000000396	0
BP	GO:1901342	regulation of vasculature development	17/527	91/6378	0.00107912435369784	0.045650027630879	ENSSSCG00000013551/ENSSSCG00000033657/ENSSSCG00000004789/ENSSSCG00000037815/ENSSSCG00000037065/ENSSSCG00000005437/ENSSSCG00000006530/ENSSSCG00000013408/ENSSSCG00000006001/ENSSSCG00000016245/ENSSSCG00000033844/ENSSSCG00000011579/ENSSSCG00000039756/ENSSSCG00000008090/ENSSSCG00000016997/ENSSSCG00000037184/ENSSSCG00000004223	C3/GREM1/THBS1/ZC3H12A/EMP2/KLF4/EFNA1/ADM/ENPP2/COL4A3/CYP1B1/PPARG/FOXC1/IL1A/FGF18/GPR4/HEY2	17	10	ENSSSCG00000013551/ENSSSCG00000037815/ENSSSCG00000037065/ENSSSCG00000006530/ENSSSCG00000013408/ENSSSCG00000006001/ENSSSCG00000016245/ENSSSCG00000039756/ENSSSCG00000008090/ENSSSCG00000016997	7	ENSSSCG00000033657/ENSSSCG00000004789/ENSSSCG00000005437/ENSSSCG00000033844/ENSSSCG00000011579/ENSSSCG00000037184/ENSSSCG00000004223
BP	GO:0050776	regulation of immune response	35/527	248/6378	0.00108587125668123	0.045650027630879	ENSSSCG00000007508/ENSSSCG00000017416/ENSSSCG00000006543/ENSSSCG00000013551/ENSSSCG00000008648/ENSSSCG00000012853/ENSSSCG00000015897/ENSSSCG00000037815/ENSSSCG00000039751/ENSSSCG00000030358/ENSSSCG00000038185/ENSSSCG00000032795/ENSSSCG00000031954/ENSSSCG00000004687/ENSSSCG00000023033/ENSSSCG00000025593/ENSSSCG00000017879/ENSSSCG00000014277/ENSSSCG00000005503/ENSSSCG00000025537/ENSSSCG00000027855/…	ZBP1/DHX58/ADAR/C3/RSAD2/IRF7/IFIH1/ZC3H12A/NLRC5/SARM1/EREG/IL1RL1/SLC39A10/B2M/PARP3/-/SPNS2/IRF1/TLR4/PTPN6/SOCS1/P2RX7/RASGRP1/ALPK1/PPARG/STING1/ACOD1/-/-/CD38/NR1H4/IL28B/CD274/PDCD1/LAX1	35	30	ENSSSCG00000007508/ENSSSCG00000017416/ENSSSCG00000006543/ENSSSCG00000013551/ENSSSCG00000008648/ENSSSCG00000012853/ENSSSCG00000015897/ENSSSCG00000037815/ENSSSCG00000039751/ENSSSCG00000030358/ENSSSCG00000031954/ENSSSCG00000004687/ENSSSCG00000023033/ENSSSCG00000025593/ENSSSCG00000014277/ENSSSCG00000005503/ENSSSCG00000025537/ENSSSCG00000027855/ENSSSCG00000009817/ENSSSCG00000004791/ENSSSCG00000031348/…	5	ENSSSCG00000038185/ENSSSCG00000032795/ENSSSCG00000017879/ENSSSCG00000011579/ENSSSCG00000033768
BP	GO:0030903	notochord development	5/527	11/6378	0.00114662752363897	0.0475699550267588	ENSSSCG00000039514/ENSSSCG00000006530/ENSSSCG00000017251/ENSSSCG00000005584/ENSSSCG00000000443	ID3/EFNA1/SOX9/CRB2/GLI1	5	4	ENSSSCG00000039514/ENSSSCG00000006530/ENSSSCG00000017251/ENSSSCG00000005584	1	ENSSSCG00000000443
BP	GO:0032496	response to lipopolysaccharide	16/527	84/6378	0.00120956845778281	0.0487192851847386	ENSSSCG00000032282/ENSSSCG00000037815/ENSSSCG00000008959/ENSSSCG00000003859/ENSSSCG00000005503/ENSSSCG00000028056/ENSSSCG00000004948/ENSSSCG00000009817/ENSSSCG00000008090/ENSSSCG00000009469/ENSSSCG00000010056/ENSSSCG00000000875/ENSSSCG00000008978/ENSSSCG00000005211/ENSSSCG00000010055/ENSSSCG00000009856	ACP5/ZC3H12A/CXCL2/TUT4/TLR4/ZFP36/SMAD6/P2RX7/IL1A/ACOD1/-/NR1H4/CXCL11/CD274/GGT5/NOS1	16	15	ENSSSCG00000032282/ENSSSCG00000037815/ENSSSCG00000008959/ENSSSCG00000005503/ENSSSCG00000028056/ENSSSCG00000004948/ENSSSCG00000009817/ENSSSCG00000008090/ENSSSCG00000009469/ENSSSCG00000010056/ENSSSCG00000000875/ENSSSCG00000008978/ENSSSCG00000005211/ENSSSCG00000010055/ENSSSCG00000009856	1	ENSSSCG00000003859
BP	GO:0042063	gliogenesis	18/527	100/6378	0.00122043471958584	0.0487192851847386	ENSSSCG00000040746/ENSSSCG00000005944/ENSSSCG00000017420/ENSSSCG00000028840/ENSSSCG00000040183/ENSSSCG00000005503/ENSSSCG00000029037/ENSSSCG00000008645/ENSSSCG00000026547/ENSSSCG00000017251/ENSSSCG00000006590/ENSSSCG00000001595/ENSSSCG00000028148/ENSSSCG00000009873/ENSSSCG00000017730/ENSSSCG00000027465/ENSSSCG00000025126/ENSSSCG00000007232	LRP2/NDRG1/CNP/EZH2/CDK6/TLR4/DRD1/ID2/SLC45A3/SOX9/S100A8/DAAM2/DMD/DTX1/CDK5R1/NLGN3/LGI4/DUSP15	18	14	ENSSSCG00000040746/ENSSSCG00000005944/ENSSSCG00000017420/ENSSSCG00000005503/ENSSSCG00000008645/ENSSSCG00000026547/ENSSSCG00000017251/ENSSSCG00000006590/ENSSSCG00000001595/ENSSSCG00000028148/ENSSSCG00000009873/ENSSSCG00000027465/ENSSSCG00000025126/ENSSSCG00000007232	4	ENSSSCG00000028840/ENSSSCG00000040183/ENSSSCG00000029037/ENSSSCG00000017730
BP	GO:0048771	tissue remodeling	12/527	54/6378	0.00122267647618285	0.0487192851847386	ENSSSCG00000010922/ENSSSCG00000033657/ENSSSCG00000007067/ENSSSCG00000032282/ENSSSCG00000008443/ENSSSCG00000015136/ENSSSCG00000025924/ENSSSCG00000036831/ENSSSCG00000012890/ENSSSCG00000009817/ENSSSCG00000039756/ENSSSCG00000008090	ELF3/GREM1/JAG1/ACP5/EPAS1/UBASH3B/IGFBP5/EFNA4/TCIRG1/P2RX7/FOXC1/IL1A	12	9	ENSSSCG00000010922/ENSSSCG00000032282/ENSSSCG00000008443/ENSSSCG00000025924/ENSSSCG00000036831/ENSSSCG00000012890/ENSSSCG00000009817/ENSSSCG00000039756/ENSSSCG00000008090	3	ENSSSCG00000033657/ENSSSCG00000007067/ENSSSCG00000015136
BP	GO:0006935	chemotaxis	26/527	168/6378	0.00123613790509962	0.0487192851847386	ENSSSCG00000007079/ENSSSCG00000004789/ENSSSCG00000038646/ENSSSCG00000003768/ENSSSCG00000040013/ENSSSCG00000008959/ENSSSCG00000031719/ENSSSCG00000006530/ENSSSCG00000017008/ENSSSCG00000031118/ENSSSCG00000014224/ENSSSCG00000006001/ENSSSCG00000010212/ENSSSCG00000016254/ENSSSCG00000036831/ENSSSCG00000009880/ENSSSCG00000032249/ENSSSCG00000012780/ENSSSCG00000006590/ENSSSCG00000026130/ENSSSCG00000016997/…	FLRT3/THBS1/ENAH/NEXN/MTUS1/CXCL2/SEMA4B/EFNA1/DOCK2/PREX1/SEMA6A/ENPP2/-/-/EFNA4/SLC8B1/GBX1/PLXNB3/S100A8/EPHA3/FGF18/CXCL11/CDK5R1/ACKR2/CCL1/-	26	16	ENSSSCG00000040013/ENSSSCG00000008959/ENSSSCG00000031719/ENSSSCG00000006530/ENSSSCG00000017008/ENSSSCG00000014224/ENSSSCG00000006001/ENSSSCG00000010212/ENSSSCG00000016254/ENSSSCG00000036831/ENSSSCG00000032249/ENSSSCG00000006590/ENSSSCG00000026130/ENSSSCG00000016997/ENSSSCG00000008978/ENSSSCG00000031154	10	ENSSSCG00000007079/ENSSSCG00000004789/ENSSSCG00000038646/ENSSSCG00000003768/ENSSSCG00000031118/ENSSSCG00000009880/ENSSSCG00000012780/ENSSSCG00000017730/ENSSSCG00000017720/ENSSSCG00000016183
BP	GO:0043269	regulation of ion transport	27/527	177/6378	0.0012522376269608	0.0487445091087333	ENSSSCG00000006693/ENSSSCG00000004789/ENSSSCG00000034358/ENSSSCG00000012699/ENSSSCG00000035987/ENSSSCG00000004687/ENSSSCG00000035893/ENSSSCG00000011775/ENSSSCG00000000948/ENSSSCG00000025537/ENSSSCG00000010212/ENSSSCG00000039472/ENSSSCG00000015136/ENSSSCG00000029037/ENSSSCG00000015145/ENSSSCG00000009880/ENSSSCG00000012890/ENSSSCG00000009817/ENSSSCG00000028148/ENSSSCG00000014213/ENSSSCG00000008978/…	PDZK1/THBS1/KCNJ16/FHL1/EHD3/B2M/-/KLHL24/SYT1/PTPN6/-/SLC30A1/UBASH3B/DRD1/ZNF202/SLC8B1/TCIRG1/P2RX7/DMD/KCNN2/CXCL11/NLGN3/KCNG1/ASIC2/SCN2A/KCNH7/NOS1	27	18	ENSSSCG00000006693/ENSSSCG00000034358/ENSSSCG00000004687/ENSSSCG00000035893/ENSSSCG00000011775/ENSSSCG00000000948/ENSSSCG00000025537/ENSSSCG00000010212/ENSSSCG00000012890/ENSSSCG00000009817/ENSSSCG00000028148/ENSSSCG00000008978/ENSSSCG00000027465/ENSSSCG00000007476/ENSSSCG00000040177/ENSSSCG00000015905/ENSSSCG00000015898/ENSSSCG00000009856	9	ENSSSCG00000004789/ENSSSCG00000012699/ENSSSCG00000035987/ENSSSCG00000039472/ENSSSCG00000015136/ENSSSCG00000029037/ENSSSCG00000015145/ENSSSCG00000009880/ENSSSCG00000014213
MF	GO:0046914	transition metal ion binding	60/535	400/6309	5.99367699512083e-06	0.003224598223375	ENSSSCG00000007507/ENSSSCG00000014670/ENSSSCG00000017416/ENSSSCG00000017886/ENSSSCG00000014672/ENSSSCG00000015897/ENSSSCG00000030300/ENSSSCG00000034347/ENSSSCG00000032282/ENSSSCG00000028814/ENSSSCG00000014780/ENSSSCG00000007362/ENSSSCG00000000958/ENSSSCG00000032857/ENSSSCG00000008857/ENSSSCG00000027860/ENSSSCG00000002344/ENSSSCG00000011837/ENSSSCG00000000376/ENSSSCG00000000091/ENSSSCG00000031321/…	PCK1/TRIM22/DHX58/FBXO39/-/IFIH1/-/TRIM56/ACP5/SOD3/TRIM21/SRSF6/DYRK2/S100A12/MSMO1/ERAP2/RIOX1/MELTF/SUOX/APOBEC3B/NR4A1/CRYZ/TRIM13/TUT4/RNF138/TRIM47/ENPP2/RCHY1/HNF4G/ADA2/CYP39A1/NEIL2/RASGRP1/CYP7A1/S100A8/AGBL4/MEP1B/CYP1B1/ZNF385A/-/PPARG/IL1A/-/APOBEC1/ZCCHC4/CYP24A1/DMD/ERI2/DTX1/-/-/THRB/NR1H4/F5/CYP2F1/CPB2/ZCCHC24/CDO1/CYP2C42/PPM1N	60	42	ENSSSCG00000007507/ENSSSCG00000014670/ENSSSCG00000017416/ENSSSCG00000017886/ENSSSCG00000014672/ENSSSCG00000015897/ENSSSCG00000034347/ENSSSCG00000032282/ENSSSCG00000028814/ENSSSCG00000014780/ENSSSCG00000032857/ENSSSCG00000008857/ENSSSCG00000027860/ENSSSCG00000000376/ENSSSCG00000000091/ENSSSCG00000031321/ENSSSCG00000003780/ENSSSCG00000006001/ENSSSCG00000034242/ENSSSCG00000035218/ENSSSCG00000001718/…	18	ENSSSCG00000030300/ENSSSCG00000007362/ENSSSCG00000000958/ENSSSCG00000002344/ENSSSCG00000011837/ENSSSCG00000009389/ENSSSCG00000003859/ENSSSCG00000003730/ENSSSCG00000017199/ENSSSCG00000008969/ENSSSCG00000033844/ENSSSCG00000011531/ENSSSCG00000011579/ENSSSCG00000000668/ENSSSCG00000028581/ENSSSCG00000007486/ENSSSCG00000034074/ENSSSCG00000037001
MF	GO:0004497	monooxygenase activity	12/535	36/6309	2.29762361943278e-05	0.00618060753627419	ENSSSCG00000004412/ENSSSCG00000006702/ENSSSCG00000008857/ENSSSCG00000001718/ENSSSCG00000006238/ENSSSCG00000033844/ENSSSCG00000007486/ENSSSCG00000005193/ENSSSCG00000010546/ENSSSCG00000002994/ENSSSCG00000009856/ENSSSCG00000035347	MICAL1/FMO5/MSMO1/CYP39A1/CYP7A1/CYP1B1/CYP24A1/TYRP1/-/CYP2F1/NOS1/CYP2C42	12	9	ENSSSCG00000006702/ENSSSCG00000008857/ENSSSCG00000001718/ENSSSCG00000006238/ENSSSCG00000005193/ENSSSCG00000010546/ENSSSCG00000002994/ENSSSCG00000009856/ENSSSCG00000035347	3	ENSSSCG00000004412/ENSSSCG00000033844/ENSSSCG00000007486
MF	GO:0005102	signaling receptor binding	63/535	471/6309	0.000130892224558716	0.0234733389375298	ENSSSCG00000013551/ENSSSCG00000007079/ENSSSCG00000038521/ENSSSCG00000033657/ENSSSCG00000034802/ENSSSCG00000025618/ENSSSCG00000007067/ENSSSCG00000004789/ENSSSCG00000031648/ENSSSCG00000035495/ENSSSCG00000015140/ENSSSCG00000014909/ENSSSCG00000038185/ENSSSCG00000030560/ENSSSCG00000032115/ENSSSCG00000037065/ENSSSCG00000008959/ENSSSCG00000032857/ENSSSCG00000031719/ENSSSCG00000006530/ENSSSCG00000017260/…	C3/FLRT3/CHAC1/GREM1/-/TAP1/JAG1/THBS1/CCN5/KITLG/HSPA8/SYTL2/EREG/IGF1R/OSGIN1/EMP2/CXCL2/S100A12/SEMA4B/EFNA1/WIPI1/DOCK2/LYNX1/-/NR4A1/SYT1/SEMA6A/TLR4/MTSS1/ADM/COL4A3/FRK/-/ASXL3/EFNA4/ADA2/SOCS1/SMAD6/NKX3-1/DMTN/METRNL/S100A8/ARNTL/-/TNFSF15/CCN2/PPARG/TSPOAP1/IL1A/CDH17/PTHLH/FGF18/DTX1/-/-/NR1H4/CXCL11/IL28B/CDK5R1/NLGN3/WNT6/CCL1/-	63	47	ENSSSCG00000013551/ENSSSCG00000034802/ENSSSCG00000025618/ENSSSCG00000031648/ENSSSCG00000015140/ENSSSCG00000014909/ENSSSCG00000030560/ENSSSCG00000037065/ENSSSCG00000008959/ENSSSCG00000032857/ENSSSCG00000031719/ENSSSCG00000006530/ENSSSCG00000017260/ENSSSCG00000017008/ENSSSCG00000031724/ENSSSCG00000025593/ENSSSCG00000031321/ENSSSCG00000000948/ENSSSCG00000014224/ENSSSCG00000005503/ENSSSCG00000005975/…	16	ENSSSCG00000007079/ENSSSCG00000038521/ENSSSCG00000033657/ENSSSCG00000007067/ENSSSCG00000004789/ENSSSCG00000035495/ENSSSCG00000038185/ENSSSCG00000032115/ENSSSCG00000003736/ENSSSCG00000013397/ENSSSCG00000004192/ENSSSCG00000011579/ENSSSCG00000036893/ENSSSCG00000017730/ENSSSCG00000036932/ENSSSCG00000017720
MF	GO:0008395	steroid hydroxylase activity	6/535	12/6309	0.000214323007551216	0.0288264445156385	ENSSSCG00000001718/ENSSSCG00000006238/ENSSSCG00000033844/ENSSSCG00000010546/ENSSSCG00000002994/ENSSSCG00000035347	CYP39A1/CYP7A1/CYP1B1/-/CYP2F1/CYP2C42	6	5	ENSSSCG00000001718/ENSSSCG00000006238/ENSSSCG00000010546/ENSSSCG00000002994/ENSSSCG00000035347	1	ENSSSCG00000033844
