# Supplementary material for: Transcriptome Analyses of Senecavirus A-Infected PK-15 Cells: RIG-I and IRF7 Are the Important Factors in Inducing Type III Interferons
Source: Front Microbiol. 2022 Mar 4;13:846343. doi: 10.3389/fmicb.2022.846343 (PMC8931416; doi:10.3389/fmicb.2022.846343)
Supplement: Supplementary file 1 [file Data_Sheet_1.zip › Supplementary data/Supplementary Table 15 GO enrichment results of S24 vs Control.xls]

Category	GOID	Description	GeneRatio	BgRatio	pvalue	padj	geneID	geneName	Count	Up	Up_Gene_id	Down	Down_Gene_id
BP	GO:0006952	defense response	94/791	377/6359	4.98147054024011e-12	1.66779633687239e-08	ENSSSCG00000009881/ENSSSCG00000006776/ENSSSCG00000006543/ENSSSCG00000034570/ENSSSCG00000007508/ENSSSCG00000030548/ENSSSCG00000013551/ENSSSCG00000025618/ENSSSCG00000017416/ENSSSCG00000015897/ENSSSCG00000039751/ENSSSCG00000008648/ENSSSCG00000004789/ENSSSCG00000012853/ENSSSCG00000010922/ENSSSCG00000014780/ENSSSCG00000032282/ENSSSCG00000033115/ENSSSCG00000015894/ENSSSCG00000014565/ENSSSCG00000000396/…	OAS2/MOV10/ADAR/IFI6/ZBP1/HERC5/C3/TAP1/DHX58/IFIH1/NLRC5/RSAD2/THBS1/IRF7/ELF3/TRIM21/ACP5/IFNAR1/DPP4/-/STAT2/SARM1/IL22RA1/-/-/OASL/IL1RL1/ZC3H12A/DDIT4/ZFP36/S100A12/LGALS8/CXCL2/CADM1/UNC93B1/IRF1/TRAF3IP2/SLC7A2/SOCS1/TRIM13/TCIRG1/ALPK1/IRAK2/P2RX7/TLR4/RASGRP1/BST1/MFHAS1/BCL3/PLA2G6/DUOX2/SOCS3/AGBL4/STING1/TSPAN32/CXCL11/-/S100A8/IL1A/DRD1/-/NR1D1/TYRO3/ACOD1/PTGFR/-/PPARG/UNC13D/SLPI/A…	94	81	ENSSSCG00000009881/ENSSSCG00000006776/ENSSSCG00000006543/ENSSSCG00000034570/ENSSSCG00000007508/ENSSSCG00000030548/ENSSSCG00000013551/ENSSSCG00000025618/ENSSSCG00000017416/ENSSSCG00000015897/ENSSSCG00000039751/ENSSSCG00000008648/ENSSSCG00000012853/ENSSSCG00000010922/ENSSSCG00000014780/ENSSSCG00000032282/ENSSSCG00000033115/ENSSSCG00000015894/ENSSSCG00000014565/ENSSSCG00000000396/ENSSSCG00000030358/…	13	ENSSSCG00000004789/ENSSSCG00000032795/ENSSSCG00000006987/ENSSSCG00000009389/ENSSSCG00000011570/ENSSSCG00000035366/ENSSSCG00000029037/ENSSSCG00000036933/ENSSSCG00000004744/ENSSSCG00000011579/ENSSSCG00000035379/ENSSSCG00000027877/ENSSSCG00000017720
BP	GO:0006955	immune response	96/791	399/6359	2.65010912618968e-11	4.43628267724152e-08	ENSSSCG00000009881/ENSSSCG00000006543/ENSSSCG00000003763/ENSSSCG00000034570/ENSSSCG00000007508/ENSSSCG00000013551/ENSSSCG00000017416/ENSSSCG00000015897/ENSSSCG00000039751/ENSSSCG00000008648/ENSSSCG00000004789/ENSSSCG00000012853/ENSSSCG00000014780/ENSSSCG00000033115/ENSSSCG00000014565/ENSSSCG00000000396/ENSSSCG00000030358/ENSSSCG00000030560/ENSSSCG00000030801/ENSSSCG00000023033/ENSSSCG00000024973/…	OAS2/ADAR/IFI44/IFI6/ZBP1/C3/DHX58/IFIH1/NLRC5/RSAD2/THBS1/IRF7/TRIM21/IFNAR1/-/STAT2/SARM1/IGF1R/-/PARP3/-/OASL/-/IL1RL1/ZC3H12A/SLC39A10/S100A12/CXCL2/DOCK2/ENPP2/CADM1/UNC93B1/EMP2/ZBTB7B/IRF1/B2M/TRAF3IP2/PRKD2/SOCS1/TRIM13/TCIRG1/ALPK1/IRAK2/P2RX7/SMAD6/TLR4/NCKAP1L/RASGRP1/MFHAS1/BCL3/-/PLA2G6/CTSS/TEC/HFE/STING1/CARD11/CXCL11/-/S100A8/TGFB3/IL1A/-/NR1D1/TYRO3/ACOD1/-/PPARG/TNFSF15/UNC13D/S…	96	84	ENSSSCG00000009881/ENSSSCG00000006543/ENSSSCG00000003763/ENSSSCG00000034570/ENSSSCG00000007508/ENSSSCG00000013551/ENSSSCG00000017416/ENSSSCG00000015897/ENSSSCG00000039751/ENSSSCG00000008648/ENSSSCG00000012853/ENSSSCG00000014780/ENSSSCG00000033115/ENSSSCG00000014565/ENSSSCG00000000396/ENSSSCG00000030358/ENSSSCG00000030560/ENSSSCG00000030801/ENSSSCG00000023033/ENSSSCG00000024973/ENSSSCG00000009921/…	12	ENSSSCG00000004789/ENSSSCG00000032795/ENSSSCG00000009389/ENSSSCG00000011570/ENSSSCG00000035366/ENSSSCG00000036933/ENSSSCG00000004744/ENSSSCG00000011579/ENSSSCG00000035379/ENSSSCG00000027877/ENSSSCG00000017720/ENSSSCG00000016183
BP	GO:0098542	defense response to other organism	40/791	121/6359	1.97801575029404e-09	2.20746557732815e-06	ENSSSCG00000009881/ENSSSCG00000006776/ENSSSCG00000034570/ENSSSCG00000030548/ENSSSCG00000017416/ENSSSCG00000015897/ENSSSCG00000039751/ENSSSCG00000008648/ENSSSCG00000012853/ENSSSCG00000032282/ENSSSCG00000014565/ENSSSCG00000000396/ENSSSCG00000038848/ENSSSCG00000030801/ENSSSCG00000024973/ENSSSCG00000009921/ENSSSCG00000037815/ENSSSCG00000031888/ENSSSCG00000032857/ENSSSCG00000010146/ENSSSCG00000014277/…	OAS2/MOV10/IFI6/HERC5/DHX58/IFIH1/NLRC5/RSAD2/IRF7/ACP5/-/STAT2/IL22RA1/-/-/OASL/ZC3H12A/DDIT4/S100A12/LGALS8/IRF1/TRAF3IP2/P2RX7/TLR4/BCL3/PLA2G6/AGBL4/STING1/TSPAN32/UNC13D/SLPI/DDX58/-/NR1H4/JCHAIN/NOD2/IL29/FCGR1A/EPX/LEAP2	40	39	ENSSSCG00000009881/ENSSSCG00000006776/ENSSSCG00000034570/ENSSSCG00000030548/ENSSSCG00000017416/ENSSSCG00000015897/ENSSSCG00000039751/ENSSSCG00000008648/ENSSSCG00000012853/ENSSSCG00000032282/ENSSSCG00000014565/ENSSSCG00000000396/ENSSSCG00000038848/ENSSSCG00000030801/ENSSSCG00000024973/ENSSSCG00000009921/ENSSSCG00000037815/ENSSSCG00000031888/ENSSSCG00000032857/ENSSSCG00000010146/ENSSSCG00000014277/…	1	ENSSSCG00000035379
BP	GO:0043207	response to external biotic stimulus	64/791	249/6359	4.47287562105995e-09	2.99503751586174e-06	ENSSSCG00000009881/ENSSSCG00000007507/ENSSSCG00000008496/ENSSSCG00000006776/ENSSSCG00000006543/ENSSSCG00000003763/ENSSSCG00000034570/ENSSSCG00000030548/ENSSSCG00000013551/ENSSSCG00000017416/ENSSSCG00000015897/ENSSSCG00000039751/ENSSSCG00000008648/ENSSSCG00000012853/ENSSSCG00000003768/ENSSSCG00000032282/ENSSSCG00000014565/ENSSSCG00000000396/ENSSSCG00000038848/ENSSSCG00000030801/ENSSSCG00000024973/…	OAS2/PCK1/EIF2AK2/MOV10/ADAR/IFI44/IFI6/HERC5/C3/DHX58/IFIH1/NLRC5/RSAD2/IRF7/NEXN/ACP5/-/STAT2/IL22RA1/-/-/OASL/-/ZC3H12A/DDIT4/ZFP36/S100A12/LGALS8/CXCL2/IRF1/TUT4/TRAF3IP2/IRAK2/P2RX7/SMAD6/TLR4/BCL3/PLA2G6/AGBL4/STING1/TSPAN32/CXCL11/IL1A/-/NR1D1/ACOD1/PTGFR/UNC13D/SLPI/CD274/DDX58/NOS1/-/NR1H4/JCHAIN/NOD2/CMPK2/CASP1/IL29/LY6G6C/FCGR1A/EPX/LEAP2/GGT5	64	58	ENSSSCG00000009881/ENSSSCG00000007507/ENSSSCG00000008496/ENSSSCG00000006776/ENSSSCG00000006543/ENSSSCG00000003763/ENSSSCG00000034570/ENSSSCG00000030548/ENSSSCG00000013551/ENSSSCG00000017416/ENSSSCG00000015897/ENSSSCG00000039751/ENSSSCG00000008648/ENSSSCG00000012853/ENSSSCG00000032282/ENSSSCG00000014565/ENSSSCG00000000396/ENSSSCG00000038848/ENSSSCG00000030801/ENSSSCG00000024973/ENSSSCG00000009921/…	6	ENSSSCG00000003768/ENSSSCG00000003859/ENSSSCG00000011570/ENSSSCG00000036933/ENSSSCG00000035379/ENSSSCG00000036566
BP	GO:0051707	response to other organism	64/791	249/6359	4.47287562105995e-09	2.99503751586174e-06	ENSSSCG00000009881/ENSSSCG00000007507/ENSSSCG00000008496/ENSSSCG00000006776/ENSSSCG00000006543/ENSSSCG00000003763/ENSSSCG00000034570/ENSSSCG00000030548/ENSSSCG00000013551/ENSSSCG00000017416/ENSSSCG00000015897/ENSSSCG00000039751/ENSSSCG00000008648/ENSSSCG00000012853/ENSSSCG00000003768/ENSSSCG00000032282/ENSSSCG00000014565/ENSSSCG00000000396/ENSSSCG00000038848/ENSSSCG00000030801/ENSSSCG00000024973/…	OAS2/PCK1/EIF2AK2/MOV10/ADAR/IFI44/IFI6/HERC5/C3/DHX58/IFIH1/NLRC5/RSAD2/IRF7/NEXN/ACP5/-/STAT2/IL22RA1/-/-/OASL/-/ZC3H12A/DDIT4/ZFP36/S100A12/LGALS8/CXCL2/IRF1/TUT4/TRAF3IP2/IRAK2/P2RX7/SMAD6/TLR4/BCL3/PLA2G6/AGBL4/STING1/TSPAN32/CXCL11/IL1A/-/NR1D1/ACOD1/PTGFR/UNC13D/SLPI/CD274/DDX58/NOS1/-/NR1H4/JCHAIN/NOD2/CMPK2/CASP1/IL29/LY6G6C/FCGR1A/EPX/LEAP2/GGT5	64	58	ENSSSCG00000009881/ENSSSCG00000007507/ENSSSCG00000008496/ENSSSCG00000006776/ENSSSCG00000006543/ENSSSCG00000003763/ENSSSCG00000034570/ENSSSCG00000030548/ENSSSCG00000013551/ENSSSCG00000017416/ENSSSCG00000015897/ENSSSCG00000039751/ENSSSCG00000008648/ENSSSCG00000012853/ENSSSCG00000032282/ENSSSCG00000014565/ENSSSCG00000000396/ENSSSCG00000038848/ENSSSCG00000030801/ENSSSCG00000024973/ENSSSCG00000009921/…	6	ENSSSCG00000003768/ENSSSCG00000003859/ENSSSCG00000011570/ENSSSCG00000036933/ENSSSCG00000035379/ENSSSCG00000036566
BP	GO:0045087	innate immune response	49/791	176/6359	2.0239082368373e-08	1.12892311569701e-05	ENSSSCG00000009881/ENSSSCG00000006543/ENSSSCG00000034570/ENSSSCG00000007508/ENSSSCG00000013551/ENSSSCG00000017416/ENSSSCG00000015897/ENSSSCG00000039751/ENSSSCG00000008648/ENSSSCG00000012853/ENSSSCG00000014780/ENSSSCG00000033115/ENSSSCG00000014565/ENSSSCG00000000396/ENSSSCG00000030358/ENSSSCG00000030801/ENSSSCG00000024973/ENSSSCG00000032857/ENSSSCG00000031831/ENSSSCG00000012893/ENSSSCG00000014277/…	OAS2/ADAR/IFI6/ZBP1/C3/DHX58/IFIH1/NLRC5/RSAD2/IRF7/TRIM21/IFNAR1/-/STAT2/SARM1/-/-/S100A12/CADM1/UNC93B1/IRF1/SOCS1/TRIM13/ALPK1/IRAK2/TLR4/RASGRP1/MFHAS1/STING1/-/S100A8/NR1D1/TYRO3/-/PPARG/UNC13D/DDX58/-/-/NR1H4/JCHAIN/CCL4/NOD2/TLR10/CORO1A/IL29/PIK3R6/CCL1/MASP1	49	40	ENSSSCG00000009881/ENSSSCG00000006543/ENSSSCG00000034570/ENSSSCG00000007508/ENSSSCG00000013551/ENSSSCG00000017416/ENSSSCG00000015897/ENSSSCG00000039751/ENSSSCG00000008648/ENSSSCG00000012853/ENSSSCG00000014780/ENSSSCG00000033115/ENSSSCG00000014565/ENSSSCG00000000396/ENSSSCG00000030358/ENSSSCG00000030801/ENSSSCG00000024973/ENSSSCG00000032857/ENSSSCG00000031831/ENSSSCG00000012893/ENSSSCG00000014277/…	9	ENSSSCG00000009389/ENSSSCG00000011570/ENSSSCG00000035366/ENSSSCG00000036933/ENSSSCG00000004744/ENSSSCG00000011579/ENSSSCG00000035379/ENSSSCG00000027877/ENSSSCG00000017720
BP	GO:0009607	response to biotic stimulus	64/791	259/6359	2.36035298980857e-08	1.12892311569701e-05	ENSSSCG00000009881/ENSSSCG00000007507/ENSSSCG00000008496/ENSSSCG00000006776/ENSSSCG00000006543/ENSSSCG00000003763/ENSSSCG00000034570/ENSSSCG00000030548/ENSSSCG00000013551/ENSSSCG00000017416/ENSSSCG00000015897/ENSSSCG00000039751/ENSSSCG00000008648/ENSSSCG00000012853/ENSSSCG00000003768/ENSSSCG00000032282/ENSSSCG00000014565/ENSSSCG00000000396/ENSSSCG00000038848/ENSSSCG00000030801/ENSSSCG00000024973/…	OAS2/PCK1/EIF2AK2/MOV10/ADAR/IFI44/IFI6/HERC5/C3/DHX58/IFIH1/NLRC5/RSAD2/IRF7/NEXN/ACP5/-/STAT2/IL22RA1/-/-/OASL/-/ZC3H12A/DDIT4/ZFP36/S100A12/LGALS8/CXCL2/IRF1/TUT4/TRAF3IP2/IRAK2/P2RX7/SMAD6/TLR4/BCL3/PLA2G6/AGBL4/STING1/TSPAN32/CXCL11/IL1A/-/NR1D1/ACOD1/PTGFR/UNC13D/SLPI/CD274/DDX58/NOS1/-/NR1H4/JCHAIN/NOD2/CMPK2/CASP1/IL29/LY6G6C/FCGR1A/EPX/LEAP2/GGT5	64	58	ENSSSCG00000009881/ENSSSCG00000007507/ENSSSCG00000008496/ENSSSCG00000006776/ENSSSCG00000006543/ENSSSCG00000003763/ENSSSCG00000034570/ENSSSCG00000030548/ENSSSCG00000013551/ENSSSCG00000017416/ENSSSCG00000015897/ENSSSCG00000039751/ENSSSCG00000008648/ENSSSCG00000012853/ENSSSCG00000032282/ENSSSCG00000014565/ENSSSCG00000000396/ENSSSCG00000038848/ENSSSCG00000030801/ENSSSCG00000024973/ENSSSCG00000009921/…	6	ENSSSCG00000003768/ENSSSCG00000003859/ENSSSCG00000011570/ENSSSCG00000036933/ENSSSCG00000035379/ENSSSCG00000036566
BP	GO:0032101	regulation of response to external stimulus	59/791	238/6359	7.5739386137082e-08	3.16969330983688e-05	ENSSSCG00000030548/ENSSSCG00000013551/ENSSSCG00000017416/ENSSSCG00000004789/ENSSSCG00000032282/ENSSSCG00000015894/ENSSSCG00000014224/ENSSSCG00000016233/ENSSSCG00000031719/ENSSSCG00000040013/ENSSSCG00000032795/ENSSSCG00000037815/ENSSSCG00000028056/ENSSSCG00000009972/ENSSSCG00000035849/ENSSSCG00000009833/ENSSSCG00000025463/ENSSSCG00000025788/ENSSSCG00000003859/ENSSSCG00000004420/ENSSSCG00000026152/…	HERC5/C3/DHX58/THBS1/ACP5/DPP4/SEMA6A/SERPINE2/SEMA4B/MTUS1/IL1RL1/ZC3H12A/ZFP36/KREMEN1/PTPRF/SH2B3/PROS1/ENPP4/TUT4/TRAF3IP2/PRKD2/KLF4/SLC7A2/C1QTNF1/TLR4/NCKAP1L/BST1/MFHAS1/THBD/TEC/SOCS3/STING1/TSPAN32/S100A8/SLC8B1/CLDN3/-/NR1D1/TYRO3/FGF18/ACOD1/PPARG/DMTN/F12/DDX58/DUOXA2/IL16/-/NLRC3/C5/NR1H4/CPB2/NOD2/CASP1/IL1R2/TLR10/SEMA6B/FCGR1A/CCN4	59	47	ENSSSCG00000030548/ENSSSCG00000013551/ENSSSCG00000017416/ENSSSCG00000032282/ENSSSCG00000015894/ENSSSCG00000014224/ENSSSCG00000031719/ENSSSCG00000040013/ENSSSCG00000037815/ENSSSCG00000028056/ENSSSCG00000009972/ENSSSCG00000035849/ENSSSCG00000009833/ENSSSCG00000025463/ENSSSCG00000025788/ENSSSCG00000004420/ENSSSCG00000026152/ENSSSCG00000035511/ENSSSCG00000005503/ENSSSCG00000000295/ENSSSCG00000028359/…	12	ENSSSCG00000004789/ENSSSCG00000016233/ENSSSCG00000032795/ENSSSCG00000003859/ENSSSCG00000005437/ENSSSCG00000006987/ENSSSCG00000035366/ENSSSCG00000009880/ENSSSCG00000036933/ENSSSCG00000004744/ENSSSCG00000011579/ENSSSCG00000027877
BP	GO:0006954	inflammatory response	45/791	168/6359	2.67155864917542e-07	9.93819817493257e-05	ENSSSCG00000013551/ENSSSCG00000004789/ENSSSCG00000010922/ENSSSCG00000032282/ENSSSCG00000032795/ENSSSCG00000037815/ENSSSCG00000028056/ENSSSCG00000032857/ENSSSCG00000008959/ENSSSCG00000006987/ENSSSCG00000012890/ENSSSCG00000011570/ENSSSCG00000009817/ENSSSCG00000005503/ENSSSCG00000004791/ENSSSCG00000028359/ENSSSCG00000035366/ENSSSCG00000036956/ENSSSCG00000014349/ENSSSCG00000008978/ENSSSCG00000016254/…	C3/THBS1/ELF3/ACP5/IL1RL1/ZC3H12A/ZFP36/S100A12/CXCL2/SLC7A2/TCIRG1/IRAK2/P2RX7/TLR4/RASGRP1/BST1/MFHAS1/SOCS3/STING1/CXCL11/-/S100A8/IL1A/-/NR1D1/TYRO3/PTGFR/PPARG/UNC13D/ACKR2/F12/DUOXA2/-/NLRC3/C5/NR1H4/CCL4/NOD2/CASP1/IL1R2/TLR10/CCL1/FCGR1A/CCN4/GGT5	45	35	ENSSSCG00000013551/ENSSSCG00000010922/ENSSSCG00000032282/ENSSSCG00000037815/ENSSSCG00000028056/ENSSSCG00000032857/ENSSSCG00000008959/ENSSSCG00000012890/ENSSSCG00000009817/ENSSSCG00000005503/ENSSSCG00000004791/ENSSSCG00000028359/ENSSSCG00000036956/ENSSSCG00000014349/ENSSSCG00000008978/ENSSSCG00000016254/ENSSSCG00000006590/ENSSSCG00000008090/ENSSSCG00000010056/ENSSSCG00000039548/ENSSSCG00000017200/…	10	ENSSSCG00000004789/ENSSSCG00000032795/ENSSSCG00000006987/ENSSSCG00000011570/ENSSSCG00000035366/ENSSSCG00000036933/ENSSSCG00000004744/ENSSSCG00000011579/ENSSSCG00000027877/ENSSSCG00000017720
BP	GO:0009615	response to virus	27/791	78/6359	3.00909164157042e-07	0.000100744388159778	ENSSSCG00000009881/ENSSSCG00000008496/ENSSSCG00000006776/ENSSSCG00000006543/ENSSSCG00000034570/ENSSSCG00000030548/ENSSSCG00000017416/ENSSSCG00000015897/ENSSSCG00000039751/ENSSSCG00000008648/ENSSSCG00000012853/ENSSSCG00000014565/ENSSSCG00000000396/ENSSSCG00000009921/ENSSSCG00000037815/ENSSSCG00000031888/ENSSSCG00000010146/ENSSSCG00000014277/ENSSSCG00000004420/ENSSSCG00000027426/ENSSSCG00000031300/…	OAS2/EIF2AK2/MOV10/ADAR/IFI6/HERC5/DHX58/IFIH1/NLRC5/RSAD2/IRF7/-/STAT2/OASL/ZC3H12A/DDIT4/LGALS8/IRF1/TRAF3IP2/BCL3/AGBL4/STING1/TSPAN32/UNC13D/DDX58/-/IL29	27	27	ENSSSCG00000009881/ENSSSCG00000008496/ENSSSCG00000006776/ENSSSCG00000006543/ENSSSCG00000034570/ENSSSCG00000030548/ENSSSCG00000017416/ENSSSCG00000015897/ENSSSCG00000039751/ENSSSCG00000008648/ENSSSCG00000012853/ENSSSCG00000014565/ENSSSCG00000000396/ENSSSCG00000009921/ENSSSCG00000037815/ENSSSCG00000031888/ENSSSCG00000010146/ENSSSCG00000014277/ENSSSCG00000004420/ENSSSCG00000027426/ENSSSCG00000031300/…	0
BP	GO:0051607	defense response to virus	22/791	57/6359	4.41445703288371e-07	0.000134360019509952	ENSSSCG00000009881/ENSSSCG00000034570/ENSSSCG00000030548/ENSSSCG00000017416/ENSSSCG00000015897/ENSSSCG00000039751/ENSSSCG00000008648/ENSSSCG00000012853/ENSSSCG00000014565/ENSSSCG00000000396/ENSSSCG00000009921/ENSSSCG00000037815/ENSSSCG00000031888/ENSSSCG00000014277/ENSSSCG00000004420/ENSSSCG00000031300/ENSSSCG00000014349/ENSSSCG00000033880/ENSSSCG00000017200/ENSSSCG00000030408/ENSSSCG00000035185/…	OAS2/IFI6/HERC5/DHX58/IFIH1/NLRC5/RSAD2/IRF7/-/STAT2/OASL/ZC3H12A/DDIT4/IRF1/TRAF3IP2/AGBL4/STING1/TSPAN32/UNC13D/DDX58/-/IL29	22	22	ENSSSCG00000009881/ENSSSCG00000034570/ENSSSCG00000030548/ENSSSCG00000017416/ENSSSCG00000015897/ENSSSCG00000039751/ENSSSCG00000008648/ENSSSCG00000012853/ENSSSCG00000014565/ENSSSCG00000000396/ENSSSCG00000009921/ENSSSCG00000037815/ENSSSCG00000031888/ENSSSCG00000014277/ENSSSCG00000004420/ENSSSCG00000031300/ENSSSCG00000014349/ENSSSCG00000033880/ENSSSCG00000017200/ENSSSCG00000030408/ENSSSCG00000035185/…	0
BP	GO:0050663	cytokine secretion	26/791	77/6359	8.65935381319832e-07	0.000241445233372086	ENSSSCG00000017754/ENSSSCG00000015897/ENSSSCG00000001011/ENSSSCG00000015135/ENSSSCG00000032795/ENSSSCG00000037815/ENSSSCG00000025856/ENSSSCG00000031831/ENSSSCG00000028606/ENSSSCG00000027855/ENSSSCG00000012890/ENSSSCG00000009817/ENSSSCG00000005503/ENSSSCG00000004791/ENSSSCG00000034390/ENSSSCG00000008090/ENSSSCG00000005211/ENSSSCG00000030408/ENSSSCG00000005512/ENSSSCG00000000875/ENSSSCG00000038073/…	-/IFIH1/SERPINB1/SORL1/IL1RL1/ZC3H12A/TMEM106A/CADM1/ZBTB7B/SOCS1/TCIRG1/P2RX7/TLR4/RASGRP1/CARD11/IL1A/CD274/DDX58/C5/NR1H4/NOD2/CASP1/IL1R2/TLR10/ANGPT1/CCN4	26	24	ENSSSCG00000017754/ENSSSCG00000015897/ENSSSCG00000001011/ENSSSCG00000015135/ENSSSCG00000037815/ENSSSCG00000025856/ENSSSCG00000031831/ENSSSCG00000028606/ENSSSCG00000027855/ENSSSCG00000012890/ENSSSCG00000009817/ENSSSCG00000005503/ENSSSCG00000004791/ENSSSCG00000034390/ENSSSCG00000008090/ENSSSCG00000005211/ENSSSCG00000030408/ENSSSCG00000005512/ENSSSCG00000000875/ENSSSCG00000038073/ENSSSCG00000028711/…	2	ENSSSCG00000032795/ENSSSCG00000027877
BP	GO:0031347	regulation of defense response	48/791	192/6359	9.90648184891683e-07	0.000241445233372086	ENSSSCG00000006543/ENSSSCG00000007508/ENSSSCG00000030548/ENSSSCG00000013551/ENSSSCG00000017416/ENSSSCG00000015897/ENSSSCG00000039751/ENSSSCG00000008648/ENSSSCG00000012853/ENSSSCG00000032282/ENSSSCG00000030358/ENSSSCG00000032795/ENSSSCG00000037815/ENSSSCG00000028056/ENSSSCG00000031831/ENSSSCG00000012893/ENSSSCG00000014277/ENSSSCG00000004420/ENSSSCG00000006987/ENSSSCG00000027855/ENSSSCG00000031348/…	ADAR/ZBP1/HERC5/C3/DHX58/IFIH1/NLRC5/RSAD2/IRF7/ACP5/SARM1/IL1RL1/ZC3H12A/ZFP36/CADM1/UNC93B1/IRF1/TRAF3IP2/SLC7A2/SOCS1/ALPK1/IRAK2/TLR4/RASGRP1/BST1/MFHAS1/SOCS3/STING1/TSPAN32/S100A8/-/NR1D1/TYRO3/-/PPARG/F12/DDX58/DUOXA2/-/NLRC3/NR1H4/NOD2/CASP1/IL1R2/TLR10/PIK3R6/FCGR1A/CCN4	48	40	ENSSSCG00000006543/ENSSSCG00000007508/ENSSSCG00000030548/ENSSSCG00000013551/ENSSSCG00000017416/ENSSSCG00000015897/ENSSSCG00000039751/ENSSSCG00000008648/ENSSSCG00000012853/ENSSSCG00000032282/ENSSSCG00000030358/ENSSSCG00000037815/ENSSSCG00000028056/ENSSSCG00000031831/ENSSSCG00000012893/ENSSSCG00000014277/ENSSSCG00000004420/ENSSSCG00000027855/ENSSSCG00000031348/ENSSSCG00000005503/ENSSSCG00000004791/…	8	ENSSSCG00000032795/ENSSSCG00000006987/ENSSSCG00000011570/ENSSSCG00000035366/ENSSSCG00000036933/ENSSSCG00000004744/ENSSSCG00000011579/ENSSSCG00000027877
BP	GO:0032940	secretion by cell	66/791	297/6359	1.00962761864074e-06	0.000241445233372086	ENSSSCG00000017754/ENSSSCG00000015897/ENSSSCG00000008648/ENSSSCG00000004412/ENSSSCG00000014909/ENSSSCG00000001011/ENSSSCG00000015135/ENSSSCG00000016233/ENSSSCG00000000862/ENSSSCG00000032795/ENSSSCG00000037815/ENSSSCG00000025856/ENSSSCG00000031831/ENSSSCG00000035854/ENSSSCG00000031924/ENSSSCG00000028606/ENSSSCG00000029002/ENSSSCG00000008836/ENSSSCG00000039770/ENSSSCG00000037264/ENSSSCG00000004420/…	-/IFIH1/RSAD2/MICAL1/SYTL2/SERPINB1/SORL1/SERPINE2/GNPTAB/IL1RL1/ZC3H12A/TMEM106A/CADM1/RAB11FIP3/NKX3-1/ZBTB7B/PNKD/SCFD2/SLC6A9/RAB31/TRAF3IP2/SOCS1/TCIRG1/LRP5/C1QTNF1/P2RX7/CADPS2/TLR4/SYT1/RASGRP1/HFE/CARD11/TGFB3/IL1A/DRD1/SLC8B1/NR1D1/RAB27B/TYRO3/PPARG/DMTN/UNC13D/CD274/DDX58/C5/NR1H4/NOD2/TMEM79/CASP1/IL1R2/TLR10/CORO1A/SIRT4/RAB3C/-/ADCY8/CD200/ANGPT1/PTPRN/SYT2/SCG5/RPH3A/CCN4/DOC2B/EP…	66	52	ENSSSCG00000017754/ENSSSCG00000015897/ENSSSCG00000008648/ENSSSCG00000014909/ENSSSCG00000001011/ENSSSCG00000015135/ENSSSCG00000000862/ENSSSCG00000037815/ENSSSCG00000025856/ENSSSCG00000031831/ENSSSCG00000035854/ENSSSCG00000031924/ENSSSCG00000028606/ENSSSCG00000029002/ENSSSCG00000008836/ENSSSCG00000004420/ENSSSCG00000027855/ENSSSCG00000012890/ENSSSCG00000012885/ENSSSCG00000035511/ENSSSCG00000009817/…	14	ENSSSCG00000004412/ENSSSCG00000016233/ENSSSCG00000032795/ENSSSCG00000039770/ENSSSCG00000037264/ENSSSCG00000029037/ENSSSCG00000009880/ENSSSCG00000036933/ENSSSCG00000004744/ENSSSCG00000011579/ENSSSCG00000027877/ENSSSCG00000009901/ENSSSCG00000004807/ENSSSCG00000006810
BP	GO:0050776	regulation of immune response	56/791	242/6359	1.82236654264337e-06	0.000406752212318001	ENSSSCG00000006543/ENSSSCG00000007508/ENSSSCG00000013551/ENSSSCG00000017416/ENSSSCG00000015897/ENSSSCG00000039751/ENSSSCG00000008648/ENSSSCG00000012853/ENSSSCG00000030358/ENSSSCG00000023033/ENSSSCG00000025593/ENSSSCG00000032795/ENSSSCG00000037815/ENSSSCG00000031954/ENSSSCG00000031831/ENSSSCG00000012893/ENSSSCG00000028606/ENSSSCG00000014277/ENSSSCG00000004687/ENSSSCG00000026152/ENSSSCG00000027855/…	ADAR/ZBP1/C3/DHX58/IFIH1/NLRC5/RSAD2/IRF7/SARM1/PARP3/-/IL1RL1/ZC3H12A/SLC39A10/CADM1/UNC93B1/ZBTB7B/IRF1/B2M/PRKD2/SOCS1/ALPK1/IRAK2/P2RX7/TLR4/NCKAP1L/RASGRP1/MFHAS1/-/TEC/HFE/STING1/CARD11/TGFB3/NR1D1/TYRO3/ACOD1/-/PPARG/UNC13D/CD274/DDX58/-/C5/HHLA2/NR1H4/NOD2/TLR10/IL29/CD38/PIK3R6/CD200/ANGPT1/MASP1/FCGR1A/PDCD1	56	49	ENSSSCG00000006543/ENSSSCG00000007508/ENSSSCG00000013551/ENSSSCG00000017416/ENSSSCG00000015897/ENSSSCG00000039751/ENSSSCG00000008648/ENSSSCG00000012853/ENSSSCG00000030358/ENSSSCG00000023033/ENSSSCG00000025593/ENSSSCG00000037815/ENSSSCG00000031954/ENSSSCG00000031831/ENSSSCG00000012893/ENSSSCG00000028606/ENSSSCG00000014277/ENSSSCG00000004687/ENSSSCG00000026152/ENSSSCG00000027855/ENSSSCG00000031348/…	7	ENSSSCG00000032795/ENSSSCG00000011570/ENSSSCG00000035366/ENSSSCG00000036933/ENSSSCG00000004744/ENSSSCG00000011579/ENSSSCG00000027877
BP	GO:0002791	regulation of peptide secretion	37/791	138/6359	3.04354205365527e-06	0.00062952909403064	ENSSSCG00000017754/ENSSSCG00000015897/ENSSSCG00000008648/ENSSSCG00000001011/ENSSSCG00000015135/ENSSSCG00000032795/ENSSSCG00000037815/ENSSSCG00000031831/ENSSSCG00000035854/ENSSSCG00000027855/ENSSSCG00000012890/ENSSSCG00000012885/ENSSSCG00000009817/ENSSSCG00000005503/ENSSSCG00000004791/ENSSSCG00000037682/ENSSSCG00000006590/ENSSSCG00000002385/ENSSSCG00000008090/ENSSSCG00000009880/ENSSSCG00000036933/…	-/IFIH1/RSAD2/SERPINB1/SORL1/IL1RL1/ZC3H12A/CADM1/RAB11FIP3/SOCS1/TCIRG1/LRP5/P2RX7/TLR4/RASGRP1/HFE/S100A8/TGFB3/IL1A/SLC8B1/NR1D1/PPARG/CD274/DDX58/C5/NR1H4/NOD2/CASP1/IL1R2/TLR10/SIRT4/ADCY8/CD200/ANGPT1/CCN4/DOC2B/EPHA5	37	31	ENSSSCG00000017754/ENSSSCG00000015897/ENSSSCG00000008648/ENSSSCG00000001011/ENSSSCG00000015135/ENSSSCG00000037815/ENSSSCG00000031831/ENSSSCG00000035854/ENSSSCG00000027855/ENSSSCG00000012890/ENSSSCG00000012885/ENSSSCG00000009817/ENSSSCG00000005503/ENSSSCG00000004791/ENSSSCG00000037682/ENSSSCG00000006590/ENSSSCG00000002385/ENSSSCG00000008090/ENSSSCG00000005211/ENSSSCG00000030408/ENSSSCG00000005512/…	6	ENSSSCG00000032795/ENSSSCG00000009880/ENSSSCG00000036933/ENSSSCG00000011579/ENSSSCG00000027877/ENSSSCG00000009901
BP	GO:0050707	regulation of cytokine secretion	22/791	63/6359	3.19653363157732e-06	0.00062952909403064	ENSSSCG00000017754/ENSSSCG00000015897/ENSSSCG00000001011/ENSSSCG00000015135/ENSSSCG00000032795/ENSSSCG00000037815/ENSSSCG00000031831/ENSSSCG00000027855/ENSSSCG00000009817/ENSSSCG00000005503/ENSSSCG00000004791/ENSSSCG00000008090/ENSSSCG00000005211/ENSSSCG00000030408/ENSSSCG00000005512/ENSSSCG00000000875/ENSSSCG00000038073/ENSSSCG00000028711/ENSSSCG00000028331/ENSSSCG00000027877/ENSSSCG00000006035/…	-/IFIH1/SERPINB1/SORL1/IL1RL1/ZC3H12A/CADM1/SOCS1/P2RX7/TLR4/RASGRP1/IL1A/CD274/DDX58/C5/NR1H4/NOD2/CASP1/IL1R2/TLR10/ANGPT1/CCN4	22	20	ENSSSCG00000017754/ENSSSCG00000015897/ENSSSCG00000001011/ENSSSCG00000015135/ENSSSCG00000037815/ENSSSCG00000031831/ENSSSCG00000027855/ENSSSCG00000009817/ENSSSCG00000005503/ENSSSCG00000004791/ENSSSCG00000008090/ENSSSCG00000005211/ENSSSCG00000030408/ENSSSCG00000005512/ENSSSCG00000000875/ENSSSCG00000038073/ENSSSCG00000028711/ENSSSCG00000028331/ENSSSCG00000006035/ENSSSCG00000005946	2	ENSSSCG00000032795/ENSSSCG00000027877
BP	GO:0051046	regulation of secretion	52/791	224/6359	3.88890045622117e-06	0.000723335484857138	ENSSSCG00000009881/ENSSSCG00000017754/ENSSSCG00000015897/ENSSSCG00000008648/ENSSSCG00000004412/ENSSSCG00000014909/ENSSSCG00000001011/ENSSSCG00000015135/ENSSSCG00000032795/ENSSSCG00000037815/ENSSSCG00000031831/ENSSSCG00000035854/ENSSSCG00000031924/ENSSSCG00000029002/ENSSSCG00000027855/ENSSSCG00000012890/ENSSSCG00000012885/ENSSSCG00000035511/ENSSSCG00000009817/ENSSSCG00000016611/ENSSSCG00000005503/…	OAS2/-/IFIH1/RSAD2/MICAL1/SYTL2/SERPINB1/SORL1/IL1RL1/ZC3H12A/CADM1/RAB11FIP3/NKX3-1/PNKD/SOCS1/TCIRG1/LRP5/C1QTNF1/P2RX7/CADPS2/TLR4/SYT1/RASGRP1/HFE/S100A8/TGFB3/IL1A/DRD1/SLC8B1/NR1D1/RAB27B/PPARG/UNC13D/CD274/DDX58/C5/NR1H4/NOD2/CASP1/IL1R2/TLR10/SIRT4/RAB3C/ADCY8/CD200/ANGPT1/SYT2/SCG5/CCN4/DOC2B/EPHA5/KCNC4	52	42	ENSSSCG00000009881/ENSSSCG00000017754/ENSSSCG00000015897/ENSSSCG00000008648/ENSSSCG00000014909/ENSSSCG00000001011/ENSSSCG00000015135/ENSSSCG00000037815/ENSSSCG00000031831/ENSSSCG00000035854/ENSSSCG00000031924/ENSSSCG00000029002/ENSSSCG00000027855/ENSSSCG00000012890/ENSSSCG00000012885/ENSSSCG00000035511/ENSSSCG00000009817/ENSSSCG00000016611/ENSSSCG00000005503/ENSSSCG00000000948/ENSSSCG00000004791/…	10	ENSSSCG00000004412/ENSSSCG00000032795/ENSSSCG00000029037/ENSSSCG00000009880/ENSSSCG00000036933/ENSSSCG00000011579/ENSSSCG00000027877/ENSSSCG00000009901/ENSSSCG00000004807/ENSSSCG00000006810
BP	GO:0002790	peptide secretion	45/791	185/6359	4.79443289275422e-06	0.000844829543417953	ENSSSCG00000017754/ENSSSCG00000015897/ENSSSCG00000008648/ENSSSCG00000001011/ENSSSCG00000015135/ENSSSCG00000000862/ENSSSCG00000032795/ENSSSCG00000037815/ENSSSCG00000025856/ENSSSCG00000031831/ENSSSCG00000035854/ENSSSCG00000028606/ENSSSCG00000004420/ENSSSCG00000027855/ENSSSCG00000012890/ENSSSCG00000012885/ENSSSCG00000009817/ENSSSCG00000005503/ENSSSCG00000004791/ENSSSCG00000037682/ENSSSCG00000034390/…	-/IFIH1/RSAD2/SERPINB1/SORL1/GNPTAB/IL1RL1/ZC3H12A/TMEM106A/CADM1/RAB11FIP3/ZBTB7B/TRAF3IP2/SOCS1/TCIRG1/LRP5/P2RX7/TLR4/RASGRP1/HFE/CARD11/S100A8/TGFB3/IL1A/SLC8B1/NR1D1/PPARG/DMTN/CD274/DDX58/C5/NR1H4/NOD2/CASP1/IL1R2/TLR10/SIRT4/RAB3C/ADCY8/CD200/ANGPT1/PTPRN/CCN4/DOC2B/EPHA5	45	39	ENSSSCG00000017754/ENSSSCG00000015897/ENSSSCG00000008648/ENSSSCG00000001011/ENSSSCG00000015135/ENSSSCG00000000862/ENSSSCG00000037815/ENSSSCG00000025856/ENSSSCG00000031831/ENSSSCG00000035854/ENSSSCG00000028606/ENSSSCG00000004420/ENSSSCG00000027855/ENSSSCG00000012890/ENSSSCG00000012885/ENSSSCG00000009817/ENSSSCG00000005503/ENSSSCG00000004791/ENSSSCG00000037682/ENSSSCG00000034390/ENSSSCG00000006590/…	6	ENSSSCG00000032795/ENSSSCG00000009880/ENSSSCG00000036933/ENSSSCG00000011579/ENSSSCG00000027877/ENSSSCG00000009901
BP	GO:0046903	secretion	69/791	330/6359	5.72590817909125e-06	0.000958517029179876	ENSSSCG00000009881/ENSSSCG00000017754/ENSSSCG00000015897/ENSSSCG00000008648/ENSSSCG00000004412/ENSSSCG00000014909/ENSSSCG00000001011/ENSSSCG00000015135/ENSSSCG00000016233/ENSSSCG00000000862/ENSSSCG00000032795/ENSSSCG00000037815/ENSSSCG00000025856/ENSSSCG00000031831/ENSSSCG00000035854/ENSSSCG00000031924/ENSSSCG00000028606/ENSSSCG00000029002/ENSSSCG00000008836/ENSSSCG00000039770/ENSSSCG00000037264/…	OAS2/-/IFIH1/RSAD2/MICAL1/SYTL2/SERPINB1/SORL1/SERPINE2/GNPTAB/IL1RL1/ZC3H12A/TMEM106A/CADM1/RAB11FIP3/NKX3-1/ZBTB7B/PNKD/SCFD2/SLC6A9/RAB31/TRAF3IP2/SOCS1/TCIRG1/LRP5/C1QTNF1/P2RX7/CADPS2/TLR4/SYT1/RASGRP1/HFE/CARD11/S100A8/TGFB3/IL1A/DRD1/SLC8B1/NR1D1/RAB27B/TYRO3/PPARG/DMTN/UNC13D/CD274/DDX58/C5/NR1H4/NOD2/TMEM79/CASP1/IL1R2/TLR10/CORO1A/SIRT4/RAB3C/-/ADCY8/CD200/ANGPT1/PTPRN/SYT2/SCG5/RPH3A/J…	69	55	ENSSSCG00000009881/ENSSSCG00000017754/ENSSSCG00000015897/ENSSSCG00000008648/ENSSSCG00000014909/ENSSSCG00000001011/ENSSSCG00000015135/ENSSSCG00000000862/ENSSSCG00000037815/ENSSSCG00000025856/ENSSSCG00000031831/ENSSSCG00000035854/ENSSSCG00000031924/ENSSSCG00000028606/ENSSSCG00000029002/ENSSSCG00000008836/ENSSSCG00000004420/ENSSSCG00000027855/ENSSSCG00000012890/ENSSSCG00000012885/ENSSSCG00000035511/…	14	ENSSSCG00000004412/ENSSSCG00000016233/ENSSSCG00000032795/ENSSSCG00000039770/ENSSSCG00000037264/ENSSSCG00000029037/ENSSSCG00000009880/ENSSSCG00000036933/ENSSSCG00000004744/ENSSSCG00000011579/ENSSSCG00000027877/ENSSSCG00000009901/ENSSSCG00000004807/ENSSSCG00000006810
BP	GO:0002252	immune effector process	47/791	198/6359	6.03442751671353e-06	0.0009620601583789	ENSSSCG00000009881/ENSSSCG00000006776/ENSSSCG00000034570/ENSSSCG00000030548/ENSSSCG00000013551/ENSSSCG00000017416/ENSSSCG00000015897/ENSSSCG00000039751/ENSSSCG00000008648/ENSSSCG00000012853/ENSSSCG00000014565/ENSSSCG00000000396/ENSSSCG00000023033/ENSSSCG00000009921/ENSSSCG00000025593/ENSSSCG00000037815/ENSSSCG00000031888/ENSSSCG00000017008/ENSSSCG00000031831/ENSSSCG00000037065/ENSSSCG00000028606/…	OAS2/MOV10/IFI6/HERC5/C3/DHX58/IFIH1/NLRC5/RSAD2/IRF7/-/STAT2/PARP3/OASL/-/ZC3H12A/DDIT4/DOCK2/CADM1/EMP2/ZBTB7B/IRF1/B2M/TRAF3IP2/TCIRG1/P2RX7/TLR4/RASGRP1/BCL3/-/HFE/AGBL4/STING1/TSPAN32/TGFB3/UNC13D/DDX58/CDH17/-/C5/CORO1A/IL29/PIK3R6/ANGPT1/MASP1/FCGR1A/AIRE	47	47	ENSSSCG00000009881/ENSSSCG00000006776/ENSSSCG00000034570/ENSSSCG00000030548/ENSSSCG00000013551/ENSSSCG00000017416/ENSSSCG00000015897/ENSSSCG00000039751/ENSSSCG00000008648/ENSSSCG00000012853/ENSSSCG00000014565/ENSSSCG00000000396/ENSSSCG00000023033/ENSSSCG00000009921/ENSSSCG00000025593/ENSSSCG00000037815/ENSSSCG00000031888/ENSSSCG00000017008/ENSSSCG00000031831/ENSSSCG00000037065/ENSSSCG00000028606/…	0
BP	GO:0051241	negative regulation of multicellular organismal process	76/791	375/6359	6.38025948214843e-06	0.000970959488465134	ENSSSCG00000017754/ENSSSCG00000017416/ENSSSCG00000004789/ENSSSCG00000033657/ENSSSCG00000032282/ENSSSCG00000001011/ENSSSCG00000015135/ENSSSCG00000039514/ENSSSCG00000014224/ENSSSCG00000016233/ENSSSCG00000031719/ENSSSCG00000035420/ENSSSCG00000017993/ENSSSCG00000023033/ENSSSCG00000016646/ENSSSCG00000032795/ENSSSCG00000037815/ENSSSCG00000028056/ENSSSCG00000009972/ENSSSCG00000016245/ENSSSCG00000035854/…	-/DHX58/THBS1/GREM1/ACP5/SERPINB1/SORL1/ID3/SEMA6A/SERPINE2/SEMA4B/HES4/NTN1/PARP3/IFRD1/IL1RL1/ZC3H12A/ZFP36/KREMEN1/COL4A3/RAB11FIP3/NKX3-1/ZBTB7B/IRF1/RIOX1/DOCK4/B2M/SH2B3/PROS1/ID2/KLF4/SOCS1/PTPRM/GDF15/LRP5/C1QTNF1/P2RX7/SMAD6/TLR4/NCKAP1L/IGFBP5/LDLRAD4/BCL3/THBD/IRX3/HFE/SOX9/FOXC1/TGFB3/TACSTD2/DAAM2/NR1D1/VASN/PBX1/PTHLH/NLGN3/PPARG/DTX1/THRB/CD274/F12/NLRC3/NR1H4/CPB2/CDK5R1/IL1R2/IL2…	76	62	ENSSSCG00000017754/ENSSSCG00000017416/ENSSSCG00000032282/ENSSSCG00000001011/ENSSSCG00000015135/ENSSSCG00000039514/ENSSSCG00000014224/ENSSSCG00000031719/ENSSSCG00000035420/ENSSSCG00000017993/ENSSSCG00000023033/ENSSSCG00000037815/ENSSSCG00000028056/ENSSSCG00000009972/ENSSSCG00000016245/ENSSSCG00000035854/ENSSSCG00000031924/ENSSSCG00000028606/ENSSSCG00000014277/ENSSSCG00000025602/ENSSSCG00000004687/…	14	ENSSSCG00000004789/ENSSSCG00000033657/ENSSSCG00000016233/ENSSSCG00000016646/ENSSSCG00000032795/ENSSSCG00000002344/ENSSSCG00000005437/ENSSSCG00000036933/ENSSSCG00000036893/ENSSSCG00000011579/ENSSSCG00000017730/ENSSSCG00000036377/ENSSSCG00000025353/ENSSSCG00000004223
BP	GO:0009306	protein secretion	43/791	176/6359	6.91688293906636e-06	0.0010068575686954	ENSSSCG00000017754/ENSSSCG00000015897/ENSSSCG00000008648/ENSSSCG00000001011/ENSSSCG00000015135/ENSSSCG00000000862/ENSSSCG00000032795/ENSSSCG00000037815/ENSSSCG00000025856/ENSSSCG00000031831/ENSSSCG00000035854/ENSSSCG00000028606/ENSSSCG00000004420/ENSSSCG00000027855/ENSSSCG00000012890/ENSSSCG00000012885/ENSSSCG00000009817/ENSSSCG00000005503/ENSSSCG00000004791/ENSSSCG00000034390/ENSSSCG00000002385/…	-/IFIH1/RSAD2/SERPINB1/SORL1/GNPTAB/IL1RL1/ZC3H12A/TMEM106A/CADM1/RAB11FIP3/ZBTB7B/TRAF3IP2/SOCS1/TCIRG1/LRP5/P2RX7/TLR4/RASGRP1/CARD11/TGFB3/IL1A/SLC8B1/NR1D1/PPARG/DMTN/CD274/DDX58/C5/NR1H4/NOD2/CASP1/IL1R2/TLR10/SIRT4/RAB3C/ADCY8/CD200/ANGPT1/PTPRN/CCN4/DOC2B/EPHA5	43	37	ENSSSCG00000017754/ENSSSCG00000015897/ENSSSCG00000008648/ENSSSCG00000001011/ENSSSCG00000015135/ENSSSCG00000000862/ENSSSCG00000037815/ENSSSCG00000025856/ENSSSCG00000031831/ENSSSCG00000035854/ENSSSCG00000028606/ENSSSCG00000004420/ENSSSCG00000027855/ENSSSCG00000012890/ENSSSCG00000012885/ENSSSCG00000009817/ENSSSCG00000005503/ENSSSCG00000004791/ENSSSCG00000034390/ENSSSCG00000002385/ENSSSCG00000008090/…	6	ENSSSCG00000032795/ENSSSCG00000009880/ENSSSCG00000036933/ENSSSCG00000011579/ENSSSCG00000027877/ENSSSCG00000009901
BP	GO:0050708	regulation of protein secretion	35/791	132/6359	7.3707179663033e-06	0.00102821515629931	ENSSSCG00000017754/ENSSSCG00000015897/ENSSSCG00000008648/ENSSSCG00000001011/ENSSSCG00000015135/ENSSSCG00000032795/ENSSSCG00000037815/ENSSSCG00000031831/ENSSSCG00000035854/ENSSSCG00000027855/ENSSSCG00000012890/ENSSSCG00000012885/ENSSSCG00000009817/ENSSSCG00000005503/ENSSSCG00000004791/ENSSSCG00000002385/ENSSSCG00000008090/ENSSSCG00000009880/ENSSSCG00000036933/ENSSSCG00000011579/ENSSSCG00000005211/…	-/IFIH1/RSAD2/SERPINB1/SORL1/IL1RL1/ZC3H12A/CADM1/RAB11FIP3/SOCS1/TCIRG1/LRP5/P2RX7/TLR4/RASGRP1/TGFB3/IL1A/SLC8B1/NR1D1/PPARG/CD274/DDX58/C5/NR1H4/NOD2/CASP1/IL1R2/TLR10/SIRT4/ADCY8/CD200/ANGPT1/CCN4/DOC2B/EPHA5	35	29	ENSSSCG00000017754/ENSSSCG00000015897/ENSSSCG00000008648/ENSSSCG00000001011/ENSSSCG00000015135/ENSSSCG00000037815/ENSSSCG00000031831/ENSSSCG00000035854/ENSSSCG00000027855/ENSSSCG00000012890/ENSSSCG00000012885/ENSSSCG00000009817/ENSSSCG00000005503/ENSSSCG00000004791/ENSSSCG00000002385/ENSSSCG00000008090/ENSSSCG00000005211/ENSSSCG00000030408/ENSSSCG00000005512/ENSSSCG00000000875/ENSSSCG00000038073/…	6	ENSSSCG00000032795/ENSSSCG00000009880/ENSSSCG00000036933/ENSSSCG00000011579/ENSSSCG00000027877/ENSSSCG00000009901
BP	GO:1903530	regulation of secretion by cell	49/791	212/6359	8.44176925320449e-06	0.00113052173838915	ENSSSCG00000017754/ENSSSCG00000015897/ENSSSCG00000008648/ENSSSCG00000004412/ENSSSCG00000001011/ENSSSCG00000015135/ENSSSCG00000032795/ENSSSCG00000037815/ENSSSCG00000031831/ENSSSCG00000035854/ENSSSCG00000031924/ENSSSCG00000029002/ENSSSCG00000027855/ENSSSCG00000012890/ENSSSCG00000012885/ENSSSCG00000035511/ENSSSCG00000009817/ENSSSCG00000016611/ENSSSCG00000005503/ENSSSCG00000000948/ENSSSCG00000004791/…	-/IFIH1/RSAD2/MICAL1/SERPINB1/SORL1/IL1RL1/ZC3H12A/CADM1/RAB11FIP3/NKX3-1/PNKD/SOCS1/TCIRG1/LRP5/C1QTNF1/P2RX7/CADPS2/TLR4/SYT1/RASGRP1/HFE/TGFB3/IL1A/DRD1/SLC8B1/NR1D1/RAB27B/PPARG/UNC13D/CD274/DDX58/C5/NR1H4/NOD2/CASP1/IL1R2/TLR10/SIRT4/RAB3C/ADCY8/CD200/ANGPT1/SYT2/SCG5/CCN4/DOC2B/EPHA5/KCNC4	49	39	ENSSSCG00000017754/ENSSSCG00000015897/ENSSSCG00000008648/ENSSSCG00000001011/ENSSSCG00000015135/ENSSSCG00000037815/ENSSSCG00000031831/ENSSSCG00000035854/ENSSSCG00000031924/ENSSSCG00000029002/ENSSSCG00000027855/ENSSSCG00000012890/ENSSSCG00000012885/ENSSSCG00000035511/ENSSSCG00000009817/ENSSSCG00000016611/ENSSSCG00000005503/ENSSSCG00000000948/ENSSSCG00000004791/ENSSSCG00000037682/ENSSSCG00000002385/…	10	ENSSSCG00000004412/ENSSSCG00000032795/ENSSSCG00000029037/ENSSSCG00000009880/ENSSSCG00000036933/ENSSSCG00000011579/ENSSSCG00000027877/ENSSSCG00000009901/ENSSSCG00000004807/ENSSSCG00000006810
BP	GO:0034097	response to cytokine	61/791	290/6359	1.6785061733336e-05	0.00216139948781573	ENSSSCG00000009881/ENSSSCG00000008496/ENSSSCG00000006543/ENSSSCG00000007508/ENSSSCG00000015897/ENSSSCG00000039751/ENSSSCG00000006995/ENSSSCG00000012853/ENSSSCG00000014780/ENSSSCG00000032282/ENSSSCG00000038549/ENSSSCG00000033115/ENSSSCG00000014565/ENSSSCG00000000396/ENSSSCG00000038848/ENSSSCG00000030801/ENSSSCG00000031882/ENSSSCG00000024973/ENSSSCG00000032795/ENSSSCG00000037815/ENSSSCG00000007056/…	OAS2/EIF2AK2/ADAR/ZBP1/IFIH1/NLRC5/ASAH1/IRF7/TRIM21/ACP5/ZFP36L2/IFNAR1/-/STAT2/IL22RA1/-/PNPT1/-/IL1RL1/ZC3H12A/PLCB1/ZFP36/CXCL2/NKX3-1/IRF1/-/SH2B3/TUT4/KLF4/SOCS1/TCIRG1/IRAK2/TLR4/SOCS3/SOX9/STING1/CXCL11/FOXC1/-/PRDM5/IL1A/SHAS2/-/NR1D1/-/PPARG/ENDOG/DTX1/CD274/ACKR2/DDX58/PELI3/NR1H4/CCL4/IL1R2/CORO1A/ANGPT1/CCL1/-/GPR75/GGT5	61	49	ENSSSCG00000009881/ENSSSCG00000008496/ENSSSCG00000006543/ENSSSCG00000007508/ENSSSCG00000015897/ENSSSCG00000039751/ENSSSCG00000006995/ENSSSCG00000012853/ENSSSCG00000014780/ENSSSCG00000032282/ENSSSCG00000038549/ENSSSCG00000033115/ENSSSCG00000014565/ENSSSCG00000000396/ENSSSCG00000038848/ENSSSCG00000030801/ENSSSCG00000031882/ENSSSCG00000024973/ENSSSCG00000037815/ENSSSCG00000007056/ENSSSCG00000028056/…	12	ENSSSCG00000032795/ENSSSCG00000003859/ENSSSCG00000005437/ENSSSCG00000011570/ENSSSCG00000009101/ENSSSCG00000005992/ENSSSCG00000036933/ENSSSCG00000011579/ENSSSCG00000005661/ENSSSCG00000017720/ENSSSCG00000016183/ENSSSCG00000008413
BP	GO:0098609	cell-cell adhesion	56/791	261/6359	2.06025923712831e-05	0.00246259529704893	ENSSSCG00000017754/ENSSSCG00000031361/ENSSSCG00000035392/ENSSSCG00000003768/ENSSSCG00000007079/ENSSSCG00000015894/ENSSSCG00000016233/ENSSSCG00000013382/ENSSSCG00000032931/ENSSSCG00000017993/ENSSSCG00000037815/ENSSSCG00000028606/ENSSSCG00000014277/ENSSSCG00000035849/ENSSSCG00000009833/ENSSSCG00000005437/ENSSSCG00000027855/ENSSSCG00000028805/ENSSSCG00000027371/ENSSSCG00000033009/ENSSSCG00000035511/…	-/CELSR1/IGFBP2/NEXN/FLRT3/DPP4/SERPINE2/PLEKHA7/CDH6/NTN1/ZC3H12A/ZBTB7B/IRF1/PTPRF/SH2B3/KLF4/SOCS1/PTPRM/PCDHGA4/GCNT2/C1QTNF1/NCKAP1L/RASGRP1/HFE/SOX9/DSP/CARD11/TSPAN32/CLDN2/S100A8/SHAS2/CLDN3/ADGRL3/TYRO3/CRB2/DSG3/NLGN3/DMTN/CYP1B1/NTNG2/CDHR5/DTX1/CD274/CDH17/-/HHLA2/PCDHGB1/ADD2/CDK5R1/CORO1A/IL29/PIK3R6/TENM2/CD200/EMCN/CDH4	56	44	ENSSSCG00000017754/ENSSSCG00000031361/ENSSSCG00000035392/ENSSSCG00000015894/ENSSSCG00000013382/ENSSSCG00000017993/ENSSSCG00000037815/ENSSSCG00000028606/ENSSSCG00000014277/ENSSSCG00000035849/ENSSSCG00000009833/ENSSSCG00000027855/ENSSSCG00000028805/ENSSSCG00000027371/ENSSSCG00000033009/ENSSSCG00000035511/ENSSSCG00000000295/ENSSSCG00000004791/ENSSSCG00000037682/ENSSSCG00000017251/ENSSSCG00000034390/…	12	ENSSSCG00000003768/ENSSSCG00000007079/ENSSSCG00000016233/ENSSSCG00000032931/ENSSSCG00000005437/ENSSSCG00000001025/ENSSSCG00000005992/ENSSSCG00000004744/ENSSSCG00000027160/ENSSSCG00000033844/ENSSSCG00000020736/ENSSSCG00000017730
BP	GO:0045088	regulation of innate immune response	27/791	95/6359	2.11727391179411e-05	0.00246259529704893	ENSSSCG00000006543/ENSSSCG00000007508/ENSSSCG00000017416/ENSSSCG00000015897/ENSSSCG00000039751/ENSSSCG00000008648/ENSSSCG00000012853/ENSSSCG00000030358/ENSSSCG00000031831/ENSSSCG00000012893/ENSSSCG00000014277/ENSSSCG00000027855/ENSSSCG00000031348/ENSSSCG00000011570/ENSSSCG00000005503/ENSSSCG00000004791/ENSSSCG00000035366/ENSSSCG00000014349/ENSSSCG00000036933/ENSSSCG00000004744/ENSSSCG00000006418/…	ADAR/ZBP1/DHX58/IFIH1/NLRC5/RSAD2/IRF7/SARM1/CADM1/UNC93B1/IRF1/SOCS1/ALPK1/IRAK2/TLR4/RASGRP1/MFHAS1/STING1/NR1D1/TYRO3/-/PPARG/DDX58/NR1H4/NOD2/TLR10/PIK3R6	27	21	ENSSSCG00000006543/ENSSSCG00000007508/ENSSSCG00000017416/ENSSSCG00000015897/ENSSSCG00000039751/ENSSSCG00000008648/ENSSSCG00000012853/ENSSSCG00000030358/ENSSSCG00000031831/ENSSSCG00000012893/ENSSSCG00000014277/ENSSSCG00000027855/ENSSSCG00000031348/ENSSSCG00000005503/ENSSSCG00000004791/ENSSSCG00000014349/ENSSSCG00000006418/ENSSSCG00000030408/ENSSSCG00000000875/ENSSSCG00000038073/ENSSSCG00000017990	6	ENSSSCG00000011570/ENSSSCG00000035366/ENSSSCG00000036933/ENSSSCG00000004744/ENSSSCG00000011579/ENSSSCG00000027877
BP	GO:0009617	response to bacterium	41/791	172/6359	2.13307238991694e-05	0.00246259529704893	ENSSSCG00000009881/ENSSSCG00000007507/ENSSSCG00000003763/ENSSSCG00000013551/ENSSSCG00000017416/ENSSSCG00000039751/ENSSSCG00000003768/ENSSSCG00000032282/ENSSSCG00000038848/ENSSSCG00000030801/ENSSSCG00000024973/ENSSSCG00000025593/ENSSSCG00000037815/ENSSSCG00000028056/ENSSSCG00000008959/ENSSSCG00000003859/ENSSSCG00000011570/ENSSSCG00000009817/ENSSSCG00000004948/ENSSSCG00000005503/ENSSSCG00000027426/…	OAS2/PCK1/IFI44/C3/DHX58/NLRC5/NEXN/ACP5/IL22RA1/-/-/-/ZC3H12A/ZFP36/CXCL2/TUT4/IRAK2/P2RX7/SMAD6/TLR4/BCL3/PLA2G6/CXCL11/IL1A/-/NR1D1/ACOD1/PTGFR/SLPI/CD274/NOS1/NR1H4/JCHAIN/NOD2/CMPK2/CASP1/LY6G6C/FCGR1A/EPX/LEAP2/GGT5	41	35	ENSSSCG00000009881/ENSSSCG00000007507/ENSSSCG00000003763/ENSSSCG00000013551/ENSSSCG00000017416/ENSSSCG00000039751/ENSSSCG00000032282/ENSSSCG00000038848/ENSSSCG00000030801/ENSSSCG00000024973/ENSSSCG00000025593/ENSSSCG00000037815/ENSSSCG00000028056/ENSSSCG00000008959/ENSSSCG00000009817/ENSSSCG00000004948/ENSSSCG00000005503/ENSSSCG00000027426/ENSSSCG00000000110/ENSSSCG00000008978/ENSSSCG00000008090/…	6	ENSSSCG00000003768/ENSSSCG00000003859/ENSSSCG00000011570/ENSSSCG00000036933/ENSSSCG00000035379/ENSSSCG00000036566
BP	GO:0007155	cell adhesion	80/791	418/6359	3.29752546317384e-05	0.00368003841690201	ENSSSCG00000017754/ENSSSCG00000031361/ENSSSCG00000035392/ENSSSCG00000011850/ENSSSCG00000004789/ENSSSCG00000003768/ENSSSCG00000033657/ENSSSCG00000007079/ENSSSCG00000015894/ENSSSCG00000016233/ENSSSCG00000013382/ENSSSCG00000032931/ENSSSCG00000031648/ENSSSCG00000017993/ENSSSCG00000035495/ENSSSCG00000008799/ENSSSCG00000037815/ENSSSCG00000031118/ENSSSCG00000008001/ENSSSCG00000037065/ENSSSCG00000028606/…	-/CELSR1/IGFBP2/-/THBS1/NEXN/GREM1/FLRT3/DPP4/SERPINE2/PLEKHA7/CDH6/CCN5/NTN1/KITLG/LIMCH1/ZC3H12A/PREX1/-/EMP2/ZBTB7B/IRF1/MELTF/PTPRF/SH2B3/PRKD2/KLF4/SOCS1/PTPRM/PCDHGA4/GCNT2/C1QTNF1/SMAD6/NCKAP1L/RASGRP1/BST1/ANTXR1/HFE/SOX9/DMD/DSP/CARD11/TSPAN32/CLDN2/S100A8/TACSTD2/SHAS2/CLDN3/ADGRL3/TYRO3/CRB2/DSG3/NLGN3/DMTN/CYP1B1/NTNG2/UNC13D/CDHR5/DTX1/CD274/IZUMO1R/CDH17/-/EPHA3/HHLA2/PCDHGB1/ADD2/C…	80	62	ENSSSCG00000017754/ENSSSCG00000031361/ENSSSCG00000035392/ENSSSCG00000011850/ENSSSCG00000015894/ENSSSCG00000013382/ENSSSCG00000031648/ENSSSCG00000017993/ENSSSCG00000008799/ENSSSCG00000037815/ENSSSCG00000008001/ENSSSCG00000037065/ENSSSCG00000028606/ENSSSCG00000014277/ENSSSCG00000035849/ENSSSCG00000009833/ENSSSCG00000026152/ENSSSCG00000027855/ENSSSCG00000028805/ENSSSCG00000027371/ENSSSCG00000033009/…	18	ENSSSCG00000004789/ENSSSCG00000003768/ENSSSCG00000033657/ENSSSCG00000007079/ENSSSCG00000016233/ENSSSCG00000032931/ENSSSCG00000035495/ENSSSCG00000031118/ENSSSCG00000011837/ENSSSCG00000005437/ENSSSCG00000001025/ENSSSCG00000005992/ENSSSCG00000004744/ENSSSCG00000027160/ENSSSCG00000033844/ENSSSCG00000020736/ENSSSCG00000017730/ENSSSCG00000000937
BP	GO:0050778	positive regulation of immune response	42/791	182/6359	3.87853351363614e-05	0.00418881619472703	ENSSSCG00000007508/ENSSSCG00000013551/ENSSSCG00000017416/ENSSSCG00000015897/ENSSSCG00000039751/ENSSSCG00000008648/ENSSSCG00000012853/ENSSSCG00000030358/ENSSSCG00000025593/ENSSSCG00000037815/ENSSSCG00000031954/ENSSSCG00000031831/ENSSSCG00000012893/ENSSSCG00000014277/ENSSSCG00000004687/ENSSSCG00000026152/ENSSSCG00000031348/ENSSSCG00000011570/ENSSSCG00000009817/ENSSSCG00000005503/ENSSSCG00000000295/…	ZBP1/C3/DHX58/IFIH1/NLRC5/RSAD2/IRF7/SARM1/-/ZC3H12A/SLC39A10/CADM1/UNC93B1/IRF1/B2M/PRKD2/ALPK1/IRAK2/P2RX7/TLR4/NCKAP1L/RASGRP1/MFHAS1/-/TEC/STING1/NR1D1/TYRO3/ACOD1/-/CD274/DDX58/-/C5/HHLA2/NR1H4/NOD2/TLR10/IL29/CD38/MASP1/FCGR1A	42	37	ENSSSCG00000007508/ENSSSCG00000013551/ENSSSCG00000017416/ENSSSCG00000015897/ENSSSCG00000039751/ENSSSCG00000008648/ENSSSCG00000012853/ENSSSCG00000030358/ENSSSCG00000025593/ENSSSCG00000037815/ENSSSCG00000031954/ENSSSCG00000031831/ENSSSCG00000012893/ENSSSCG00000014277/ENSSSCG00000004687/ENSSSCG00000026152/ENSSSCG00000031348/ENSSSCG00000009817/ENSSSCG00000005503/ENSSSCG00000000295/ENSSSCG00000004791/…	5	ENSSSCG00000011570/ENSSSCG00000035366/ENSSSCG00000036933/ENSSSCG00000004744/ENSSSCG00000027877
BP	GO:0045071	negative regulation of viral genome replication	8/791	13/6359	4.00947423302762e-05	0.00419491241630515	ENSSSCG00000009881/ENSSSCG00000008496/ENSSSCG00000008648/ENSSSCG00000014565/ENSSSCG00000009921/ENSSSCG00000037815/ENSSSCG00000033703/ENSSSCG00000039573	OAS2/EIF2AK2/RSAD2/-/OASL/ZC3H12A/FAM111A/SLPI	8	8	ENSSSCG00000009881/ENSSSCG00000008496/ENSSSCG00000008648/ENSSSCG00000014565/ENSSSCG00000009921/ENSSSCG00000037815/ENSSSCG00000033703/ENSSSCG00000039573	0
BP	GO:0031349	positive regulation of defense response	29/791	109/6359	4.14558274505937e-05	0.00420588213044205	ENSSSCG00000007508/ENSSSCG00000013551/ENSSSCG00000017416/ENSSSCG00000015897/ENSSSCG00000039751/ENSSSCG00000008648/ENSSSCG00000012853/ENSSSCG00000030358/ENSSSCG00000032795/ENSSSCG00000031831/ENSSSCG00000012893/ENSSSCG00000014277/ENSSSCG00000031348/ENSSSCG00000011570/ENSSSCG00000005503/ENSSSCG00000004791/ENSSSCG00000035366/ENSSSCG00000014349/ENSSSCG00000006590/ENSSSCG00000036933/ENSSSCG00000004744/…	ZBP1/C3/DHX58/IFIH1/NLRC5/RSAD2/IRF7/SARM1/IL1RL1/CADM1/UNC93B1/IRF1/ALPK1/IRAK2/TLR4/RASGRP1/MFHAS1/STING1/S100A8/NR1D1/TYRO3/-/F12/DDX58/NR1H4/NOD2/TLR10/FCGR1A/CCN4	29	23	ENSSSCG00000007508/ENSSSCG00000013551/ENSSSCG00000017416/ENSSSCG00000015897/ENSSSCG00000039751/ENSSSCG00000008648/ENSSSCG00000012853/ENSSSCG00000030358/ENSSSCG00000031831/ENSSSCG00000012893/ENSSSCG00000014277/ENSSSCG00000031348/ENSSSCG00000005503/ENSSSCG00000004791/ENSSSCG00000014349/ENSSSCG00000006590/ENSSSCG00000006418/ENSSSCG00000031274/ENSSSCG00000030408/ENSSSCG00000000875/ENSSSCG00000038073/…	6	ENSSSCG00000032795/ENSSSCG00000011570/ENSSSCG00000035366/ENSSSCG00000036933/ENSSSCG00000004744/ENSSSCG00000027877
BP	GO:0022610	biological adhesion	80/791	421/6359	4.28920800273019e-05	0.00422360835092373	ENSSSCG00000017754/ENSSSCG00000031361/ENSSSCG00000035392/ENSSSCG00000011850/ENSSSCG00000004789/ENSSSCG00000003768/ENSSSCG00000033657/ENSSSCG00000007079/ENSSSCG00000015894/ENSSSCG00000016233/ENSSSCG00000013382/ENSSSCG00000032931/ENSSSCG00000031648/ENSSSCG00000017993/ENSSSCG00000035495/ENSSSCG00000008799/ENSSSCG00000037815/ENSSSCG00000031118/ENSSSCG00000008001/ENSSSCG00000037065/ENSSSCG00000028606/…	-/CELSR1/IGFBP2/-/THBS1/NEXN/GREM1/FLRT3/DPP4/SERPINE2/PLEKHA7/CDH6/CCN5/NTN1/KITLG/LIMCH1/ZC3H12A/PREX1/-/EMP2/ZBTB7B/IRF1/MELTF/PTPRF/SH2B3/PRKD2/KLF4/SOCS1/PTPRM/PCDHGA4/GCNT2/C1QTNF1/SMAD6/NCKAP1L/RASGRP1/BST1/ANTXR1/HFE/SOX9/DMD/DSP/CARD11/TSPAN32/CLDN2/S100A8/TACSTD2/SHAS2/CLDN3/ADGRL3/TYRO3/CRB2/DSG3/NLGN3/DMTN/CYP1B1/NTNG2/UNC13D/CDHR5/DTX1/CD274/IZUMO1R/CDH17/-/EPHA3/HHLA2/PCDHGB1/ADD2/C…	80	62	ENSSSCG00000017754/ENSSSCG00000031361/ENSSSCG00000035392/ENSSSCG00000011850/ENSSSCG00000015894/ENSSSCG00000013382/ENSSSCG00000031648/ENSSSCG00000017993/ENSSSCG00000008799/ENSSSCG00000037815/ENSSSCG00000008001/ENSSSCG00000037065/ENSSSCG00000028606/ENSSSCG00000014277/ENSSSCG00000035849/ENSSSCG00000009833/ENSSSCG00000026152/ENSSSCG00000027855/ENSSSCG00000028805/ENSSSCG00000027371/ENSSSCG00000033009/…	18	ENSSSCG00000004789/ENSSSCG00000003768/ENSSSCG00000033657/ENSSSCG00000007079/ENSSSCG00000016233/ENSSSCG00000032931/ENSSSCG00000035495/ENSSSCG00000031118/ENSSSCG00000011837/ENSSSCG00000005437/ENSSSCG00000001025/ENSSSCG00000005992/ENSSSCG00000004744/ENSSSCG00000027160/ENSSSCG00000033844/ENSSSCG00000020736/ENSSSCG00000017730/ENSSSCG00000000937
BP	GO:0051047	positive regulation of secretion	28/791	104/6359	4.44523586126743e-05	0.00425218561814953	ENSSSCG00000017754/ENSSSCG00000015897/ENSSSCG00000014909/ENSSSCG00000015135/ENSSSCG00000032795/ENSSSCG00000031831/ENSSSCG00000031924/ENSSSCG00000035511/ENSSSCG00000009817/ENSSSCG00000016611/ENSSSCG00000005503/ENSSSCG00000000948/ENSSSCG00000004791/ENSSSCG00000037682/ENSSSCG00000006590/ENSSSCG00000002385/ENSSSCG00000008090/ENSSSCG00000035243/ENSSSCG00000011579/ENSSSCG00000017200/ENSSSCG00000005211/…	-/IFIH1/SYTL2/SORL1/IL1RL1/CADM1/NKX3-1/C1QTNF1/P2RX7/CADPS2/TLR4/SYT1/RASGRP1/HFE/S100A8/TGFB3/IL1A/RAB27B/PPARG/UNC13D/CD274/DDX58/C5/NR1H4/NOD2/CASP1/ADCY8/DOC2B	28	26	ENSSSCG00000017754/ENSSSCG00000015897/ENSSSCG00000014909/ENSSSCG00000015135/ENSSSCG00000031831/ENSSSCG00000031924/ENSSSCG00000035511/ENSSSCG00000009817/ENSSSCG00000016611/ENSSSCG00000005503/ENSSSCG00000000948/ENSSSCG00000004791/ENSSSCG00000037682/ENSSSCG00000006590/ENSSSCG00000002385/ENSSSCG00000008090/ENSSSCG00000035243/ENSSSCG00000017200/ENSSSCG00000005211/ENSSSCG00000030408/ENSSSCG00000005512/…	2	ENSSSCG00000032795/ENSSSCG00000011579
BP	GO:0001817	regulation of cytokine production	48/791	219/6359	4.57652378494726e-05	0.00425616712000095	ENSSSCG00000017754/ENSSSCG00000008496/ENSSSCG00000013551/ENSSSCG00000017416/ENSSSCG00000015897/ENSSSCG00000008648/ENSSSCG00000004789/ENSSSCG00000012853/ENSSSCG00000032282/ENSSSCG00000001011/ENSSSCG00000015135/ENSSSCG00000032795/ENSSSCG00000037815/ENSSSCG00000007056/ENSSSCG00000028056/ENSSSCG00000031831/ENSSSCG00000014277/ENSSSCG00000004687/ENSSSCG00000003859/ENSSSCG00000026152/ENSSSCG00000005437/…	-/EIF2AK2/C3/DHX58/IFIH1/RSAD2/THBS1/IRF7/ACP5/SERPINB1/SORL1/IL1RL1/ZC3H12A/PLCB1/ZFP36/CADM1/IRF1/B2M/TUT4/PRKD2/KLF4/SOCS1/P2RX7/TLR4/NCKAP1L/RASGRP1/BCL3/HFE/STING1/CARD11/TGFB3/IL1A/CYP1B1/CD274/DDX58/NLRC3/C5/HHLA2/NR1H4/NOD2/CASP1/IL1R2/TLR10/IL29/CD200/ANGPT1/EPX/CCN4	48	42	ENSSSCG00000017754/ENSSSCG00000008496/ENSSSCG00000013551/ENSSSCG00000017416/ENSSSCG00000015897/ENSSSCG00000008648/ENSSSCG00000012853/ENSSSCG00000032282/ENSSSCG00000001011/ENSSSCG00000015135/ENSSSCG00000037815/ENSSSCG00000007056/ENSSSCG00000028056/ENSSSCG00000031831/ENSSSCG00000014277/ENSSSCG00000004687/ENSSSCG00000026152/ENSSSCG00000027855/ENSSSCG00000009817/ENSSSCG00000005503/ENSSSCG00000000295/…	6	ENSSSCG00000004789/ENSSSCG00000032795/ENSSSCG00000003859/ENSSSCG00000005437/ENSSSCG00000033844/ENSSSCG00000027877
BP	GO:1903901	negative regulation of viral life cycle	10/791	20/6359	4.78706878531758e-05	0.0043316503495252	ENSSSCG00000009881/ENSSSCG00000008496/ENSSSCG00000008648/ENSSSCG00000014780/ENSSSCG00000014565/ENSSSCG00000009921/ENSSSCG00000037815/ENSSSCG00000033703/ENSSSCG00000009389/ENSSSCG00000039573	OAS2/EIF2AK2/RSAD2/TRIM21/-/OASL/ZC3H12A/FAM111A/TRIM13/SLPI	10	9	ENSSSCG00000009881/ENSSSCG00000008496/ENSSSCG00000008648/ENSSSCG00000014780/ENSSSCG00000014565/ENSSSCG00000009921/ENSSSCG00000037815/ENSSSCG00000033703/ENSSSCG00000039573	1	ENSSSCG00000009389
BP	GO:0051240	positive regulation of multicellular organismal process	91/791	496/6359	5.07245108507631e-05	0.00446909637706197	ENSSSCG00000017754/ENSSSCG00000040746/ENSSSCG00000008496/ENSSSCG00000032367/ENSSSCG00000013551/ENSSSCG00000017416/ENSSSCG00000015897/ENSSSCG00000008648/ENSSSCG00000004789/ENSSSCG00000012853/ENSSSCG00000014909/ENSSSCG00000033657/ENSSSCG00000007079/ENSSSCG00000015135/ENSSSCG00000028840/ENSSSCG00000014224/ENSSSCG00000016233/ENSSSCG00000017993/ENSSSCG00000035495/ENSSSCG00000032795/ENSSSCG00000037815/…	-/LRP2/EIF2AK2/CEBPD/C3/DHX58/IFIH1/RSAD2/THBS1/IRF7/SYTL2/GREM1/FLRT3/SORL1/EZH2/SEMA6A/SERPINE2/NTN1/KITLG/IL1RL1/ZC3H12A/FOS/PLCB1/ENPP2/CADM1/NKX3-1/ZBTB7B/IRF1/B2M/ENPP4/TUT4/ID2/PRKD2/KLF4/SOCS1/GCNT2/LRP5/C1QTNF1/P2RX7/TLR4/NCKAP1L/SYT1/RASGRP1/BCL3/IRX3/SOX9/STING1/CARD11/FOXC1/LIMK1/TGFB3/IL1A/SPRY1/SHANK2/RASAL1/ADGRL3/FGF18/CRB2/NLGN3/CUL7/DMTN/CYP1B1/ROR1/CD274/VSTM5/F12/DDX58/NOS1/C5…	91	75	ENSSSCG00000017754/ENSSSCG00000040746/ENSSSCG00000008496/ENSSSCG00000032367/ENSSSCG00000013551/ENSSSCG00000017416/ENSSSCG00000015897/ENSSSCG00000008648/ENSSSCG00000012853/ENSSSCG00000014909/ENSSSCG00000015135/ENSSSCG00000014224/ENSSSCG00000017993/ENSSSCG00000037815/ENSSSCG00000002383/ENSSSCG00000007056/ENSSSCG00000006001/ENSSSCG00000031831/ENSSSCG00000031924/ENSSSCG00000028606/ENSSSCG00000014277/…	16	ENSSSCG00000004789/ENSSSCG00000033657/ENSSSCG00000007079/ENSSSCG00000028840/ENSSSCG00000016233/ENSSSCG00000035495/ENSSSCG00000032795/ENSSSCG00000003859/ENSSSCG00000005437/ENSSSCG00000033844/ENSSSCG00000014950/ENSSSCG00000000443/ENSSSCG00000036377/ENSSSCG00000000937/ENSSSCG00000009486/ENSSSCG00000004223
BP	GO:0001816	cytokine production	52/791	246/6359	6.203021118485e-05	0.00532505505248404	ENSSSCG00000017754/ENSSSCG00000008496/ENSSSCG00000013551/ENSSSCG00000017416/ENSSSCG00000015897/ENSSSCG00000008648/ENSSSCG00000004789/ENSSSCG00000012853/ENSSSCG00000032282/ENSSSCG00000001011/ENSSSCG00000015135/ENSSSCG00000032795/ENSSSCG00000037815/ENSSSCG00000007056/ENSSSCG00000025856/ENSSSCG00000028056/ENSSSCG00000031831/ENSSSCG00000028606/ENSSSCG00000014277/ENSSSCG00000004687/ENSSSCG00000003859/…	-/EIF2AK2/C3/DHX58/IFIH1/RSAD2/THBS1/IRF7/ACP5/SERPINB1/SORL1/IL1RL1/ZC3H12A/PLCB1/TMEM106A/ZFP36/CADM1/ZBTB7B/IRF1/B2M/TUT4/PRKD2/KLF4/SOCS1/TCIRG1/P2RX7/TLR4/NCKAP1L/RASGRP1/BCL3/HFE/STING1/CARD11/TGFB3/IL1A/CYP1B1/CD274/DDX58/NLRC3/C5/HHLA2/NR1H4/NOD2/CASP1/IL1R2/TLR10/IL29/CD200/ANGPT1/EPX/CCN4/AIRE	52	46	ENSSSCG00000017754/ENSSSCG00000008496/ENSSSCG00000013551/ENSSSCG00000017416/ENSSSCG00000015897/ENSSSCG00000008648/ENSSSCG00000012853/ENSSSCG00000032282/ENSSSCG00000001011/ENSSSCG00000015135/ENSSSCG00000037815/ENSSSCG00000007056/ENSSSCG00000025856/ENSSSCG00000028056/ENSSSCG00000031831/ENSSSCG00000028606/ENSSSCG00000014277/ENSSSCG00000004687/ENSSSCG00000026152/ENSSSCG00000027855/ENSSSCG00000012890/…	6	ENSSSCG00000004789/ENSSSCG00000032795/ENSSSCG00000003859/ENSSSCG00000005437/ENSSSCG00000033844/ENSSSCG00000027877
BP	GO:0045089	positive regulation of innate immune response	23/791	80/6359	7.02838157543329e-05	0.00588275537863767	ENSSSCG00000007508/ENSSSCG00000017416/ENSSSCG00000015897/ENSSSCG00000039751/ENSSSCG00000008648/ENSSSCG00000012853/ENSSSCG00000030358/ENSSSCG00000031831/ENSSSCG00000012893/ENSSSCG00000014277/ENSSSCG00000031348/ENSSSCG00000011570/ENSSSCG00000005503/ENSSSCG00000004791/ENSSSCG00000035366/ENSSSCG00000014349/ENSSSCG00000036933/ENSSSCG00000004744/ENSSSCG00000006418/ENSSSCG00000030408/ENSSSCG00000000875/…	ZBP1/DHX58/IFIH1/NLRC5/RSAD2/IRF7/SARM1/CADM1/UNC93B1/IRF1/ALPK1/IRAK2/TLR4/RASGRP1/MFHAS1/STING1/NR1D1/TYRO3/-/DDX58/NR1H4/NOD2/TLR10	23	18	ENSSSCG00000007508/ENSSSCG00000017416/ENSSSCG00000015897/ENSSSCG00000039751/ENSSSCG00000008648/ENSSSCG00000012853/ENSSSCG00000030358/ENSSSCG00000031831/ENSSSCG00000012893/ENSSSCG00000014277/ENSSSCG00000031348/ENSSSCG00000005503/ENSSSCG00000004791/ENSSSCG00000014349/ENSSSCG00000006418/ENSSSCG00000030408/ENSSSCG00000000875/ENSSSCG00000038073	5	ENSSSCG00000011570/ENSSSCG00000035366/ENSSSCG00000036933/ENSSSCG00000004744/ENSSSCG00000027877
BP	GO:0042330	taxis	39/791	169/6359	7.29792027342396e-05	0.00595937489644473	ENSSSCG00000004789/ENSSSCG00000003768/ENSSSCG00000007079/ENSSSCG00000015894/ENSSSCG00000014224/ENSSSCG00000031719/ENSSSCG00000017993/ENSSSCG00000040013/ENSSSCG00000031118/ENSSSCG00000008959/ENSSSCG00000017008/ENSSSCG00000006001/ENSSSCG00000025602/ENSSSCG00000008645/ENSSSCG00000026152/ENSSSCG00000028805/ENSSSCG00000000295/ENSSSCG00000010212/ENSSSCG00000028359/ENSSSCG00000008978/ENSSSCG00000016254/…	THBS1/NEXN/FLRT3/DPP4/SEMA6A/SEMA4B/NTN1/MTUS1/PREX1/CXCL2/DOCK2/ENPP2/DOCK4/ID2/PRKD2/PTPRM/NCKAP1L/-/BST1/CXCL11/-/S100A8/SLC8B1/GBX1/FGF18/ACKR2/IL16/C5/EPHA3/MATN2/CCL4/CDK5R1/CORO1A/ANGPT1/SEMA6B/CCL1/CDH4/-/EPHA5	39	31	ENSSSCG00000015894/ENSSSCG00000014224/ENSSSCG00000031719/ENSSSCG00000017993/ENSSSCG00000040013/ENSSSCG00000008959/ENSSSCG00000017008/ENSSSCG00000006001/ENSSSCG00000025602/ENSSSCG00000008645/ENSSSCG00000026152/ENSSSCG00000028805/ENSSSCG00000000295/ENSSSCG00000010212/ENSSSCG00000028359/ENSSSCG00000008978/ENSSSCG00000016254/ENSSSCG00000006590/ENSSSCG00000032249/ENSSSCG00000016997/ENSSSCG00000031154/…	8	ENSSSCG00000004789/ENSSSCG00000003768/ENSSSCG00000007079/ENSSSCG00000031118/ENSSSCG00000009880/ENSSSCG00000017730/ENSSSCG00000017720/ENSSSCG00000016183
BP	GO:0001819	positive regulation of cytokine production	33/791	135/6359	7.97414122113131e-05	0.00634421627688672	ENSSSCG00000017754/ENSSSCG00000008496/ENSSSCG00000013551/ENSSSCG00000017416/ENSSSCG00000015897/ENSSSCG00000008648/ENSSSCG00000004789/ENSSSCG00000012853/ENSSSCG00000015135/ENSSSCG00000032795/ENSSSCG00000007056/ENSSSCG00000031831/ENSSSCG00000014277/ENSSSCG00000004687/ENSSSCG00000003859/ENSSSCG00000026152/ENSSSCG00000009817/ENSSSCG00000005503/ENSSSCG00000004791/ENSSSCG00000027426/ENSSSCG00000014349/…	-/EIF2AK2/C3/DHX58/IFIH1/RSAD2/THBS1/IRF7/SORL1/IL1RL1/PLCB1/CADM1/IRF1/B2M/TUT4/PRKD2/P2RX7/TLR4/RASGRP1/BCL3/STING1/CARD11/IL1A/CYP1B1/CD274/DDX58/C5/HHLA2/NOD2/CASP1/IL29/CD200/EPX	33	29	ENSSSCG00000017754/ENSSSCG00000008496/ENSSSCG00000013551/ENSSSCG00000017416/ENSSSCG00000015897/ENSSSCG00000008648/ENSSSCG00000012853/ENSSSCG00000015135/ENSSSCG00000007056/ENSSSCG00000031831/ENSSSCG00000014277/ENSSSCG00000004687/ENSSSCG00000026152/ENSSSCG00000009817/ENSSSCG00000005503/ENSSSCG00000004791/ENSSSCG00000027426/ENSSSCG00000014349/ENSSSCG00000034390/ENSSSCG00000008090/ENSSSCG00000005211/…	4	ENSSSCG00000004789/ENSSSCG00000032795/ENSSSCG00000003859/ENSSSCG00000033844
BP	GO:0050727	regulation of inflammatory response	27/791	102/6359	8.33660026664846e-05	0.00634421627688672	ENSSSCG00000013551/ENSSSCG00000032282/ENSSSCG00000032795/ENSSSCG00000037815/ENSSSCG00000028056/ENSSSCG00000006987/ENSSSCG00000005503/ENSSSCG00000028359/ENSSSCG00000035366/ENSSSCG00000036956/ENSSSCG00000014349/ENSSSCG00000006590/ENSSSCG00000010056/ENSSSCG00000036933/ENSSSCG00000004744/ENSSSCG00000011579/ENSSSCG00000031274/ENSSSCG00000004676/ENSSSCG00000006588/ENSSSCG00000007956/ENSSSCG00000000875/…	C3/ACP5/IL1RL1/ZC3H12A/ZFP36/SLC7A2/TLR4/BST1/MFHAS1/SOCS3/STING1/S100A8/-/NR1D1/TYRO3/PPARG/F12/DUOXA2/-/NLRC3/NR1H4/NOD2/CASP1/IL1R2/TLR10/FCGR1A/CCN4	27	20	ENSSSCG00000013551/ENSSSCG00000032282/ENSSSCG00000037815/ENSSSCG00000028056/ENSSSCG00000005503/ENSSSCG00000028359/ENSSSCG00000036956/ENSSSCG00000014349/ENSSSCG00000006590/ENSSSCG00000010056/ENSSSCG00000031274/ENSSSCG00000004676/ENSSSCG00000006588/ENSSSCG00000007956/ENSSSCG00000000875/ENSSSCG00000038073/ENSSSCG00000028711/ENSSSCG00000028331/ENSSSCG00000006678/ENSSSCG00000005946	7	ENSSSCG00000032795/ENSSSCG00000006987/ENSSSCG00000035366/ENSSSCG00000036933/ENSSSCG00000004744/ENSSSCG00000011579/ENSSSCG00000027877
BP	GO:0050701	interleukin-1 secretion	8/791	14/6359	8.33767969483321e-05	0.00634421627688672	ENSSSCG00000001011/ENSSSCG00000037815/ENSSSCG00000025856/ENSSSCG00000009817/ENSSSCG00000005503/ENSSSCG00000038073/ENSSSCG00000028711/ENSSSCG00000028331	SERPINB1/ZC3H12A/TMEM106A/P2RX7/TLR4/NOD2/CASP1/IL1R2	8	8	ENSSSCG00000001011/ENSSSCG00000037815/ENSSSCG00000025856/ENSSSCG00000009817/ENSSSCG00000005503/ENSSSCG00000038073/ENSSSCG00000028711/ENSSSCG00000028331	0
BP	GO:0002684	positive regulation of immune system process	58/791	287/6359	9.02868658467497e-05	0.00671623113640246	ENSSSCG00000007508/ENSSSCG00000013551/ENSSSCG00000017416/ENSSSCG00000035392/ENSSSCG00000015897/ENSSSCG00000039751/ENSSSCG00000008648/ENSSSCG00000004789/ENSSSCG00000012853/ENSSSCG00000015894/ENSSSCG00000030358/ENSSSCG00000035495/ENSSSCG00000025593/ENSSSCG00000032795/ENSSSCG00000037815/ENSSSCG00000002383/ENSSSCG00000031954/ENSSSCG00000031831/ENSSSCG00000012893/ENSSSCG00000028606/ENSSSCG00000014277/…	ZBP1/C3/DHX58/IGFBP2/IFIH1/NLRC5/RSAD2/THBS1/IRF7/DPP4/SARM1/KITLG/-/IL1RL1/ZC3H12A/FOS/SLC39A10/CADM1/UNC93B1/ZBTB7B/IRF1/B2M/ID2/PRKD2/SOCS1/ALPK1/IRAK2/P2RX7/TLR4/NCKAP1L/RASGRP1/BST1/MFHAS1/-/TEC/STING1/CARD11/FOXC1/NR1D1/TYRO3/ACOD1/-/UNC13D/CD274/DDX58/-/C5/HHLA2/NR1H4/NOD2/CD101/TLR10/CORO1A/IL29/CD38/PIK3R6/MASP1/FCGR1A	58	50	ENSSSCG00000007508/ENSSSCG00000013551/ENSSSCG00000017416/ENSSSCG00000035392/ENSSSCG00000015897/ENSSSCG00000039751/ENSSSCG00000008648/ENSSSCG00000012853/ENSSSCG00000015894/ENSSSCG00000030358/ENSSSCG00000025593/ENSSSCG00000037815/ENSSSCG00000002383/ENSSSCG00000031954/ENSSSCG00000031831/ENSSSCG00000012893/ENSSSCG00000028606/ENSSSCG00000014277/ENSSSCG00000004687/ENSSSCG00000008645/ENSSSCG00000026152/…	8	ENSSSCG00000004789/ENSSSCG00000035495/ENSSSCG00000032795/ENSSSCG00000011570/ENSSSCG00000035366/ENSSSCG00000036933/ENSSSCG00000004744/ENSSSCG00000027877
BP	GO:0048002	antigen processing and presentation of peptide antigen	7/791	11/6359	9.41751352478816e-05	0.00671623113640246	ENSSSCG00000025618/ENSSSCG00000027860/ENSSSCG00000025593/ENSSSCG00000004687/ENSSSCG00000006648/ENSSSCG00000037682/ENSSSCG00000006678	TAP1/ERAP2/-/B2M/CTSS/HFE/FCGR1A	7	7	ENSSSCG00000025618/ENSSSCG00000027860/ENSSSCG00000025593/ENSSSCG00000004687/ENSSSCG00000006648/ENSSSCG00000037682/ENSSSCG00000006678	0
BP	GO:0002682	regulation of immune system process	81/791	437/6359	9.42840093819939e-05	0.00671623113640246	ENSSSCG00000017754/ENSSSCG00000008496/ENSSSCG00000006543/ENSSSCG00000007508/ENSSSCG00000030548/ENSSSCG00000013551/ENSSSCG00000017416/ENSSSCG00000035392/ENSSSCG00000015897/ENSSSCG00000039751/ENSSSCG00000008648/ENSSSCG00000004789/ENSSSCG00000012853/ENSSSCG00000038549/ENSSSCG00000015894/ENSSSCG00000030358/ENSSSCG00000035495/ENSSSCG00000023033/ENSSSCG00000040013/ENSSSCG00000025593/ENSSSCG00000032795/…	-/EIF2AK2/ADAR/ZBP1/HERC5/C3/DHX58/IGFBP2/IFIH1/NLRC5/RSAD2/THBS1/IRF7/ZFP36L2/DPP4/SARM1/KITLG/PARP3/MTUS1/-/IL1RL1/ZC3H12A/FOS/PLCB1/SLC39A10/ZFP36/CADM1/UNC93B1/ZBTB7B/IRF1/B2M/ID2/TRAF3IP2/PRKD2/SLC7A2/SOCS1/ALPK1/IRAK2/P2RX7/TLR4/NCKAP1L/RASGRP1/BST1/MFHAS1/-/TEC/HFE/SOX9/STING1/CARD11/TSPAN32/FOXC1/TGFB3/SLC8B1/-/NR1D1/TYRO3/ACOD1/-/PPARG/UNC13D/DTX1/CD274/DDX58/-/C5/HHLA2/NR1H4/NOD2/CD101/…	81	70	ENSSSCG00000017754/ENSSSCG00000008496/ENSSSCG00000006543/ENSSSCG00000007508/ENSSSCG00000030548/ENSSSCG00000013551/ENSSSCG00000017416/ENSSSCG00000035392/ENSSSCG00000015897/ENSSSCG00000039751/ENSSSCG00000008648/ENSSSCG00000012853/ENSSSCG00000038549/ENSSSCG00000015894/ENSSSCG00000030358/ENSSSCG00000023033/ENSSSCG00000040013/ENSSSCG00000025593/ENSSSCG00000037815/ENSSSCG00000002383/ENSSSCG00000007056/…	11	ENSSSCG00000004789/ENSSSCG00000035495/ENSSSCG00000032795/ENSSSCG00000006987/ENSSSCG00000011570/ENSSSCG00000035366/ENSSSCG00000009880/ENSSSCG00000036933/ENSSSCG00000004744/ENSSSCG00000011579/ENSSSCG00000027877
BP	GO:0002218	activation of innate immune response	19/791	62/6359	0.000116502813611687	0.00812607124941514	ENSSSCG00000017416/ENSSSCG00000015897/ENSSSCG00000008648/ENSSSCG00000012853/ENSSSCG00000030358/ENSSSCG00000012893/ENSSSCG00000014277/ENSSSCG00000031348/ENSSSCG00000011570/ENSSSCG00000005503/ENSSSCG00000035366/ENSSSCG00000014349/ENSSSCG00000036933/ENSSSCG00000004744/ENSSSCG00000006418/ENSSSCG00000030408/ENSSSCG00000000875/ENSSSCG00000038073/ENSSSCG00000027877	DHX58/IFIH1/RSAD2/IRF7/SARM1/UNC93B1/IRF1/ALPK1/IRAK2/TLR4/MFHAS1/STING1/NR1D1/TYRO3/-/DDX58/NR1H4/NOD2/TLR10	19	14	ENSSSCG00000017416/ENSSSCG00000015897/ENSSSCG00000008648/ENSSSCG00000012853/ENSSSCG00000030358/ENSSSCG00000012893/ENSSSCG00000014277/ENSSSCG00000031348/ENSSSCG00000005503/ENSSSCG00000014349/ENSSSCG00000006418/ENSSSCG00000030408/ENSSSCG00000000875/ENSSSCG00000038073	5	ENSSSCG00000011570/ENSSSCG00000035366/ENSSSCG00000036933/ENSSSCG00000004744/ENSSSCG00000027877
BP	GO:0006935	chemotaxis	38/791	167/6359	0.000123689125332563	0.00845124880843715	ENSSSCG00000004789/ENSSSCG00000003768/ENSSSCG00000007079/ENSSSCG00000015894/ENSSSCG00000014224/ENSSSCG00000031719/ENSSSCG00000017993/ENSSSCG00000040013/ENSSSCG00000031118/ENSSSCG00000008959/ENSSSCG00000017008/ENSSSCG00000006001/ENSSSCG00000025602/ENSSSCG00000026152/ENSSSCG00000028805/ENSSSCG00000000295/ENSSSCG00000010212/ENSSSCG00000028359/ENSSSCG00000008978/ENSSSCG00000016254/ENSSSCG00000006590/…	THBS1/NEXN/FLRT3/DPP4/SEMA6A/SEMA4B/NTN1/MTUS1/PREX1/CXCL2/DOCK2/ENPP2/DOCK4/PRKD2/PTPRM/NCKAP1L/-/BST1/CXCL11/-/S100A8/SLC8B1/GBX1/FGF18/ACKR2/IL16/C5/EPHA3/MATN2/CCL4/CDK5R1/CORO1A/ANGPT1/SEMA6B/CCL1/CDH4/-/EPHA5	38	30	ENSSSCG00000015894/ENSSSCG00000014224/ENSSSCG00000031719/ENSSSCG00000017993/ENSSSCG00000040013/ENSSSCG00000008959/ENSSSCG00000017008/ENSSSCG00000006001/ENSSSCG00000025602/ENSSSCG00000026152/ENSSSCG00000028805/ENSSSCG00000000295/ENSSSCG00000010212/ENSSSCG00000028359/ENSSSCG00000008978/ENSSSCG00000016254/ENSSSCG00000006590/ENSSSCG00000032249/ENSSSCG00000016997/ENSSSCG00000031154/ENSSSCG00000001787/…	8	ENSSSCG00000004789/ENSSSCG00000003768/ENSSSCG00000007079/ENSSSCG00000031118/ENSSSCG00000009880/ENSSSCG00000017730/ENSSSCG00000017720/ENSSSCG00000016183
BP	GO:1903532	positive regulation of secretion by cell	26/791	99/6359	0.000129417563444771	0.00866580004826187	ENSSSCG00000017754/ENSSSCG00000015897/ENSSSCG00000015135/ENSSSCG00000032795/ENSSSCG00000031831/ENSSSCG00000031924/ENSSSCG00000035511/ENSSSCG00000009817/ENSSSCG00000016611/ENSSSCG00000005503/ENSSSCG00000000948/ENSSSCG00000004791/ENSSSCG00000037682/ENSSSCG00000002385/ENSSSCG00000008090/ENSSSCG00000035243/ENSSSCG00000011579/ENSSSCG00000017200/ENSSSCG00000005211/ENSSSCG00000030408/ENSSSCG00000005512/…	-/IFIH1/SORL1/IL1RL1/CADM1/NKX3-1/C1QTNF1/P2RX7/CADPS2/TLR4/SYT1/RASGRP1/HFE/TGFB3/IL1A/RAB27B/PPARG/UNC13D/CD274/DDX58/C5/NR1H4/NOD2/CASP1/ADCY8/DOC2B	26	24	ENSSSCG00000017754/ENSSSCG00000015897/ENSSSCG00000015135/ENSSSCG00000031831/ENSSSCG00000031924/ENSSSCG00000035511/ENSSSCG00000009817/ENSSSCG00000016611/ENSSSCG00000005503/ENSSSCG00000000948/ENSSSCG00000004791/ENSSSCG00000037682/ENSSSCG00000002385/ENSSSCG00000008090/ENSSSCG00000035243/ENSSSCG00000017200/ENSSSCG00000005211/ENSSSCG00000030408/ENSSSCG00000005512/ENSSSCG00000000875/ENSSSCG00000038073/…	2	ENSSSCG00000032795/ENSSSCG00000011579
BP	GO:0030593	neutrophil chemotaxis	11/791	26/6359	0.000134990901245648	0.00886175563471429	ENSSSCG00000015894/ENSSSCG00000031118/ENSSSCG00000008959/ENSSSCG00000000295/ENSSSCG00000028359/ENSSSCG00000008978/ENSSSCG00000016254/ENSSSCG00000006590/ENSSSCG00000032343/ENSSSCG00000017720/ENSSSCG00000016183	DPP4/PREX1/CXCL2/NCKAP1L/BST1/CXCL11/-/S100A8/CCL4/CCL1/-	11	8	ENSSSCG00000015894/ENSSSCG00000008959/ENSSSCG00000000295/ENSSSCG00000028359/ENSSSCG00000008978/ENSSSCG00000016254/ENSSSCG00000006590/ENSSSCG00000032343	3	ENSSSCG00000031118/ENSSSCG00000017720/ENSSSCG00000016183
BP	GO:0002221	pattern recognition receptor signaling pathway	17/791	53/6359	0.000141790167317237	0.00895685811656809	ENSSSCG00000017416/ENSSSCG00000015897/ENSSSCG00000008648/ENSSSCG00000012853/ENSSSCG00000030358/ENSSSCG00000012893/ENSSSCG00000014277/ENSSSCG00000031348/ENSSSCG00000011570/ENSSSCG00000005503/ENSSSCG00000035366/ENSSSCG00000036933/ENSSSCG00000004744/ENSSSCG00000030408/ENSSSCG00000000875/ENSSSCG00000038073/ENSSSCG00000027877	DHX58/IFIH1/RSAD2/IRF7/SARM1/UNC93B1/IRF1/ALPK1/IRAK2/TLR4/MFHAS1/NR1D1/TYRO3/DDX58/NR1H4/NOD2/TLR10	17	12	ENSSSCG00000017416/ENSSSCG00000015897/ENSSSCG00000008648/ENSSSCG00000012853/ENSSSCG00000030358/ENSSSCG00000012893/ENSSSCG00000014277/ENSSSCG00000031348/ENSSSCG00000005503/ENSSSCG00000030408/ENSSSCG00000000875/ENSSSCG00000038073	5	ENSSSCG00000011570/ENSSSCG00000035366/ENSSSCG00000036933/ENSSSCG00000004744/ENSSSCG00000027877
BP	GO:0002758	innate immune response-activating signal transduction	17/791	53/6359	0.000141790167317237	0.00895685811656809	ENSSSCG00000017416/ENSSSCG00000015897/ENSSSCG00000008648/ENSSSCG00000012853/ENSSSCG00000030358/ENSSSCG00000012893/ENSSSCG00000014277/ENSSSCG00000031348/ENSSSCG00000011570/ENSSSCG00000005503/ENSSSCG00000035366/ENSSSCG00000036933/ENSSSCG00000004744/ENSSSCG00000030408/ENSSSCG00000000875/ENSSSCG00000038073/ENSSSCG00000027877	DHX58/IFIH1/RSAD2/IRF7/SARM1/UNC93B1/IRF1/ALPK1/IRAK2/TLR4/MFHAS1/NR1D1/TYRO3/DDX58/NR1H4/NOD2/TLR10	17	12	ENSSSCG00000017416/ENSSSCG00000015897/ENSSSCG00000008648/ENSSSCG00000012853/ENSSSCG00000030358/ENSSSCG00000012893/ENSSSCG00000014277/ENSSSCG00000031348/ENSSSCG00000005503/ENSSSCG00000030408/ENSSSCG00000000875/ENSSSCG00000038073	5	ENSSSCG00000011570/ENSSSCG00000035366/ENSSSCG00000036933/ENSSSCG00000004744/ENSSSCG00000027877
BP	GO:0050878	regulation of body fluid levels	25/791	95/6359	0.000167609379814945	0.0103917815485266	ENSSSCG00000009881/ENSSSCG00000004789/ENSSSCG00000014909/ENSSSCG00000010639/ENSSSCG00000016233/ENSSSCG00000008314/ENSSSCG00000037065/ENSSSCG00000028606/ENSSSCG00000009833/ENSSSCG00000025463/ENSSSCG00000025788/ENSSSCG00000035511/ENSSSCG00000005503/ENSSSCG00000042607/ENSSSCG00000008820/ENSSSCG00000033880/ENSSSCG00000005992/ENSSSCG00000004744/ENSSSCG00000009613/ENSSSCG00000031274/ENSSSCG00000006289/…	OAS2/THBS1/SYTL2/HABP2/SERPINE2/ATP6V1B1/EMP2/ZBTB7B/SH2B3/PROS1/ENPP4/C1QTNF1/TLR4/THBD/TEC/TSPAN32/SHAS2/TYRO3/DMTN/F12/F5/CPB2/TMEM79/GRHL1/JHY	25	20	ENSSSCG00000009881/ENSSSCG00000014909/ENSSSCG00000010639/ENSSSCG00000008314/ENSSSCG00000037065/ENSSSCG00000028606/ENSSSCG00000009833/ENSSSCG00000025463/ENSSSCG00000025788/ENSSSCG00000035511/ENSSSCG00000005503/ENSSSCG00000042607/ENSSSCG00000008820/ENSSSCG00000033880/ENSSSCG00000009613/ENSSSCG00000031274/ENSSSCG00000006289/ENSSSCG00000009413/ENSSSCG00000006489/ENSSSCG00000015138	5	ENSSSCG00000004789/ENSSSCG00000016233/ENSSSCG00000005992/ENSSSCG00000004744/ENSSSCG00000026068
BP	GO:0030193	regulation of blood coagulation	12/791	31/6359	0.000185999155883505	0.0111200923910353	ENSSSCG00000004789/ENSSSCG00000016233/ENSSSCG00000009833/ENSSSCG00000025463/ENSSSCG00000025788/ENSSSCG00000035511/ENSSSCG00000005503/ENSSSCG00000042607/ENSSSCG00000008820/ENSSSCG00000009613/ENSSSCG00000031274/ENSSSCG00000009413	THBS1/SERPINE2/SH2B3/PROS1/ENPP4/C1QTNF1/TLR4/THBD/TEC/DMTN/F12/CPB2	12	10	ENSSSCG00000009833/ENSSSCG00000025463/ENSSSCG00000025788/ENSSSCG00000035511/ENSSSCG00000005503/ENSSSCG00000042607/ENSSSCG00000008820/ENSSSCG00000009613/ENSSSCG00000031274/ENSSSCG00000009413	2	ENSSSCG00000004789/ENSSSCG00000016233
BP	GO:1900046	regulation of hemostasis	12/791	31/6359	0.000185999155883505	0.0111200923910353	ENSSSCG00000004789/ENSSSCG00000016233/ENSSSCG00000009833/ENSSSCG00000025463/ENSSSCG00000025788/ENSSSCG00000035511/ENSSSCG00000005503/ENSSSCG00000042607/ENSSSCG00000008820/ENSSSCG00000009613/ENSSSCG00000031274/ENSSSCG00000009413	THBS1/SERPINE2/SH2B3/PROS1/ENPP4/C1QTNF1/TLR4/THBD/TEC/DMTN/F12/CPB2	12	10	ENSSSCG00000009833/ENSSSCG00000025463/ENSSSCG00000025788/ENSSSCG00000035511/ENSSSCG00000005503/ENSSSCG00000042607/ENSSSCG00000008820/ENSSSCG00000009613/ENSSSCG00000031274/ENSSSCG00000009413	2	ENSSSCG00000004789/ENSSSCG00000016233
BP	GO:0019882	antigen processing and presentation	9/791	19/6359	0.000196783487780746	0.0114507800469368	ENSSSCG00000025618/ENSSSCG00000004789/ENSSSCG00000027860/ENSSSCG00000025593/ENSSSCG00000004687/ENSSSCG00000006648/ENSSSCG00000037682/ENSSSCG00000031796/ENSSSCG00000006678	TAP1/THBS1/ERAP2/-/B2M/CTSS/HFE/RAB3C/FCGR1A	9	8	ENSSSCG00000025618/ENSSSCG00000027860/ENSSSCG00000025593/ENSSSCG00000004687/ENSSSCG00000006648/ENSSSCG00000037682/ENSSSCG00000031796/ENSSSCG00000006678	1	ENSSSCG00000004789
BP	GO:0050702	interleukin-1 beta secretion	7/791	12/6359	0.000201790926753068	0.0114507800469368	ENSSSCG00000001011/ENSSSCG00000037815/ENSSSCG00000025856/ENSSSCG00000009817/ENSSSCG00000005503/ENSSSCG00000038073/ENSSSCG00000028711	SERPINB1/ZC3H12A/TMEM106A/P2RX7/TLR4/NOD2/CASP1	7	7	ENSSSCG00000001011/ENSSSCG00000037815/ENSSSCG00000025856/ENSSSCG00000009817/ENSSSCG00000005503/ENSSSCG00000038073/ENSSSCG00000028711	0
BP	GO:0050704	regulation of interleukin-1 secretion	7/791	12/6359	0.000201790926753068	0.0114507800469368	ENSSSCG00000001011/ENSSSCG00000037815/ENSSSCG00000009817/ENSSSCG00000005503/ENSSSCG00000038073/ENSSSCG00000028711/ENSSSCG00000028331	SERPINB1/ZC3H12A/P2RX7/TLR4/NOD2/CASP1/IL1R2	7	7	ENSSSCG00000001011/ENSSSCG00000037815/ENSSSCG00000009817/ENSSSCG00000005503/ENSSSCG00000038073/ENSSSCG00000028711/ENSSSCG00000028331	0
BP	GO:0002253	activation of immune response	30/791	125/6359	0.000236045089320417	0.0131713159840793	ENSSSCG00000013551/ENSSSCG00000017416/ENSSSCG00000015897/ENSSSCG00000008648/ENSSSCG00000012853/ENSSSCG00000030358/ENSSSCG00000037815/ENSSSCG00000031954/ENSSSCG00000012893/ENSSSCG00000014277/ENSSSCG00000026152/ENSSSCG00000031348/ENSSSCG00000011570/ENSSSCG00000005503/ENSSSCG00000000295/ENSSSCG00000035366/ENSSSCG00000024914/ENSSSCG00000008820/ENSSSCG00000014349/ENSSSCG00000036933/ENSSSCG00000004744/…	C3/DHX58/IFIH1/RSAD2/IRF7/SARM1/ZC3H12A/SLC39A10/UNC93B1/IRF1/PRKD2/ALPK1/IRAK2/TLR4/NCKAP1L/MFHAS1/-/TEC/STING1/NR1D1/TYRO3/-/DDX58/C5/HHLA2/NR1H4/NOD2/TLR10/CD38/MASP1	30	25	ENSSSCG00000013551/ENSSSCG00000017416/ENSSSCG00000015897/ENSSSCG00000008648/ENSSSCG00000012853/ENSSSCG00000030358/ENSSSCG00000037815/ENSSSCG00000031954/ENSSSCG00000012893/ENSSSCG00000014277/ENSSSCG00000026152/ENSSSCG00000031348/ENSSSCG00000005503/ENSSSCG00000000295/ENSSSCG00000024914/ENSSSCG00000008820/ENSSSCG00000014349/ENSSSCG00000006418/ENSSSCG00000030408/ENSSSCG00000005512/ENSSSCG00000027275/…	5	ENSSSCG00000011570/ENSSSCG00000035366/ENSSSCG00000036933/ENSSSCG00000004744/ENSSSCG00000027877
BP	GO:0050818	regulation of coagulation	12/791	32/6359	0.000264356807511103	0.0143211532167837	ENSSSCG00000004789/ENSSSCG00000016233/ENSSSCG00000009833/ENSSSCG00000025463/ENSSSCG00000025788/ENSSSCG00000035511/ENSSSCG00000005503/ENSSSCG00000042607/ENSSSCG00000008820/ENSSSCG00000009613/ENSSSCG00000031274/ENSSSCG00000009413	THBS1/SERPINE2/SH2B3/PROS1/ENPP4/C1QTNF1/TLR4/THBD/TEC/DMTN/F12/CPB2	12	10	ENSSSCG00000009833/ENSSSCG00000025463/ENSSSCG00000025788/ENSSSCG00000035511/ENSSSCG00000005503/ENSSSCG00000042607/ENSSSCG00000008820/ENSSSCG00000009613/ENSSSCG00000031274/ENSSSCG00000009413	2	ENSSSCG00000004789/ENSSSCG00000016233
BP	GO:0002793	positive regulation of peptide secretion	21/791	76/6359	0.00026520654105155	0.0143211532167837	ENSSSCG00000017754/ENSSSCG00000015897/ENSSSCG00000015135/ENSSSCG00000032795/ENSSSCG00000031831/ENSSSCG00000009817/ENSSSCG00000005503/ENSSSCG00000004791/ENSSSCG00000037682/ENSSSCG00000006590/ENSSSCG00000002385/ENSSSCG00000008090/ENSSSCG00000011579/ENSSSCG00000005211/ENSSSCG00000030408/ENSSSCG00000005512/ENSSSCG00000000875/ENSSSCG00000038073/ENSSSCG00000028711/ENSSSCG00000031717/ENSSSCG00000039412	-/IFIH1/SORL1/IL1RL1/CADM1/P2RX7/TLR4/RASGRP1/HFE/S100A8/TGFB3/IL1A/PPARG/CD274/DDX58/C5/NR1H4/NOD2/CASP1/ADCY8/DOC2B	21	19	ENSSSCG00000017754/ENSSSCG00000015897/ENSSSCG00000015135/ENSSSCG00000031831/ENSSSCG00000009817/ENSSSCG00000005503/ENSSSCG00000004791/ENSSSCG00000037682/ENSSSCG00000006590/ENSSSCG00000002385/ENSSSCG00000008090/ENSSSCG00000005211/ENSSSCG00000030408/ENSSSCG00000005512/ENSSSCG00000000875/ENSSSCG00000038073/ENSSSCG00000028711/ENSSSCG00000031717/ENSSSCG00000039412	2	ENSSSCG00000032795/ENSSSCG00000011579
BP	GO:0080134	regulation of response to stress	81/791	455/6359	0.000372955265375098	0.0195435670207967	ENSSSCG00000008496/ENSSSCG00000006543/ENSSSCG00000007508/ENSSSCG00000030548/ENSSSCG00000013551/ENSSSCG00000017416/ENSSSCG00000015897/ENSSSCG00000039751/ENSSSCG00000008648/ENSSSCG00000004789/ENSSSCG00000012853/ENSSSCG00000032282/ENSSSCG00000016233/ENSSSCG00000030358/ENSSSCG00000030560/ENSSSCG00000040663/ENSSSCG00000034723/ENSSSCG00000023033/ENSSSCG00000031882/ENSSSCG00000029030/ENSSSCG00000032795/…	EIF2AK2/ADAR/ZBP1/HERC5/C3/DHX58/IFIH1/NLRC5/RSAD2/THBS1/IRF7/ACP5/SERPINE2/SARM1/IGF1R/HERPUD1/PYCR1/PARP3/PNPT1/SMCHD1/IL1RL1/ZC3H12A/PLCB1/VPS13C/ZFP36/KREMEN1/CADM1/UNC93B1/NKX3-1/ZBTB7B/IRF1/PTPRF/B2M/SH2B3/PROS1/ENPP4/YPEL3/TRAF3IP2/KLF4/SLC7A2/SOCS1/FEM1B/ALPK1/IRAK2/C1QTNF1/TLR4/RASGRP1/BST1/MFHAS1/THBD/TEC/SOCS3/STING1/TSPAN32/DACT1/S100A8/CLDN3/DUSP15/-/NR1D1/TYRO3/-/PPARG/DMTN/F12/DDX5…	81	67	ENSSSCG00000008496/ENSSSCG00000006543/ENSSSCG00000007508/ENSSSCG00000030548/ENSSSCG00000013551/ENSSSCG00000017416/ENSSSCG00000015897/ENSSSCG00000039751/ENSSSCG00000008648/ENSSSCG00000012853/ENSSSCG00000032282/ENSSSCG00000030358/ENSSSCG00000030560/ENSSSCG00000040663/ENSSSCG00000023033/ENSSSCG00000031882/ENSSSCG00000029030/ENSSSCG00000037815/ENSSSCG00000007056/ENSSSCG00000036431/ENSSSCG00000028056/…	14	ENSSSCG00000004789/ENSSSCG00000016233/ENSSSCG00000034723/ENSSSCG00000032795/ENSSSCG00000005437/ENSSSCG00000006987/ENSSSCG00000022419/ENSSSCG00000011570/ENSSSCG00000035366/ENSSSCG00000031856/ENSSSCG00000036933/ENSSSCG00000004744/ENSSSCG00000011579/ENSSSCG00000027877
BP	GO:0044092	negative regulation of molecular function	70/791	381/6359	0.000374111002705947	0.0195435670207967	ENSSSCG00000006543/ENSSSCG00000034570/ENSSSCG00000013551/ENSSSCG00000039751/ENSSSCG00000004789/ENSSSCG00000004412/ENSSSCG00000014909/ENSSSCG00000014780/ENSSSCG00000039862/ENSSSCG00000001011/ENSSSCG00000015135/ENSSSCG00000039514/ENSSSCG00000028840/ENSSSCG00000016233/ENSSSCG00000033003/ENSSSCG00000030560/ENSSSCG00000023033/ENSSSCG00000026748/ENSSSCG00000031724/ENSSSCG00000037815/ENSSSCG00000031321/…	ADAR/IFI6/C3/NLRC5/THBS1/MICAL1/SYTL2/TRIM21/TRIB3/SERPINB1/SORL1/ID3/EZH2/SERPINE2/WFDC2/IGF1R/PARP3/PLK1/LYNX1/ZC3H12A/NR4A1/PTPRB/ZFP36/PKHD1/PAPLN/NKX3-1/DUSP8/PTPRF/B2M/-/SH2B3/TUT4/WDR81/ID2/KLF4/SOCS1/PPP4R4/LRP5/CEP85/IRAK2/NCKAP1L/-/PDK2/HFE/LIMK1/DACT1/SPRY1/PTI/CRB2/CYP1B1/SLPI/NOS1/NLRC3/C5/INKA2/NR1H4/SPRY3/ELFN2/SPRED3/CD200/AHSG/PPP1R14D/ATP2A3/ELFN1/SPOCD1/SCG5/PPP1R27/-/-/HEY2	70	54	ENSSSCG00000006543/ENSSSCG00000034570/ENSSSCG00000013551/ENSSSCG00000039751/ENSSSCG00000014909/ENSSSCG00000014780/ENSSSCG00000001011/ENSSSCG00000015135/ENSSSCG00000039514/ENSSSCG00000033003/ENSSSCG00000030560/ENSSSCG00000023033/ENSSSCG00000031724/ENSSSCG00000037815/ENSSSCG00000031321/ENSSSCG00000000504/ENSSSCG00000028056/ENSSSCG00000001746/ENSSSCG00000002341/ENSSSCG00000031924/ENSSSCG00000035849/…	16	ENSSSCG00000004789/ENSSSCG00000004412/ENSSSCG00000039862/ENSSSCG00000028840/ENSSSCG00000016233/ENSSSCG00000026748/ENSSSCG00000032911/ENSSSCG00000003859/ENSSSCG00000005437/ENSSSCG00000026731/ENSSSCG00000011570/ENSSSCG00000031856/ENSSSCG00000033844/ENSSSCG00000036030/ENSSSCG00000004807/ENSSSCG00000004223
BP	GO:0071345	cellular response to cytokine stimulus	51/791	257/6359	0.000379430064621203	0.0195435670207967	ENSSSCG00000009881/ENSSSCG00000006543/ENSSSCG00000007508/ENSSSCG00000039751/ENSSSCG00000006995/ENSSSCG00000012853/ENSSSCG00000038549/ENSSSCG00000033115/ENSSSCG00000014565/ENSSSCG00000000396/ENSSSCG00000038848/ENSSSCG00000030801/ENSSSCG00000031882/ENSSSCG00000024973/ENSSSCG00000032795/ENSSSCG00000037815/ENSSSCG00000007056/ENSSSCG00000028056/ENSSSCG00000008959/ENSSSCG00000031924/ENSSSCG00000014277/…	OAS2/ADAR/ZBP1/NLRC5/ASAH1/IRF7/ZFP36L2/IFNAR1/-/STAT2/IL22RA1/-/PNPT1/-/IL1RL1/ZC3H12A/PLCB1/ZFP36/CXCL2/NKX3-1/IRF1/SH2B3/TUT4/KLF4/SOCS1/TCIRG1/IRAK2/TLR4/SOCS3/SOX9/STING1/CXCL11/FOXC1/-/PRDM5/IL1A/SHAS2/NR1D1/-/PPARG/DTX1/ACKR2/PELI3/NR1H4/CCL4/IL1R2/CORO1A/ANGPT1/CCL1/-/GPR75	51	40	ENSSSCG00000009881/ENSSSCG00000006543/ENSSSCG00000007508/ENSSSCG00000039751/ENSSSCG00000006995/ENSSSCG00000012853/ENSSSCG00000038549/ENSSSCG00000033115/ENSSSCG00000014565/ENSSSCG00000000396/ENSSSCG00000038848/ENSSSCG00000030801/ENSSSCG00000031882/ENSSSCG00000024973/ENSSSCG00000037815/ENSSSCG00000007056/ENSSSCG00000028056/ENSSSCG00000008959/ENSSSCG00000031924/ENSSSCG00000014277/ENSSSCG00000009833/…	11	ENSSSCG00000032795/ENSSSCG00000003859/ENSSSCG00000005437/ENSSSCG00000011570/ENSSSCG00000009101/ENSSSCG00000005992/ENSSSCG00000036933/ENSSSCG00000011579/ENSSSCG00000017720/ENSSSCG00000016183/ENSSSCG00000008413
BP	GO:0032787	monocarboxylic acid metabolic process	37/791	170/6359	0.000388673092765407	0.0197163259784634	ENSSSCG00000010554/ENSSSCG00000007507/ENSSSCG00000039862/ENSSSCG00000036236/ENSSSCG00000031888/ENSSSCG00000008314/ENSSSCG00000026547/ENSSSCG00000001780/ENSSSCG00000010795/ENSSSCG00000029002/ENSSSCG00000006720/ENSSSCG00000009817/ENSSSCG00000027266/ENSSSCG00000027198/ENSSSCG00000004180/ENSSSCG00000032262/ENSSSCG00000001718/ENSSSCG00000003854/ENSSSCG00000008387/ENSSSCG00000036933/ENSSSCG00000006238/…	SCD/PCK1/TRIB3/ELOVL6/DDIT4/ATP6V1B1/SLC45A3/FAH/NDUFAB1/PNKD/HAO2/P2RX7/PNPLA3/PDK2/-/IDUA/CYP39A1/ECHDC2/PEX13/NR1D1/CYP7A1/-/PPARG/CYP1B1/TYRP1/CYP2C42/HAL/SPSB2/NR1H4/FBP1/PRKAG3/SIRT4/CYP2F1/UCP3/CARNS1/DHRS9/GGT5	37	28	ENSSSCG00000010554/ENSSSCG00000007507/ENSSSCG00000036236/ENSSSCG00000031888/ENSSSCG00000008314/ENSSSCG00000026547/ENSSSCG00000001780/ENSSSCG00000010795/ENSSSCG00000029002/ENSSSCG00000006720/ENSSSCG00000009817/ENSSSCG00000027266/ENSSSCG00000027198/ENSSSCG00000004180/ENSSSCG00000032262/ENSSSCG00000001718/ENSSSCG00000003854/ENSSSCG00000006238/ENSSSCG00000010546/ENSSSCG00000005193/ENSSSCG00000035347/…	9	ENSSSCG00000039862/ENSSSCG00000008387/ENSSSCG00000036933/ENSSSCG00000011579/ENSSSCG00000033844/ENSSSCG00000025460/ENSSSCG00000016200/ENSSSCG00000009901/ENSSSCG00000015930
BP	GO:0050865	regulation of cell activation	39/791	183/6359	0.000428119960714932	0.0213932183354268	ENSSSCG00000017754/ENSSSCG00000035392/ENSSSCG00000004789/ENSSSCG00000038549/ENSSSCG00000015894/ENSSSCG00000016233/ENSSSCG00000023033/ENSSSCG00000032795/ENSSSCG00000037815/ENSSSCG00000031954/ENSSSCG00000028606/ENSSSCG00000014277/ENSSSCG00000009833/ENSSSCG00000008645/ENSSSCG00000006987/ENSSSCG00000027855/ENSSSCG00000035511/ENSSSCG00000005503/ENSSSCG00000000295/ENSSSCG00000004791/ENSSSCG00000028359/…	-/IGFBP2/THBS1/ZFP36L2/DPP4/SERPINE2/PARP3/IL1RL1/ZC3H12A/SLC39A10/ZBTB7B/IRF1/SH2B3/ID2/SLC7A2/SOCS1/C1QTNF1/TLR4/NCKAP1L/RASGRP1/BST1/MFHAS1/TEC/HFE/CARD11/TSPAN32/NR1D1/TYRO3/DMTN/UNC13D/DTX1/CD274/HHLA2/NOD2/CORO1A/IL29/CD38/PIK3R6/CD200	39	32	ENSSSCG00000017754/ENSSSCG00000035392/ENSSSCG00000038549/ENSSSCG00000015894/ENSSSCG00000023033/ENSSSCG00000037815/ENSSSCG00000031954/ENSSSCG00000028606/ENSSSCG00000014277/ENSSSCG00000009833/ENSSSCG00000008645/ENSSSCG00000027855/ENSSSCG00000035511/ENSSSCG00000005503/ENSSSCG00000000295/ENSSSCG00000004791/ENSSSCG00000028359/ENSSSCG00000008820/ENSSSCG00000037682/ENSSSCG00000034390/ENSSSCG00000033880/…	7	ENSSSCG00000004789/ENSSSCG00000016233/ENSSSCG00000032795/ENSSSCG00000006987/ENSSSCG00000035366/ENSSSCG00000036933/ENSSSCG00000004744
BP	GO:0032496	response to lipopolysaccharide	22/791	84/6359	0.000436982738237432	0.0215149736414547	ENSSSCG00000032282/ENSSSCG00000037815/ENSSSCG00000028056/ENSSSCG00000008959/ENSSSCG00000003859/ENSSSCG00000011570/ENSSSCG00000009817/ENSSSCG00000004948/ENSSSCG00000005503/ENSSSCG00000008978/ENSSSCG00000008090/ENSSSCG00000010056/ENSSSCG00000036933/ENSSSCG00000009469/ENSSSCG00000039548/ENSSSCG00000005211/ENSSSCG00000009856/ENSSSCG00000000875/ENSSSCG00000038073/ENSSSCG00000008647/ENSSSCG00000028711/…	ACP5/ZC3H12A/ZFP36/CXCL2/TUT4/IRAK2/P2RX7/SMAD6/TLR4/CXCL11/IL1A/-/NR1D1/ACOD1/PTGFR/CD274/NOS1/NR1H4/NOD2/CMPK2/CASP1/GGT5	22	19	ENSSSCG00000032282/ENSSSCG00000037815/ENSSSCG00000028056/ENSSSCG00000008959/ENSSSCG00000009817/ENSSSCG00000004948/ENSSSCG00000005503/ENSSSCG00000008978/ENSSSCG00000008090/ENSSSCG00000010056/ENSSSCG00000009469/ENSSSCG00000039548/ENSSSCG00000005211/ENSSSCG00000009856/ENSSSCG00000000875/ENSSSCG00000038073/ENSSSCG00000008647/ENSSSCG00000028711/ENSSSCG00000010055	3	ENSSSCG00000003859/ENSSSCG00000011570/ENSSSCG00000036933
BP	GO:0050715	positive regulation of cytokine secretion	14/791	43/6359	0.000457431676871358	0.0221953804951493	ENSSSCG00000017754/ENSSSCG00000015897/ENSSSCG00000015135/ENSSSCG00000032795/ENSSSCG00000031831/ENSSSCG00000009817/ENSSSCG00000005503/ENSSSCG00000004791/ENSSSCG00000008090/ENSSSCG00000005211/ENSSSCG00000030408/ENSSSCG00000005512/ENSSSCG00000038073/ENSSSCG00000028711	-/IFIH1/SORL1/IL1RL1/CADM1/P2RX7/TLR4/RASGRP1/IL1A/CD274/DDX58/C5/NOD2/CASP1	14	13	ENSSSCG00000017754/ENSSSCG00000015897/ENSSSCG00000015135/ENSSSCG00000031831/ENSSSCG00000009817/ENSSSCG00000005503/ENSSSCG00000004791/ENSSSCG00000008090/ENSSSCG00000005211/ENSSSCG00000030408/ENSSSCG00000005512/ENSSSCG00000038073/ENSSSCG00000028711	1	ENSSSCG00000032795
BP	GO:0048525	negative regulation of viral process	10/791	25/6359	0.000471717146273346	0.0222432412950392	ENSSSCG00000009881/ENSSSCG00000008496/ENSSSCG00000008648/ENSSSCG00000014780/ENSSSCG00000014565/ENSSSCG00000009921/ENSSSCG00000037815/ENSSSCG00000033703/ENSSSCG00000009389/ENSSSCG00000039573	OAS2/EIF2AK2/RSAD2/TRIM21/-/OASL/ZC3H12A/FAM111A/TRIM13/SLPI	10	9	ENSSSCG00000009881/ENSSSCG00000008496/ENSSSCG00000008648/ENSSSCG00000014780/ENSSSCG00000014565/ENSSSCG00000009921/ENSSSCG00000037815/ENSSSCG00000033703/ENSSSCG00000039573	1	ENSSSCG00000009389
BP	GO:0070098	chemokine-mediated signaling pathway	10/791	25/6359	0.000471717146273346	0.0222432412950392	ENSSSCG00000008959/ENSSSCG00000009833/ENSSSCG00000008978/ENSSSCG00000039756/ENSSSCG00000016254/ENSSSCG00000031154/ENSSSCG00000032343/ENSSSCG00000017720/ENSSSCG00000016183/ENSSSCG00000008413	CXCL2/SH2B3/CXCL11/FOXC1/-/ACKR2/CCL4/CCL1/-/GPR75	10	7	ENSSSCG00000008959/ENSSSCG00000009833/ENSSSCG00000008978/ENSSSCG00000039756/ENSSSCG00000016254/ENSSSCG00000031154/ENSSSCG00000032343	3	ENSSSCG00000017720/ENSSSCG00000016183/ENSSSCG00000008413
BP	GO:0002237	response to molecule of bacterial origin	23/791	90/6359	0.000478349275162134	0.0222432412950392	ENSSSCG00000032282/ENSSSCG00000025593/ENSSSCG00000037815/ENSSSCG00000028056/ENSSSCG00000008959/ENSSSCG00000003859/ENSSSCG00000011570/ENSSSCG00000009817/ENSSSCG00000004948/ENSSSCG00000005503/ENSSSCG00000008978/ENSSSCG00000008090/ENSSSCG00000010056/ENSSSCG00000036933/ENSSSCG00000009469/ENSSSCG00000039548/ENSSSCG00000005211/ENSSSCG00000009856/ENSSSCG00000000875/ENSSSCG00000038073/ENSSSCG00000008647/…	ACP5/-/ZC3H12A/ZFP36/CXCL2/TUT4/IRAK2/P2RX7/SMAD6/TLR4/CXCL11/IL1A/-/NR1D1/ACOD1/PTGFR/CD274/NOS1/NR1H4/NOD2/CMPK2/CASP1/GGT5	23	20	ENSSSCG00000032282/ENSSSCG00000025593/ENSSSCG00000037815/ENSSSCG00000028056/ENSSSCG00000008959/ENSSSCG00000009817/ENSSSCG00000004948/ENSSSCG00000005503/ENSSSCG00000008978/ENSSSCG00000008090/ENSSSCG00000010056/ENSSSCG00000009469/ENSSSCG00000039548/ENSSSCG00000005211/ENSSSCG00000009856/ENSSSCG00000000875/ENSSSCG00000038073/ENSSSCG00000008647/ENSSSCG00000028711/ENSSSCG00000010055	3	ENSSSCG00000003859/ENSSSCG00000011570/ENSSSCG00000036933
BP	GO:0050706	regulation of interleukin-1 beta secretion	6/791	10/6359	0.000489742619020276	0.0224610724449299	ENSSSCG00000001011/ENSSSCG00000037815/ENSSSCG00000009817/ENSSSCG00000005503/ENSSSCG00000038073/ENSSSCG00000028711	SERPINB1/ZC3H12A/P2RX7/TLR4/NOD2/CASP1	6	6	ENSSSCG00000001011/ENSSSCG00000037815/ENSSSCG00000009817/ENSSSCG00000005503/ENSSSCG00000038073/ENSSSCG00000028711	0
BP	GO:0033993	response to lipid	42/791	203/6359	0.000503821404858415	0.0227945143711618	ENSSSCG00000010554/ENSSSCG00000007507/ENSSSCG00000032282/ENSSSCG00000038549/ENSSSCG00000039514/ENSSSCG00000037815/ENSSSCG00000031888/ENSSSCG00000031321/ENSSSCG00000028056/ENSSSCG00000008959/ENSSSCG00000031924/ENSSSCG00000006719/ENSSSCG00000003859/ENSSSCG00000001750/ENSSSCG00000005437/ENSSSCG00000034242/ENSSSCG00000011570/ENSSSCG00000009817/ENSSSCG00000004948/ENSSSCG00000005503/ENSSSCG00000017251/…	SCD/PCK1/ACP5/ZFP36L2/ID3/ZC3H12A/DDIT4/NR4A1/ZFP36/CXCL2/NKX3-1/-/TUT4/PAQR8/KLF4/HNF4G/IRAK2/P2RX7/SMAD6/TLR4/SOX9/CXCL11/TGFB3/IL1A/THRA/-/NR1D1/ACOD1/PTGFR/PPARG/THRB/CD274/NOS1/CYP24A1/EPHA3/NR1H4/NOD2/CMPK2/CASP1/NR5A1/EPHA5/GGT5	42	36	ENSSSCG00000010554/ENSSSCG00000007507/ENSSSCG00000032282/ENSSSCG00000038549/ENSSSCG00000039514/ENSSSCG00000037815/ENSSSCG00000031888/ENSSSCG00000031321/ENSSSCG00000028056/ENSSSCG00000008959/ENSSSCG00000031924/ENSSSCG00000006719/ENSSSCG00000001750/ENSSSCG00000034242/ENSSSCG00000009817/ENSSSCG00000004948/ENSSSCG00000005503/ENSSSCG00000017251/ENSSSCG00000008978/ENSSSCG00000002385/ENSSSCG00000008090/…	6	ENSSSCG00000003859/ENSSSCG00000005437/ENSSSCG00000011570/ENSSSCG00000036933/ENSSSCG00000011579/ENSSSCG00000007486
BP	GO:0019221	cytokine-mediated signaling pathway	31/791	137/6359	0.000564499663291662	0.0251992649693398	ENSSSCG00000009881/ENSSSCG00000006543/ENSSSCG00000007508/ENSSSCG00000039751/ENSSSCG00000012853/ENSSSCG00000033115/ENSSSCG00000014565/ENSSSCG00000000396/ENSSSCG00000038848/ENSSSCG00000032795/ENSSSCG00000007056/ENSSSCG00000008959/ENSSSCG00000014277/ENSSSCG00000009833/ENSSSCG00000003859/ENSSSCG00000027855/ENSSSCG00000011570/ENSSSCG00000008978/ENSSSCG00000039756/ENSSSCG00000016254/ENSSSCG00000008090/…	OAS2/ADAR/ZBP1/NLRC5/IRF7/IFNAR1/-/STAT2/IL22RA1/IL1RL1/PLCB1/CXCL2/IRF1/SH2B3/TUT4/SOCS1/IRAK2/CXCL11/FOXC1/-/IL1A/PPARG/ACKR2/PELI3/NR1H4/CCL4/IL1R2/ANGPT1/CCL1/-/GPR75	31	24	ENSSSCG00000009881/ENSSSCG00000006543/ENSSSCG00000007508/ENSSSCG00000039751/ENSSSCG00000012853/ENSSSCG00000033115/ENSSSCG00000014565/ENSSSCG00000000396/ENSSSCG00000038848/ENSSSCG00000007056/ENSSSCG00000008959/ENSSSCG00000014277/ENSSSCG00000009833/ENSSSCG00000027855/ENSSSCG00000008978/ENSSSCG00000039756/ENSSSCG00000016254/ENSSSCG00000008090/ENSSSCG00000031154/ENSSSCG00000012944/ENSSSCG00000000875/…	7	ENSSSCG00000032795/ENSSSCG00000003859/ENSSSCG00000011570/ENSSSCG00000011579/ENSSSCG00000017720/ENSSSCG00000016183/ENSSSCG00000008413
BP	GO:0032612	interleukin-1 production	10/791	26/6359	0.000682171049415656	0.0300514299137318	ENSSSCG00000032282/ENSSSCG00000001011/ENSSSCG00000037815/ENSSSCG00000025856/ENSSSCG00000009817/ENSSSCG00000005503/ENSSSCG00000000875/ENSSSCG00000038073/ENSSSCG00000028711/ENSSSCG00000028331	ACP5/SERPINB1/ZC3H12A/TMEM106A/P2RX7/TLR4/NR1H4/NOD2/CASP1/IL1R2	10	10	ENSSSCG00000032282/ENSSSCG00000001011/ENSSSCG00000037815/ENSSSCG00000025856/ENSSSCG00000009817/ENSSSCG00000005503/ENSSSCG00000000875/ENSSSCG00000038073/ENSSSCG00000028711/ENSSSCG00000028331	0
BP	GO:0048762	mesenchymal cell differentiation	18/791	65/6359	0.000695834380741059	0.0302474543959876	ENSSSCG00000033657/ENSSSCG00000028840/ENSSSCG00000014224/ENSSSCG00000031719/ENSSSCG00000035495/ENSSSCG00000007351/ENSSSCG00000033009/ENSSSCG00000027417/ENSSSCG00000017251/ENSSSCG00000039756/ENSSSCG00000002385/ENSSSCG00000005992/ENSSSCG00000025561/ENSSSCG00000005584/ENSSSCG00000001657/ENSSSCG00000035176/ENSSSCG00000036377/ENSSSCG00000004223	GREM1/EZH2/SEMA6A/SEMA4B/KITLG/FAM83D/GCNT2/LDLRAD4/SOX9/FOXC1/TGFB3/SHAS2/VASN/CRB2/CUL7/SEMA6B/OVOL2/HEY2	18	11	ENSSSCG00000014224/ENSSSCG00000031719/ENSSSCG00000033009/ENSSSCG00000027417/ENSSSCG00000017251/ENSSSCG00000039756/ENSSSCG00000002385/ENSSSCG00000025561/ENSSSCG00000005584/ENSSSCG00000001657/ENSSSCG00000035176	7	ENSSSCG00000033657/ENSSSCG00000028840/ENSSSCG00000035495/ENSSSCG00000007351/ENSSSCG00000005992/ENSSSCG00000036377/ENSSSCG00000004223
BP	GO:0032102	negative regulation of response to external stimulus	28/791	121/6359	0.000707013424476218	0.0302474543959876	ENSSSCG00000017416/ENSSSCG00000004789/ENSSSCG00000032282/ENSSSCG00000015894/ENSSSCG00000014224/ENSSSCG00000016233/ENSSSCG00000031719/ENSSSCG00000037815/ENSSSCG00000028056/ENSSSCG00000009972/ENSSSCG00000009833/ENSSSCG00000025463/ENSSSCG00000035511/ENSSSCG00000035366/ENSSSCG00000042607/ENSSSCG00000036956/ENSSSCG00000035928/ENSSSCG00000036933/ENSSSCG00000004744/ENSSSCG00000009469/ENSSSCG00000011579/…	DHX58/THBS1/ACP5/DPP4/SEMA6A/SERPINE2/SEMA4B/ZC3H12A/ZFP36/KREMEN1/SH2B3/PROS1/C1QTNF1/MFHAS1/THBD/SOCS3/CLDN3/NR1D1/TYRO3/ACOD1/PPARG/F12/NLRC3/C5/NR1H4/CPB2/IL1R2/SEMA6B	28	22	ENSSSCG00000017416/ENSSSCG00000032282/ENSSSCG00000015894/ENSSSCG00000014224/ENSSSCG00000031719/ENSSSCG00000037815/ENSSSCG00000028056/ENSSSCG00000009972/ENSSSCG00000009833/ENSSSCG00000025463/ENSSSCG00000035511/ENSSSCG00000042607/ENSSSCG00000036956/ENSSSCG00000035928/ENSSSCG00000009469/ENSSSCG00000031274/ENSSSCG00000007956/ENSSSCG00000005512/ENSSSCG00000000875/ENSSSCG00000009413/ENSSSCG00000028331/…	6	ENSSSCG00000004789/ENSSSCG00000016233/ENSSSCG00000035366/ENSSSCG00000036933/ENSSSCG00000004744/ENSSSCG00000011579
BP	GO:1903034	regulation of response to wounding	17/791	60/6359	0.000730864815727145	0.0302474543959876	ENSSSCG00000004789/ENSSSCG00000016233/ENSSSCG00000009972/ENSSSCG00000035849/ENSSSCG00000009833/ENSSSCG00000025463/ENSSSCG00000025788/ENSSSCG00000005437/ENSSSCG00000035511/ENSSSCG00000005503/ENSSSCG00000042607/ENSSSCG00000008820/ENSSSCG00000035928/ENSSSCG00000009613/ENSSSCG00000031274/ENSSSCG00000009413/ENSSSCG00000005946	THBS1/SERPINE2/KREMEN1/PTPRF/SH2B3/PROS1/ENPP4/KLF4/C1QTNF1/TLR4/THBD/TEC/CLDN3/DMTN/F12/CPB2/CCN4	17	14	ENSSSCG00000009972/ENSSSCG00000035849/ENSSSCG00000009833/ENSSSCG00000025463/ENSSSCG00000025788/ENSSSCG00000035511/ENSSSCG00000005503/ENSSSCG00000042607/ENSSSCG00000008820/ENSSSCG00000035928/ENSSSCG00000009613/ENSSSCG00000031274/ENSSSCG00000009413/ENSSSCG00000005946	3	ENSSSCG00000004789/ENSSSCG00000016233/ENSSSCG00000005437
BP	GO:0098739	import across plasma membrane	13/791	40/6359	0.000740696066472987	0.0302474543959876	ENSSSCG00000040746/ENSSSCG00000034358/ENSSSCG00000031954/ENSSSCG00000012698/ENSSSCG00000039651/ENSSSCG00000006987/ENSSSCG00000025423/ENSSSCG00000004659/ENSSSCG00000037682/ENSSSCG00000039472/ENSSSCG00000038825/ENSSSCG00000006391/ENSSSCG00000039413	LRP2/KCNJ16/SLC39A10/SLC9A6/SLC2A5/SLC7A2/KCNK5/SLC12A1/HFE/SLC30A1/-/ATP1A4/SLC9A3	13	9	ENSSSCG00000040746/ENSSSCG00000034358/ENSSSCG00000031954/ENSSSCG00000039651/ENSSSCG00000025423/ENSSSCG00000004659/ENSSSCG00000037682/ENSSSCG00000038825/ENSSSCG00000039413	4	ENSSSCG00000012698/ENSSSCG00000006987/ENSSSCG00000039472/ENSSSCG00000006391
BP	GO:2001057	reactive nitrogen species metabolic process	9/791	22/6359	0.000748712355009458	0.0302474543959876	ENSSSCG00000032282/ENSSSCG00000037815/ENSSSCG00000025856/ENSSSCG00000000376/ENSSSCG00000005437/ENSSSCG00000006987/ENSSSCG00000005503/ENSSSCG00000033844/ENSSSCG00000009856	ACP5/ZC3H12A/TMEM106A/SUOX/KLF4/SLC7A2/TLR4/CYP1B1/NOS1	9	6	ENSSSCG00000032282/ENSSSCG00000037815/ENSSSCG00000025856/ENSSSCG00000000376/ENSSSCG00000005503/ENSSSCG00000009856	3	ENSSSCG00000005437/ENSSSCG00000006987/ENSSSCG00000033844
BP	GO:0061041	regulation of wound healing	14/791	45/6359	0.000767333327874983	0.0302474543959876	ENSSSCG00000004789/ENSSSCG00000016233/ENSSSCG00000009833/ENSSSCG00000025463/ENSSSCG00000025788/ENSSSCG00000035511/ENSSSCG00000005503/ENSSSCG00000042607/ENSSSCG00000008820/ENSSSCG00000035928/ENSSSCG00000009613/ENSSSCG00000031274/ENSSSCG00000009413/ENSSSCG00000005946	THBS1/SERPINE2/SH2B3/PROS1/ENPP4/C1QTNF1/TLR4/THBD/TEC/CLDN3/DMTN/F12/CPB2/CCN4	14	12	ENSSSCG00000009833/ENSSSCG00000025463/ENSSSCG00000025788/ENSSSCG00000035511/ENSSSCG00000005503/ENSSSCG00000042607/ENSSSCG00000008820/ENSSSCG00000035928/ENSSSCG00000009613/ENSSSCG00000031274/ENSSSCG00000009413/ENSSSCG00000005946	2	ENSSSCG00000004789/ENSSSCG00000016233
BP	GO:0030195	negative regulation of blood coagulation	8/791	18/6359	0.000767931189862291	0.0302474543959876	ENSSSCG00000004789/ENSSSCG00000016233/ENSSSCG00000009833/ENSSSCG00000025463/ENSSSCG00000035511/ENSSSCG00000042607/ENSSSCG00000031274/ENSSSCG00000009413	THBS1/SERPINE2/SH2B3/PROS1/C1QTNF1/THBD/F12/CPB2	8	6	ENSSSCG00000009833/ENSSSCG00000025463/ENSSSCG00000035511/ENSSSCG00000042607/ENSSSCG00000031274/ENSSSCG00000009413	2	ENSSSCG00000004789/ENSSSCG00000016233
BP	GO:0050819	negative regulation of coagulation	8/791	18/6359	0.000767931189862291	0.0302474543959876	ENSSSCG00000004789/ENSSSCG00000016233/ENSSSCG00000009833/ENSSSCG00000025463/ENSSSCG00000035511/ENSSSCG00000042607/ENSSSCG00000031274/ENSSSCG00000009413	THBS1/SERPINE2/SH2B3/PROS1/C1QTNF1/THBD/F12/CPB2	8	6	ENSSSCG00000009833/ENSSSCG00000025463/ENSSSCG00000035511/ENSSSCG00000042607/ENSSSCG00000031274/ENSSSCG00000009413	2	ENSSSCG00000004789/ENSSSCG00000016233
BP	GO:1900047	negative regulation of hemostasis	8/791	18/6359	0.000767931189862291	0.0302474543959876	ENSSSCG00000004789/ENSSSCG00000016233/ENSSSCG00000009833/ENSSSCG00000025463/ENSSSCG00000035511/ENSSSCG00000042607/ENSSSCG00000031274/ENSSSCG00000009413	THBS1/SERPINE2/SH2B3/PROS1/C1QTNF1/THBD/F12/CPB2	8	6	ENSSSCG00000009833/ENSSSCG00000025463/ENSSSCG00000035511/ENSSSCG00000042607/ENSSSCG00000031274/ENSSSCG00000009413	2	ENSSSCG00000004789/ENSSSCG00000016233
BP	GO:0016477	cell migration	80/791	459/6359	0.000792571935670972	0.0305111690898793	ENSSSCG00000031361/ENSSSCG00000032269/ENSSSCG00000004789/ENSSSCG00000003768/ENSSSCG00000033657/ENSSSCG00000007079/ENSSSCG00000015135/ENSSSCG00000015894/ENSSSCG00000014224/ENSSSCG00000031719/ENSSSCG00000030560/ENSSSCG00000017993/ENSSSCG00000035495/ENSSSCG00000040013/ENSSSCG00000003592/ENSSSCG00000027114/ENSSSCG00000037815/ENSSSCG00000007056/ENSSSCG00000031118/ENSSSCG00000010146/ENSSSCG00000008959/…	CELSR1/LIMA1/THBS1/NEXN/GREM1/FLRT3/SORL1/DPP4/SEMA6A/SEMA4B/IGF1R/NTN1/KITLG/MTUS1/SDC3/SCP2/ZC3H12A/PLCB1/PREX1/LGALS8/CXCL2/ENPP2/OSGIN1/EMP2/DOCK4/PTPRF/PRKD2/KLF4/FAM83D/PTPRM/GCNT2/LRP5/NCKAP1L/IGFBP5/BST1/LDLRAD4/SOX9/CXCL11/FOXC1/-/S100A8/RHOU/DRD1/TACSTD2/PEX13/SHAS2/SLC8B1/CLDN3/ADGRL3/TYRO3/FGF18/CRB2/PPARG/DMTN/CYP1B1/ASAP3/ACKR2/DDX58/TRIM46/IL16/C5/MATN2/CCL4/ADD2/CDK5R1/CORO1A/ANGP…	80	57	ENSSSCG00000031361/ENSSSCG00000032269/ENSSSCG00000015135/ENSSSCG00000015894/ENSSSCG00000014224/ENSSSCG00000031719/ENSSSCG00000030560/ENSSSCG00000017993/ENSSSCG00000040013/ENSSSCG00000003592/ENSSSCG00000027114/ENSSSCG00000037815/ENSSSCG00000007056/ENSSSCG00000010146/ENSSSCG00000008959/ENSSSCG00000006001/ENSSSCG00000037065/ENSSSCG00000025602/ENSSSCG00000035849/ENSSSCG00000026152/ENSSSCG00000028805/…	23	ENSSSCG00000004789/ENSSSCG00000003768/ENSSSCG00000033657/ENSSSCG00000007079/ENSSSCG00000035495/ENSSSCG00000031118/ENSSSCG00000032115/ENSSSCG00000005437/ENSSSCG00000007351/ENSSSCG00000024418/ENSSSCG00000029037/ENSSSCG00000008387/ENSSSCG00000005992/ENSSSCG00000009880/ENSSSCG00000004744/ENSSSCG00000011579/ENSSSCG00000033844/ENSSSCG00000020736/ENSSSCG00000017730/ENSSSCG00000036377/ENSSSCG00000017720/…
BP	GO:0050714	positive regulation of protein secretion	19/791	71/6359	0.000792852960220879	0.0305111690898793	ENSSSCG00000017754/ENSSSCG00000015897/ENSSSCG00000015135/ENSSSCG00000032795/ENSSSCG00000031831/ENSSSCG00000009817/ENSSSCG00000005503/ENSSSCG00000004791/ENSSSCG00000002385/ENSSSCG00000008090/ENSSSCG00000011579/ENSSSCG00000005211/ENSSSCG00000030408/ENSSSCG00000005512/ENSSSCG00000000875/ENSSSCG00000038073/ENSSSCG00000028711/ENSSSCG00000031717/ENSSSCG00000039412	-/IFIH1/SORL1/IL1RL1/CADM1/P2RX7/TLR4/RASGRP1/TGFB3/IL1A/PPARG/CD274/DDX58/C5/NR1H4/NOD2/CASP1/ADCY8/DOC2B	19	17	ENSSSCG00000017754/ENSSSCG00000015897/ENSSSCG00000015135/ENSSSCG00000031831/ENSSSCG00000009817/ENSSSCG00000005503/ENSSSCG00000004791/ENSSSCG00000002385/ENSSSCG00000008090/ENSSSCG00000005211/ENSSSCG00000030408/ENSSSCG00000005512/ENSSSCG00000000875/ENSSSCG00000038073/ENSSSCG00000028711/ENSSSCG00000031717/ENSSSCG00000039412	2	ENSSSCG00000032795/ENSSSCG00000011579
BP	GO:0051094	positive regulation of developmental process	72/791	406/6359	0.00088692912031793	0.0337436215320958	ENSSSCG00000040746/ENSSSCG00000032367/ENSSSCG00000013551/ENSSSCG00000004789/ENSSSCG00000033657/ENSSSCG00000007079/ENSSSCG00000015135/ENSSSCG00000028840/ENSSSCG00000014224/ENSSSCG00000016233/ENSSSCG00000017993/ENSSSCG00000035495/ENSSSCG00000037815/ENSSSCG00000002383/ENSSSCG00000007056/ENSSSCG00000031118/ENSSSCG00000028056/ENSSSCG00000006001/ENSSSCG00000028606/ENSSSCG00000004687/ENSSSCG00000039594/…	LRP2/CEBPD/C3/THBS1/GREM1/FLRT3/SORL1/EZH2/SEMA6A/SERPINE2/NTN1/KITLG/ZC3H12A/FOS/PLCB1/PREX1/ZFP36/ENPP2/ZBTB7B/B2M/SSBP3/YPEL3/ID2/PRKD2/KLF4/SOCS1/GDF15/GCNT2/LRP5/P2RX7/NCKAP1L/SYT1/RASGRP1/IRX3/SOCS3/SOX9/FOXC1/LIMK1/TGFB3/IL1A/SPRY1/TACSTD2/SHANK2/RASAL1/ADGRL3/FGF18/CRB2/NLGN3/CUL7/PPARG/DMTN/CYP1B1/ROR1/UNC13D/CD274/VSTM5/EPHA3/NR1H4/TMEM79/CD101/-/PIK3R6/GLI1/OVOL2/MYF5/CDH4/SYT2/-/NR5A1…	72	56	ENSSSCG00000040746/ENSSSCG00000032367/ENSSSCG00000013551/ENSSSCG00000015135/ENSSSCG00000014224/ENSSSCG00000017993/ENSSSCG00000037815/ENSSSCG00000002383/ENSSSCG00000007056/ENSSSCG00000028056/ENSSSCG00000006001/ENSSSCG00000028606/ENSSSCG00000004687/ENSSSCG00000039594/ENSSSCG00000035430/ENSSSCG00000008645/ENSSSCG00000026152/ENSSSCG00000027855/ENSSSCG00000034260/ENSSSCG00000033009/ENSSSCG00000012885/…	16	ENSSSCG00000004789/ENSSSCG00000033657/ENSSSCG00000007079/ENSSSCG00000028840/ENSSSCG00000016233/ENSSSCG00000035495/ENSSSCG00000031118/ENSSSCG00000005437/ENSSSCG00000011579/ENSSSCG00000033844/ENSSSCG00000014950/ENSSSCG00000000443/ENSSSCG00000036377/ENSSSCG00000000937/ENSSSCG00000009486/ENSSSCG00000004223
BP	GO:0007596	blood coagulation	16/791	56/6359	0.000940358886846949	0.0349813505907065	ENSSSCG00000004789/ENSSSCG00000010639/ENSSSCG00000016233/ENSSSCG00000009833/ENSSSCG00000025463/ENSSSCG00000025788/ENSSSCG00000035511/ENSSSCG00000005503/ENSSSCG00000042607/ENSSSCG00000008820/ENSSSCG00000033880/ENSSSCG00000004744/ENSSSCG00000009613/ENSSSCG00000031274/ENSSSCG00000006289/ENSSSCG00000009413	THBS1/HABP2/SERPINE2/SH2B3/PROS1/ENPP4/C1QTNF1/TLR4/THBD/TEC/TSPAN32/TYRO3/DMTN/F12/F5/CPB2	16	13	ENSSSCG00000010639/ENSSSCG00000009833/ENSSSCG00000025463/ENSSSCG00000025788/ENSSSCG00000035511/ENSSSCG00000005503/ENSSSCG00000042607/ENSSSCG00000008820/ENSSSCG00000033880/ENSSSCG00000009613/ENSSSCG00000031274/ENSSSCG00000006289/ENSSSCG00000009413	3	ENSSSCG00000004789/ENSSSCG00000016233/ENSSSCG00000004744
BP	GO:0007599	hemostasis	16/791	56/6359	0.000940358886846949	0.0349813505907065	ENSSSCG00000004789/ENSSSCG00000010639/ENSSSCG00000016233/ENSSSCG00000009833/ENSSSCG00000025463/ENSSSCG00000025788/ENSSSCG00000035511/ENSSSCG00000005503/ENSSSCG00000042607/ENSSSCG00000008820/ENSSSCG00000033880/ENSSSCG00000004744/ENSSSCG00000009613/ENSSSCG00000031274/ENSSSCG00000006289/ENSSSCG00000009413	THBS1/HABP2/SERPINE2/SH2B3/PROS1/ENPP4/C1QTNF1/TLR4/THBD/TEC/TSPAN32/TYRO3/DMTN/F12/F5/CPB2	16	13	ENSSSCG00000010639/ENSSSCG00000009833/ENSSSCG00000025463/ENSSSCG00000025788/ENSSSCG00000035511/ENSSSCG00000005503/ENSSSCG00000042607/ENSSSCG00000008820/ENSSSCG00000033880/ENSSSCG00000009613/ENSSSCG00000031274/ENSSSCG00000006289/ENSSSCG00000009413	3	ENSSSCG00000004789/ENSSSCG00000016233/ENSSSCG00000004744
BP	GO:0098742	cell-cell adhesion via plasma-membrane adhesion molecules	19/791	72/6359	0.000954507975671462	0.0351175022258028	ENSSSCG00000031361/ENSSSCG00000003768/ENSSSCG00000007079/ENSSSCG00000032931/ENSSSCG00000035849/ENSSSCG00000005437/ENSSSCG00000028805/ENSSSCG00000027371/ENSSSCG00000037234/ENSSSCG00000035928/ENSSSCG00000026129/ENSSSCG00000005584/ENSSSCG00000027160/ENSSSCG00000005723/ENSSSCG00000012852/ENSSSCG00000006106/ENSSSCG00000025141/ENSSSCG00000017018/ENSSSCG00000025784	CELSR1/NEXN/FLRT3/CDH6/PTPRF/KLF4/PTPRM/PCDHGA4/CLDN2/CLDN3/ADGRL3/CRB2/DSG3/NTNG2/CDHR5/CDH17/PCDHGB1/TENM2/CDH4	19	14	ENSSSCG00000031361/ENSSSCG00000035849/ENSSSCG00000028805/ENSSSCG00000027371/ENSSSCG00000037234/ENSSSCG00000035928/ENSSSCG00000026129/ENSSSCG00000005584/ENSSSCG00000005723/ENSSSCG00000012852/ENSSSCG00000006106/ENSSSCG00000025141/ENSSSCG00000017018/ENSSSCG00000025784	5	ENSSSCG00000003768/ENSSSCG00000007079/ENSSSCG00000032931/ENSSSCG00000005437/ENSSSCG00000027160
BP	GO:0061045	negative regulation of wound healing	9/791	23/6359	0.00109595351180584	0.039883177799195	ENSSSCG00000004789/ENSSSCG00000016233/ENSSSCG00000009833/ENSSSCG00000025463/ENSSSCG00000035511/ENSSSCG00000042607/ENSSSCG00000035928/ENSSSCG00000031274/ENSSSCG00000009413	THBS1/SERPINE2/SH2B3/PROS1/C1QTNF1/THBD/CLDN3/F12/CPB2	9	7	ENSSSCG00000009833/ENSSSCG00000025463/ENSSSCG00000035511/ENSSSCG00000042607/ENSSSCG00000035928/ENSSSCG00000031274/ENSSSCG00000009413	2	ENSSSCG00000004789/ENSSSCG00000016233
BP	GO:0001818	negative regulation of cytokine production	21/791	84/6359	0.00113011448636991	0.0406841215093169	ENSSSCG00000017754/ENSSSCG00000017416/ENSSSCG00000004789/ENSSSCG00000032282/ENSSSCG00000001011/ENSSSCG00000032795/ENSSSCG00000037815/ENSSSCG00000028056/ENSSSCG00000005437/ENSSSCG00000005503/ENSSSCG00000000295/ENSSSCG00000027426/ENSSSCG00000037682/ENSSSCG00000002385/ENSSSCG00000005211/ENSSSCG00000007956/ENSSSCG00000000875/ENSSSCG00000028331/ENSSSCG00000036439/ENSSSCG00000006035/ENSSSCG00000017630	-/DHX58/THBS1/ACP5/SERPINB1/IL1RL1/ZC3H12A/ZFP36/KLF4/TLR4/NCKAP1L/BCL3/HFE/TGFB3/CD274/NLRC3/NR1H4/IL1R2/IL29/ANGPT1/EPX	21	18	ENSSSCG00000017754/ENSSSCG00000017416/ENSSSCG00000032282/ENSSSCG00000001011/ENSSSCG00000037815/ENSSSCG00000028056/ENSSSCG00000005503/ENSSSCG00000000295/ENSSSCG00000027426/ENSSSCG00000037682/ENSSSCG00000002385/ENSSSCG00000005211/ENSSSCG00000007956/ENSSSCG00000000875/ENSSSCG00000028331/ENSSSCG00000036439/ENSSSCG00000006035/ENSSSCG00000017630	3	ENSSSCG00000004789/ENSSSCG00000032795/ENSSSCG00000005437
BP	GO:0050817	coagulation	16/791	57/6359	0.0011597200341703	0.041305773131938	ENSSSCG00000004789/ENSSSCG00000010639/ENSSSCG00000016233/ENSSSCG00000009833/ENSSSCG00000025463/ENSSSCG00000025788/ENSSSCG00000035511/ENSSSCG00000005503/ENSSSCG00000042607/ENSSSCG00000008820/ENSSSCG00000033880/ENSSSCG00000004744/ENSSSCG00000009613/ENSSSCG00000031274/ENSSSCG00000006289/ENSSSCG00000009413	THBS1/HABP2/SERPINE2/SH2B3/PROS1/ENPP4/C1QTNF1/TLR4/THBD/TEC/TSPAN32/TYRO3/DMTN/F12/F5/CPB2	16	13	ENSSSCG00000010639/ENSSSCG00000009833/ENSSSCG00000025463/ENSSSCG00000025788/ENSSSCG00000035511/ENSSSCG00000005503/ENSSSCG00000042607/ENSSSCG00000008820/ENSSSCG00000033880/ENSSSCG00000009613/ENSSSCG00000031274/ENSSSCG00000006289/ENSSSCG00000009413	3	ENSSSCG00000004789/ENSSSCG00000016233/ENSSSCG00000004744
BP	GO:0001837	epithelial to mesenchymal transition	14/791	47/6359	0.00123829175209237	0.0431854248542214	ENSSSCG00000033657/ENSSSCG00000028840/ENSSSCG00000007351/ENSSSCG00000033009/ENSSSCG00000027417/ENSSSCG00000017251/ENSSSCG00000039756/ENSSSCG00000002385/ENSSSCG00000005992/ENSSSCG00000025561/ENSSSCG00000005584/ENSSSCG00000001657/ENSSSCG00000036377/ENSSSCG00000004223	GREM1/EZH2/FAM83D/GCNT2/LDLRAD4/SOX9/FOXC1/TGFB3/SHAS2/VASN/CRB2/CUL7/OVOL2/HEY2	14	8	ENSSSCG00000033009/ENSSSCG00000027417/ENSSSCG00000017251/ENSSSCG00000039756/ENSSSCG00000002385/ENSSSCG00000025561/ENSSSCG00000005584/ENSSSCG00000001657	6	ENSSSCG00000033657/ENSSSCG00000028840/ENSSSCG00000007351/ENSSSCG00000005992/ENSSSCG00000036377/ENSSSCG00000004223
BP	GO:1990138	neuron projection extension	14/791	47/6359	0.00123829175209237	0.0431854248542214	ENSSSCG00000007079/ENSSSCG00000014224/ENSSSCG00000031719/ENSSSCG00000017993/ENSSSCG00000016646/ENSSSCG00000012698/ENSSSCG00000004684/ENSSSCG00000000948/ENSSSCG00000030378/ENSSSCG00000009874/ENSSSCG00000017730/ENSSSCG00000035176/ENSSSCG00000025784/ENSSSCG00000010926	FLRT3/SEMA6A/SEMA4B/NTN1/IFRD1/SLC9A6/SPG11/SYT1/LIMK1/RASAL1/CDK5R1/SEMA6B/CDH4/SYT2	14	10	ENSSSCG00000014224/ENSSSCG00000031719/ENSSSCG00000017993/ENSSSCG00000004684/ENSSSCG00000000948/ENSSSCG00000030378/ENSSSCG00000009874/ENSSSCG00000035176/ENSSSCG00000025784/ENSSSCG00000010926	4	ENSSSCG00000007079/ENSSSCG00000016646/ENSSSCG00000012698/ENSSSCG00000017730
BP	GO:0045069	regulation of viral genome replication	10/791	28/6359	0.0013354068916147	0.0458916803647855	ENSSSCG00000009881/ENSSSCG00000008496/ENSSSCG00000006543/ENSSSCG00000008648/ENSSSCG00000015140/ENSSSCG00000014565/ENSSSCG00000009921/ENSSSCG00000037815/ENSSSCG00000033703/ENSSSCG00000039573	OAS2/EIF2AK2/ADAR/RSAD2/HSPA8/-/OASL/ZC3H12A/FAM111A/SLPI	10	10	ENSSSCG00000009881/ENSSSCG00000008496/ENSSSCG00000006543/ENSSSCG00000008648/ENSSSCG00000015140/ENSSSCG00000014565/ENSSSCG00000009921/ENSSSCG00000037815/ENSSSCG00000033703/ENSSSCG00000039573	0
BP	GO:0009611	response to wounding	32/791	150/6359	0.00134330486133482	0.0458916803647855	ENSSSCG00000031361/ENSSSCG00000004789/ENSSSCG00000010639/ENSSSCG00000038549/ENSSSCG00000028840/ENSSSCG00000016233/ENSSSCG00000030358/ENSSSCG00000016646/ENSSSCG00000009972/ENSSSCG00000035849/ENSSSCG00000009833/ENSSSCG00000025463/ENSSSCG00000025788/ENSSSCG00000005437/ENSSSCG00000035511/ENSSSCG00000005503/ENSSSCG00000042607/ENSSSCG00000008820/ENSSSCG00000001025/ENSSSCG00000033880/ENSSSCG00000008090/…	CELSR1/THBS1/HABP2/ZFP36L2/EZH2/SERPINE2/SARM1/IFRD1/KREMEN1/PTPRF/SH2B3/PROS1/ENPP4/KLF4/C1QTNF1/TLR4/THBD/TEC/DSP/TSPAN32/IL1A/NMNAT3/CLDN3/TYRO3/DMTN/F12/F5/MATN2/CPB2/GLI1/PLET1/CCN4	32	24	ENSSSCG00000031361/ENSSSCG00000010639/ENSSSCG00000038549/ENSSSCG00000030358/ENSSSCG00000009972/ENSSSCG00000035849/ENSSSCG00000009833/ENSSSCG00000025463/ENSSSCG00000025788/ENSSSCG00000035511/ENSSSCG00000005503/ENSSSCG00000042607/ENSSSCG00000008820/ENSSSCG00000033880/ENSSSCG00000008090/ENSSSCG00000031142/ENSSSCG00000035928/ENSSSCG00000009613/ENSSSCG00000031274/ENSSSCG00000006289/ENSSSCG00000006082/…	8	ENSSSCG00000004789/ENSSSCG00000028840/ENSSSCG00000016233/ENSSSCG00000016646/ENSSSCG00000005437/ENSSSCG00000001025/ENSSSCG00000004744/ENSSSCG00000000443
BP	GO:0051090	regulation of DNA binding transcription factor activity	30/791	138/6359	0.00137203141245062	0.0463996077665118	ENSSSCG00000008496/ENSSSCG00000014670/ENSSSCG00000039751/ENSSSCG00000014780/ENSSSCG00000033657/ENSSSCG00000039514/ENSSSCG00000028840/ENSSSCG00000037815/ENSSSCG00000001746/ENSSSCG00000031924/ENSSSCG00000003859/ENSSSCG00000008645/ENSSSCG00000026152/ENSSSCG00000001726/ENSSSCG00000005437/ENSSSCG00000009389/ENSSSCG00000012885/ENSSSCG00000011570/ENSSSCG00000005503/ENSSSCG00000014349/ENSSSCG00000034390/…	EIF2AK2/TRIM22/NLRC5/TRIM21/GREM1/ID3/EZH2/ZC3H12A/PKHD1/NKX3-1/TUT4/ID2/PRKD2/ADGRF1/KLF4/TRIM13/LRP5/IRAK2/TLR4/STING1/CARD11/PPARG/CYP1B1/ROR1/DDX58/NLRC3/NR1H4/NOD2/ADCY8/CD200	30	22	ENSSSCG00000008496/ENSSSCG00000014670/ENSSSCG00000039751/ENSSSCG00000014780/ENSSSCG00000039514/ENSSSCG00000037815/ENSSSCG00000001746/ENSSSCG00000031924/ENSSSCG00000008645/ENSSSCG00000026152/ENSSSCG00000001726/ENSSSCG00000012885/ENSSSCG00000005503/ENSSSCG00000014349/ENSSSCG00000034390/ENSSSCG00000003811/ENSSSCG00000030408/ENSSSCG00000007956/ENSSSCG00000000875/ENSSSCG00000038073/ENSSSCG00000031717/…	8	ENSSSCG00000033657/ENSSSCG00000028840/ENSSSCG00000003859/ENSSSCG00000005437/ENSSSCG00000009389/ENSSSCG00000011570/ENSSSCG00000011579/ENSSSCG00000033844
BP	GO:0060759	regulation of response to cytokine stimulus	16/791	58/6359	0.00142081370243738	0.0475688427576035	ENSSSCG00000006543/ENSSSCG00000007508/ENSSSCG00000015897/ENSSSCG00000039751/ENSSSCG00000012853/ENSSSCG00000009833/ENSSSCG00000005437/ENSSSCG00000027855/ENSSSCG00000011570/ENSSSCG00000005503/ENSSSCG00000011579/ENSSSCG00000030408/ENSSSCG00000012944/ENSSSCG00000000875/ENSSSCG00000028331/ENSSSCG00000006035	ADAR/ZBP1/IFIH1/NLRC5/IRF7/SH2B3/KLF4/SOCS1/IRAK2/TLR4/PPARG/DDX58/PELI3/NR1H4/IL1R2/ANGPT1	16	13	ENSSSCG00000006543/ENSSSCG00000007508/ENSSSCG00000015897/ENSSSCG00000039751/ENSSSCG00000012853/ENSSSCG00000009833/ENSSSCG00000027855/ENSSSCG00000005503/ENSSSCG00000030408/ENSSSCG00000012944/ENSSSCG00000000875/ENSSSCG00000028331/ENSSSCG00000006035	3	ENSSSCG00000005437/ENSSSCG00000011570/ENSSSCG00000011579
BP	GO:0071621	granulocyte chemotaxis	11/791	33/6359	0.00148593526287191	0.0492429711070401	ENSSSCG00000015894/ENSSSCG00000031118/ENSSSCG00000008959/ENSSSCG00000000295/ENSSSCG00000028359/ENSSSCG00000008978/ENSSSCG00000016254/ENSSSCG00000006590/ENSSSCG00000032343/ENSSSCG00000017720/ENSSSCG00000016183	DPP4/PREX1/CXCL2/NCKAP1L/BST1/CXCL11/-/S100A8/CCL4/CCL1/-	11	8	ENSSSCG00000015894/ENSSSCG00000008959/ENSSSCG00000000295/ENSSSCG00000028359/ENSSSCG00000008978/ENSSSCG00000016254/ENSSSCG00000006590/ENSSSCG00000032343	3	ENSSSCG00000031118/ENSSSCG00000017720/ENSSSCG00000016183
BP	GO:0010721	negative regulation of cell development	24/791	103/6359	0.00150023388677362	0.0492429711070401	ENSSSCG00000015135/ENSSSCG00000039514/ENSSSCG00000014224/ENSSSCG00000031719/ENSSSCG00000035420/ENSSSCG00000017993/ENSSSCG00000016646/ENSSSCG00000009972/ENSSSCG00000011837/ENSSSCG00000004687/ENSSSCG00000008645/ENSSSCG00000002831/ENSSSCG00000017251/ENSSSCG00000003832/ENSSSCG00000001595/ENSSSCG00000036933/ENSSSCG00000006331/ENSSSCG00000036893/ENSSSCG00000027465/ENSSSCG00000009613/ENSSSCG00000009873/…	SORL1/ID3/SEMA6A/SEMA4B/HES4/NTN1/IFRD1/KREMEN1/MELTF/B2M/ID2/IRX3/SOX9/TACSTD2/DAAM2/NR1D1/PBX1/PTHLH/NLGN3/DMTN/DTX1/THRB/CDK5R1/SEMA6B	24	19	ENSSSCG00000015135/ENSSSCG00000039514/ENSSSCG00000014224/ENSSSCG00000031719/ENSSSCG00000035420/ENSSSCG00000017993/ENSSSCG00000009972/ENSSSCG00000004687/ENSSSCG00000008645/ENSSSCG00000002831/ENSSSCG00000017251/ENSSSCG00000003832/ENSSSCG00000001595/ENSSSCG00000006331/ENSSSCG00000027465/ENSSSCG00000009613/ENSSSCG00000009873/ENSSSCG00000036033/ENSSSCG00000035176	5	ENSSSCG00000016646/ENSSSCG00000011837/ENSSSCG00000036933/ENSSSCG00000036893/ENSSSCG00000017730
BP	GO:0002764	immune response-regulating signaling pathway	25/791	109/6359	0.00153166413120941	0.0493569655876803	ENSSSCG00000017416/ENSSSCG00000015897/ENSSSCG00000008648/ENSSSCG00000012853/ENSSSCG00000030358/ENSSSCG00000037815/ENSSSCG00000031954/ENSSSCG00000012893/ENSSSCG00000014277/ENSSSCG00000026152/ENSSSCG00000031348/ENSSSCG00000011570/ENSSSCG00000005503/ENSSSCG00000000295/ENSSSCG00000035366/ENSSSCG00000008820/ENSSSCG00000036933/ENSSSCG00000004744/ENSSSCG00000030408/ENSSSCG00000027275/ENSSSCG00000000875/…	DHX58/IFIH1/RSAD2/IRF7/SARM1/ZC3H12A/SLC39A10/UNC93B1/IRF1/PRKD2/ALPK1/IRAK2/TLR4/NCKAP1L/MFHAS1/TEC/NR1D1/TYRO3/DDX58/HHLA2/NR1H4/NOD2/TLR10/CD38/FCGR1A	25	20	ENSSSCG00000017416/ENSSSCG00000015897/ENSSSCG00000008648/ENSSSCG00000012853/ENSSSCG00000030358/ENSSSCG00000037815/ENSSSCG00000031954/ENSSSCG00000012893/ENSSSCG00000014277/ENSSSCG00000026152/ENSSSCG00000031348/ENSSSCG00000005503/ENSSSCG00000000295/ENSSSCG00000008820/ENSSSCG00000030408/ENSSSCG00000027275/ENSSSCG00000000875/ENSSSCG00000038073/ENSSSCG00000008742/ENSSSCG00000006678	5	ENSSSCG00000011570/ENSSSCG00000035366/ENSSSCG00000036933/ENSSSCG00000004744/ENSSSCG00000027877
BP	GO:0060326	cell chemotaxis	21/791	86/6359	0.00155853611377627	0.0493569655876803	ENSSSCG00000004789/ENSSSCG00000015894/ENSSSCG00000040013/ENSSSCG00000031118/ENSSSCG00000008959/ENSSSCG00000025602/ENSSSCG00000026152/ENSSSCG00000000295/ENSSSCG00000028359/ENSSSCG00000008978/ENSSSCG00000016254/ENSSSCG00000006590/ENSSSCG00000009880/ENSSSCG00000016997/ENSSSCG00000031154/ENSSSCG00000001787/ENSSSCG00000005512/ENSSSCG00000032343/ENSSSCG00000038055/ENSSSCG00000017720/ENSSSCG00000016183	THBS1/DPP4/MTUS1/PREX1/CXCL2/DOCK4/PRKD2/NCKAP1L/BST1/CXCL11/-/S100A8/SLC8B1/FGF18/ACKR2/IL16/C5/CCL4/CORO1A/CCL1/-	21	16	ENSSSCG00000015894/ENSSSCG00000040013/ENSSSCG00000008959/ENSSSCG00000025602/ENSSSCG00000026152/ENSSSCG00000000295/ENSSSCG00000028359/ENSSSCG00000008978/ENSSSCG00000016254/ENSSSCG00000006590/ENSSSCG00000016997/ENSSSCG00000031154/ENSSSCG00000001787/ENSSSCG00000005512/ENSSSCG00000032343/ENSSSCG00000038055	5	ENSSSCG00000004789/ENSSSCG00000031118/ENSSSCG00000009880/ENSSSCG00000017720/ENSSSCG00000016183
BP	GO:0046631	alpha-beta T cell activation	12/791	38/6359	0.0015612783408704	0.0493569655876803	ENSSSCG00000017754/ENSSSCG00000008648/ENSSSCG00000037815/ENSSSCG00000017008/ENSSSCG00000028606/ENSSSCG00000014277/ENSSSCG00000027855/ENSSSCG00000012890/ENSSSCG00000000295/ENSSSCG00000027426/ENSSSCG00000037682/ENSSSCG00000005211	-/RSAD2/ZC3H12A/DOCK2/ZBTB7B/IRF1/SOCS1/TCIRG1/NCKAP1L/BCL3/HFE/CD274	12	12	ENSSSCG00000017754/ENSSSCG00000008648/ENSSSCG00000037815/ENSSSCG00000017008/ENSSSCG00000028606/ENSSSCG00000014277/ENSSSCG00000027855/ENSSSCG00000012890/ENSSSCG00000000295/ENSSSCG00000027426/ENSSSCG00000037682/ENSSSCG00000005211	0
BP	GO:0032652	regulation of interleukin-1 production	9/791	24/6359	0.00156267573246539	0.0493569655876803	ENSSSCG00000032282/ENSSSCG00000001011/ENSSSCG00000037815/ENSSSCG00000009817/ENSSSCG00000005503/ENSSSCG00000000875/ENSSSCG00000038073/ENSSSCG00000028711/ENSSSCG00000028331	ACP5/SERPINB1/ZC3H12A/P2RX7/TLR4/NR1H4/NOD2/CASP1/IL1R2	9	9	ENSSSCG00000032282/ENSSSCG00000001011/ENSSSCG00000037815/ENSSSCG00000009817/ENSSSCG00000005503/ENSSSCG00000000875/ENSSSCG00000038073/ENSSSCG00000028711/ENSSSCG00000028331	0
BP	GO:0090087	regulation of peptide transport	41/791	208/6359	0.00158957599610138	0.0497373872424993	ENSSSCG00000017754/ENSSSCG00000015897/ENSSSCG00000008648/ENSSSCG00000001011/ENSSSCG00000015135/ENSSSCG00000032795/ENSSSCG00000037815/ENSSSCG00000031831/ENSSSCG00000035854/ENSSSCG00000027855/ENSSSCG00000012890/ENSSSCG00000012885/ENSSSCG00000009817/ENSSSCG00000005503/ENSSSCG00000004791/ENSSSCG00000037682/ENSSSCG00000006590/ENSSSCG00000002385/ENSSSCG00000008090/ENSSSCG00000009880/ENSSSCG00000036933/…	-/IFIH1/RSAD2/SERPINB1/SORL1/IL1RL1/ZC3H12A/CADM1/RAB11FIP3/SOCS1/TCIRG1/LRP5/P2RX7/TLR4/RASGRP1/HFE/S100A8/TGFB3/IL1A/SLC8B1/NR1D1/PPARG/DMTN/CD274/DDX58/C5/NR1H4/NOD2/CDK5R1/CASP1/IL1R2/TLR10/SIRT4/DERL3/ADCY8/CD200/ANGPT1/ARHGAP44/CCN4/DOC2B/EPHA5	41	33	ENSSSCG00000017754/ENSSSCG00000015897/ENSSSCG00000008648/ENSSSCG00000001011/ENSSSCG00000015135/ENSSSCG00000037815/ENSSSCG00000031831/ENSSSCG00000035854/ENSSSCG00000027855/ENSSSCG00000012890/ENSSSCG00000012885/ENSSSCG00000009817/ENSSSCG00000005503/ENSSSCG00000004791/ENSSSCG00000037682/ENSSSCG00000006590/ENSSSCG00000002385/ENSSSCG00000008090/ENSSSCG00000009613/ENSSSCG00000005211/ENSSSCG00000030408/…	8	ENSSSCG00000032795/ENSSSCG00000009880/ENSSSCG00000036933/ENSSSCG00000011579/ENSSSCG00000017730/ENSSSCG00000027877/ENSSSCG00000009901/ENSSSCG00000018019
BP	GO:0051050	positive regulation of transport	49/791	260/6359	0.00161226962579985	0.0499803583997954	ENSSSCG00000017754/ENSSSCG00000013551/ENSSSCG00000015897/ENSSSCG00000006693/ENSSSCG00000014909/ENSSSCG00000033657/ENSSSCG00000015135/ENSSSCG00000035987/ENSSSCG00000012699/ENSSSCG00000032795/ENSSSCG00000037815/ENSSSCG00000017008/ENSSSCG00000031831/ENSSSCG00000031924/ENSSSCG00000004687/ENSSSCG00000035893/ENSSSCG00000035511/ENSSSCG00000009817/ENSSSCG00000016611/ENSSSCG00000005503/ENSSSCG00000000295/…	-/C3/IFIH1/PDZK1/SYTL2/GREM1/SORL1/EHD3/FHL1/IL1RL1/ZC3H12A/DOCK2/CADM1/NKX3-1/B2M/-/C1QTNF1/P2RX7/CADPS2/TLR4/NCKAP1L/SYT1/RASGRP1/CTSS/HFE/DMD/CXCL11/S100A8/TGFB3/IL1A/DRD1/RAB27B/NLGN3/PPARG/UNC13D/PLTP/CD274/DDX58/C5/NR1H4/NOD2/CDK5R1/CLIP3/CASP1/ADCY8/ANGPT1/TULP1/FCGR1A/DOC2B	49	42	ENSSSCG00000017754/ENSSSCG00000013551/ENSSSCG00000015897/ENSSSCG00000006693/ENSSSCG00000014909/ENSSSCG00000015135/ENSSSCG00000037815/ENSSSCG00000017008/ENSSSCG00000031831/ENSSSCG00000031924/ENSSSCG00000004687/ENSSSCG00000035893/ENSSSCG00000035511/ENSSSCG00000009817/ENSSSCG00000016611/ENSSSCG00000005503/ENSSSCG00000000295/ENSSSCG00000000948/ENSSSCG00000004791/ENSSSCG00000006648/ENSSSCG00000037682/…	7	ENSSSCG00000033657/ENSSSCG00000035987/ENSSSCG00000012699/ENSSSCG00000032795/ENSSSCG00000029037/ENSSSCG00000011579/ENSSSCG00000017730
CC	GO:0005615	extracellular space	82/786	376/6332	9.73333904470848e-08	4.20480246731406e-05	ENSSSCG00000028814/ENSSSCG00000036383/ENSSSCG00000013551/ENSSSCG00000035392/ENSSSCG00000006995/ENSSSCG00000011850/ENSSSCG00000004789/ENSSSCG00000033657/ENSSSCG00000010639/ENSSSCG00000036438/ENSSSCG00000007079/ENSSSCG00000001011/ENSSSCG00000015135/ENSSSCG00000015140/ENSSSCG00000014224/ENSSSCG00000016233/ENSSSCG00000031719/ENSSSCG00000031648/ENSSSCG00000017420/ENSSSCG00000035495/ENSSSCG00000027114/…	SOD3/LGALS3BP/C3/IGFBP2/ASAH1/-/THBS1/GREM1/HABP2/GPX3/FLRT3/SERPINB1/SORL1/HSPA8/SEMA6A/SERPINE2/SEMA4B/CCN5/CNP/KITLG/SCP2/-/CXCL2/ADA2/ENPP2/COL4A3/C1RL/MELTF/-/PROS1/COL4A4/-/GDF15/C1QTNF1/SLC12A1/CTSO/IGFBP5/-/PLA2G6/CTSS/HFE/CXCL11/-/S100A8/TGFB3/IL1A/TACSTD2/PTI/VASN/-/TNFSF15/SLC9A3/SLPI/PLTP/CD274/F12/F5/IL16/-/C5/LGI4/MATN2/CPB2/JCHAIN/EFEMP2/CCL4/IL29/ELFN2/TMPRSS6/TAFA2/AHSG/ANGPT1/SE…	82	73	ENSSSCG00000028814/ENSSSCG00000036383/ENSSSCG00000013551/ENSSSCG00000035392/ENSSSCG00000006995/ENSSSCG00000011850/ENSSSCG00000010639/ENSSSCG00000036438/ENSSSCG00000001011/ENSSSCG00000015135/ENSSSCG00000015140/ENSSSCG00000014224/ENSSSCG00000031719/ENSSSCG00000031648/ENSSSCG00000017420/ENSSSCG00000027114/ENSSSCG00000008965/ENSSSCG00000008959/ENSSSCG00000035218/ENSSSCG00000006001/ENSSSCG00000016245/…	9	ENSSSCG00000004789/ENSSSCG00000033657/ENSSSCG00000007079/ENSSSCG00000016233/ENSSSCG00000035495/ENSSSCG00000011837/ENSSSCG00000035379/ENSSSCG00000017720/ENSSSCG00000041481
CC	GO:0044421	extracellular region part	92/786	458/6332	8.47974290728497e-07	0.000183162446797355	ENSSSCG00000028814/ENSSSCG00000036383/ENSSSCG00000013551/ENSSSCG00000035392/ENSSSCG00000006995/ENSSSCG00000011850/ENSSSCG00000004789/ENSSSCG00000004412/ENSSSCG00000033657/ENSSSCG00000010639/ENSSSCG00000036438/ENSSSCG00000007079/ENSSSCG00000001011/ENSSSCG00000015135/ENSSSCG00000015140/ENSSSCG00000014224/ENSSSCG00000016233/ENSSSCG00000031719/ENSSSCG00000031648/ENSSSCG00000017420/ENSSSCG00000017993/…	SOD3/LGALS3BP/C3/IGFBP2/ASAH1/-/THBS1/MICAL1/GREM1/HABP2/GPX3/FLRT3/SERPINB1/SORL1/HSPA8/SEMA6A/SERPINE2/SEMA4B/CCN5/CNP/NTN1/KITLG/-/-/SCP2/-/CXCL2/ADA2/ENPP2/COL4A3/RAB11FIP3/C1RL/CDCA8/MELTF/-/PROS1/COL4A4/FAM83D/-/GDF15/C1QTNF1/SLC12A1/CTSO/IGFBP5/-/PLA2G6/CTSS/HFE/CXCL11/-/S100A8/TGFB3/IL1A/TACSTD2/FAN1/PTI/VASN/-/NTNG2/TNFSF15/SLC9A3/SLPI/PLTP/CD274/F12/F5/IL16/-/C5/LGI4/IMPG2/MATN2/CPB2/JC…	92	79	ENSSSCG00000028814/ENSSSCG00000036383/ENSSSCG00000013551/ENSSSCG00000035392/ENSSSCG00000006995/ENSSSCG00000011850/ENSSSCG00000010639/ENSSSCG00000036438/ENSSSCG00000001011/ENSSSCG00000015135/ENSSSCG00000015140/ENSSSCG00000014224/ENSSSCG00000031719/ENSSSCG00000031648/ENSSSCG00000017420/ENSSSCG00000017993/ENSSSCG00000030801/ENSSSCG00000024973/ENSSSCG00000027114/ENSSSCG00000008965/ENSSSCG00000008959/…	13	ENSSSCG00000004789/ENSSSCG00000004412/ENSSSCG00000033657/ENSSSCG00000007079/ENSSSCG00000016233/ENSSSCG00000035495/ENSSSCG00000032909/ENSSSCG00000011837/ENSSSCG00000007351/ENSSSCG00000004845/ENSSSCG00000035379/ENSSSCG00000017720/ENSSSCG00000041481
CC	GO:0043005	neuron projection	63/786	333/6332	0.000306593033346914	0.0441493968019556	ENSSSCG00000040746/ENSSSCG00000003768/ENSSSCG00000004412/ENSSSCG00000007079/ENSSSCG00000015140/ENSSSCG00000011600/ENSSSCG00000030358/ENSSSCG00000030560/ENSSSCG00000038190/ENSSSCG00000001636/ENSSSCG00000027407/ENSSSCG00000012698/ENSSSCG00000014820/ENSSSCG00000004684/ENSSSCG00000025602/ENSSSCG00000035849/ENSSSCG00000002412/ENSSSCG00000000948/ENSSSCG00000010212/ENSSSCG00000027198/ENSSSCG00000008020/…	LRP2/NEXN/MICAL1/FLRT3/HSPA8/SLC6A6/SARM1/IGF1R/MPST/-/MYH14/SLC9A6/FCHSD2/SPG11/DOCK4/PTPRF/STON2/SYT1/-/PDK2/IFT140/MAK/IRX3/VSIG10/DMD/LIMK1/DRD1/SHANK2/ADGRL3/NR1D1/TSPOAP1/ATP1A4/ROR1/NTNG2/KCNN2/VSTM5/NOS1/PDE6B/CPEB3/TRIM46/-/EPHA3/PCDHGB1/CORO1A/GABRG1/DNER/NPTX1/TENM2/ADCY8/KCNN3/CD200/TMIGD1/CNGA1/ARHGAP44/SYT2/ELFN1/GUCY2D/SCN2A/TULP1/USH1G/-/EPHA5/KCNC4	63	50	ENSSSCG00000040746/ENSSSCG00000015140/ENSSSCG00000011600/ENSSSCG00000030358/ENSSSCG00000030560/ENSSSCG00000038190/ENSSSCG00000001636/ENSSSCG00000027407/ENSSSCG00000014820/ENSSSCG00000004684/ENSSSCG00000025602/ENSSSCG00000035849/ENSSSCG00000002412/ENSSSCG00000000948/ENSSSCG00000010212/ENSSSCG00000027198/ENSSSCG00000008020/ENSSSCG00000001042/ENSSSCG00000002831/ENSSSCG00000009852/ENSSSCG00000028148/…	13	ENSSSCG00000003768/ENSSSCG00000004412/ENSSSCG00000007079/ENSSSCG00000012698/ENSSSCG00000029037/ENSSSCG00000036933/ENSSSCG00000006391/ENSSSCG00000014213/ENSSSCG00000014950/ENSSSCG00000025500/ENSSSCG00000018019/ENSSSCG00000017223/ENSSSCG00000006810
MF	GO:0004497	monooxygenase activity	14/803	36/6288	6.86934803815836e-05	0.0296761567798549	ENSSSCG00000004412/ENSSSCG00000008857/ENSSSCG00000006702/ENSSSCG00000001718/ENSSSCG00000006238/ENSSSCG00000010546/ENSSSCG00000033844/ENSSSCG00000005193/ENSSSCG00000035347/ENSSSCG00000009856/ENSSSCG00000007486/ENSSSCG00000002994/ENSSSCG00000034388/ENSSSCG00000007549	MICAL1/MSMO1/FMO5/CYP39A1/CYP7A1/-/CYP1B1/TYRP1/CYP2C42/NOS1/CYP24A1/CYP2F1/CYP8B1/CYP2W1	14	11	ENSSSCG00000008857/ENSSSCG00000006702/ENSSSCG00000001718/ENSSSCG00000006238/ENSSSCG00000010546/ENSSSCG00000005193/ENSSSCG00000035347/ENSSSCG00000009856/ENSSSCG00000002994/ENSSSCG00000034388/ENSSSCG00000007549	3	ENSSSCG00000004412/ENSSSCG00000033844/ENSSSCG00000007486
MF	GO:0003707	steroid hormone receptor activity	10/803	21/6288	0.000101979920205687	0.0296761567798549	ENSSSCG00000031321/ENSSSCG00000031924/ENSSSCG00000001750/ENSSSCG00000034242/ENSSSCG00000035969/ENSSSCG00000036933/ENSSSCG00000011579/ENSSSCG00000036033/ENSSSCG00000000875/ENSSSCG00000005588	NR4A1/NKX3-1/PAQR8/HNF4G/THRA/NR1D1/PPARG/THRB/NR1H4/NR5A1	10	8	ENSSSCG00000031321/ENSSSCG00000031924/ENSSSCG00000001750/ENSSSCG00000034242/ENSSSCG00000035969/ENSSSCG00000036033/ENSSSCG00000000875/ENSSSCG00000005588	2	ENSSSCG00000036933/ENSSSCG00000011579
MF	GO:0098531	transcription factor activity, direct ligand regulated sequence-specific DNA binding	8/803	15/6288	0.000192192859540692	0.0321120950346072	ENSSSCG00000031321/ENSSSCG00000031924/ENSSSCG00000035969/ENSSSCG00000036933/ENSSSCG00000011579/ENSSSCG00000036033/ENSSSCG00000000875/ENSSSCG00000005588	NR4A1/NKX3-1/THRA/NR1D1/PPARG/THRB/NR1H4/NR5A1	8	6	ENSSSCG00000031321/ENSSSCG00000031924/ENSSSCG00000035969/ENSSSCG00000036033/ENSSSCG00000000875/ENSSSCG00000005588	2	ENSSSCG00000036933/ENSSSCG00000011579
MF	GO:0008395	steroid hydroxylase activity	7/803	12/6288	0.000238784659526371	0.0321120950346072	ENSSSCG00000001718/ENSSSCG00000006238/ENSSSCG00000010546/ENSSSCG00000033844/ENSSSCG00000035347/ENSSSCG00000002994/ENSSSCG00000034388	CYP39A1/CYP7A1/-/CYP1B1/CYP2C42/CYP2F1/CYP8B1	7	6	ENSSSCG00000001718/ENSSSCG00000006238/ENSSSCG00000010546/ENSSSCG00000035347/ENSSSCG00000002994/ENSSSCG00000034388	1	ENSSSCG00000033844
MF	GO:0020037	heme binding	17/803	55/6288	0.000323403736833916	0.0321120950346072	ENSSSCG00000033944/ENSSSCG00000010135/ENSSSCG00000000376/ENSSSCG00000001718/ENSSSCG00000004678/ENSSSCG00000036933/ENSSSCG00000006238/ENSSSCG00000010546/ENSSSCG00000033844/ENSSSCG00000035347/ENSSSCG00000009856/ENSSSCG00000004676/ENSSSCG00000007486/ENSSSCG00000002994/ENSSSCG00000034388/ENSSSCG00000017630/ENSSSCG00000007549	CYB5B/DGCR8/SUOX/CYP39A1/DUOX2/NR1D1/CYP7A1/-/CYP1B1/CYP2C42/NOS1/DUOXA2/CYP24A1/CYP2F1/CYP8B1/EPX/CYP2W1	17	13	ENSSSCG00000033944/ENSSSCG00000000376/ENSSSCG00000001718/ENSSSCG00000004678/ENSSSCG00000006238/ENSSSCG00000010546/ENSSSCG00000035347/ENSSSCG00000009856/ENSSSCG00000004676/ENSSSCG00000002994/ENSSSCG00000034388/ENSSSCG00000017630/ENSSSCG00000007549	4	ENSSSCG00000010135/ENSSSCG00000036933/ENSSSCG00000033844/ENSSSCG00000007486
MF	GO:0005102	signaling receptor binding	84/803	463/6288	0.000364188150138466	0.0321120950346072	ENSSSCG00000013551/ENSSSCG00000025618/ENSSSCG00000011850/ENSSSCG00000004789/ENSSSCG00000014909/ENSSSCG00000033657/ENSSSCG00000007079/ENSSSCG00000034802/ENSSSCG00000015140/ENSSSCG00000015894/ENSSSCG00000014224/ENSSSCG00000016233/ENSSSCG00000031719/ENSSSCG00000030560/ENSSSCG00000031648/ENSSSCG00000035495/ENSSSCG00000025593/ENSSSCG00000031724/ENSSSCG00000017260/ENSSSCG00000031321/ENSSSCG00000032857/…	C3/TAP1/-/THBS1/SYTL2/GREM1/FLRT3/-/HSPA8/DPP4/SEMA6A/SERPINE2/SEMA4B/IGF1R/CCN5/KITLG/-/LYNX1/WIPI1/NR4A1/S100A12/LGALS8/-/CXCL2/DOCK2/ADA2/COL4A3/CADM1/OSGIN1/UNC93B1/NKX3-1/EMP2/DOCK4/CHAC1/SH2B3/TRAF3IP2/FRK/SOCS1/FEM1B/GDF15/SMAD6/TLR4/SYT1/HFE/MTSS1/ASXL3/CXCL11/-/S100A8/TGFB3/IL1A/SHANK2/-/TSPOAP1/-/FGF18/PTHLH/NLGN3/PPARG/DMTN/TNFSF15/DTX1/IZUMO1R/CDH17/-/IL16/-/-/HHLA2/NR1H4/JCHAIN/CCL4/…	84	70	ENSSSCG00000013551/ENSSSCG00000025618/ENSSSCG00000011850/ENSSSCG00000014909/ENSSSCG00000034802/ENSSSCG00000015140/ENSSSCG00000015894/ENSSSCG00000014224/ENSSSCG00000031719/ENSSSCG00000030560/ENSSSCG00000031648/ENSSSCG00000025593/ENSSSCG00000031724/ENSSSCG00000017260/ENSSSCG00000031321/ENSSSCG00000032857/ENSSSCG00000010146/ENSSSCG00000008965/ENSSSCG00000008959/ENSSSCG00000017008/ENSSSCG00000035218/…	14	ENSSSCG00000004789/ENSSSCG00000033657/ENSSSCG00000007079/ENSSSCG00000016233/ENSSSCG00000035495/ENSSSCG00000032115/ENSSSCG00000038521/ENSSSCG00000022419/ENSSSCG00000003736/ENSSSCG00000036893/ENSSSCG00000011579/ENSSSCG00000035379/ENSSSCG00000017730/ENSSSCG00000017720
MF	GO:0048018	receptor ligand activity	28/803	114/6288	0.000388117633882239	0.0321120950346072	ENSSSCG00000033657/ENSSSCG00000007079/ENSSSCG00000015894/ENSSSCG00000014224/ENSSSCG00000031719/ENSSSCG00000035495/ENSSSCG00000008965/ENSSSCG00000008959/ENSSSCG00000032115/ENSSSCG00000034260/ENSSSCG00000008978/ENSSSCG00000016254/ENSSSCG00000002385/ENSSSCG00000008090/ENSSSCG00000039807/ENSSSCG00000038188/ENSSSCG00000016997/ENSSSCG00000036893/ENSSSCG00000034087/ENSSSCG00000001787/ENSSSCG00000035185/…	GREM1/FLRT3/DPP4/SEMA6A/SEMA4B/KITLG/-/CXCL2/OSGIN1/GDF15/CXCL11/-/TGFB3/IL1A/-/-/FGF18/PTHLH/TNFSF15/IL16/-/CCL4/IL29/TAFA2/SEMA6B/CCL1/-/GMFG	28	22	ENSSSCG00000015894/ENSSSCG00000014224/ENSSSCG00000031719/ENSSSCG00000008965/ENSSSCG00000008959/ENSSSCG00000034260/ENSSSCG00000008978/ENSSSCG00000016254/ENSSSCG00000002385/ENSSSCG00000008090/ENSSSCG00000039807/ENSSSCG00000038188/ENSSSCG00000016997/ENSSSCG00000034087/ENSSSCG00000001787/ENSSSCG00000035185/ENSSSCG00000032343/ENSSSCG00000036439/ENSSSCG00000034686/ENSSSCG00000035176/ENSSSCG00000008005/…	6	ENSSSCG00000033657/ENSSSCG00000007079/ENSSSCG00000035495/ENSSSCG00000032115/ENSSSCG00000036893/ENSSSCG00000017720
MF	GO:0004879	nuclear receptor activity	7/803	13/6288	0.000460549136341063	0.0321120950346072	ENSSSCG00000031321/ENSSSCG00000031924/ENSSSCG00000035969/ENSSSCG00000011579/ENSSSCG00000036033/ENSSSCG00000000875/ENSSSCG00000005588	NR4A1/NKX3-1/THRA/PPARG/THRB/NR1H4/NR5A1	7	6	ENSSSCG00000031321/ENSSSCG00000031924/ENSSSCG00000035969/ENSSSCG00000036033/ENSSSCG00000000875/ENSSSCG00000005588	1	ENSSSCG00000011579
MF	GO:0016705	oxidoreductase activity, acting on paired donors, with incorporation or reduction of molecular oxygen	18/803	62/6288	0.000512885768960555	0.0321120950346072	ENSSSCG00000010554/ENSSSCG00000004412/ENSSSCG00000008857/ENSSSCG00000028517/ENSSSCG00000006702/ENSSSCG00000002344/ENSSSCG00000001718/ENSSSCG00000032116/ENSSSCG00000006238/ENSSSCG00000010546/ENSSSCG00000033844/ENSSSCG00000005193/ENSSSCG00000035347/ENSSSCG00000009856/ENSSSCG00000007486/ENSSSCG00000002994/ENSSSCG00000034388/ENSSSCG00000007549	SCD/MICAL1/MSMO1/SC5D/FMO5/RIOX1/CYP39A1/-/CYP7A1/-/CYP1B1/TYRP1/CYP2C42/NOS1/CYP24A1/CYP2F1/CYP8B1/CYP2W1	18	14	ENSSSCG00000010554/ENSSSCG00000008857/ENSSSCG00000028517/ENSSSCG00000006702/ENSSSCG00000001718/ENSSSCG00000032116/ENSSSCG00000006238/ENSSSCG00000010546/ENSSSCG00000005193/ENSSSCG00000035347/ENSSSCG00000009856/ENSSSCG00000002994/ENSSSCG00000034388/ENSSSCG00000007549	4	ENSSSCG00000004412/ENSSSCG00000002344/ENSSSCG00000033844/ENSSSCG00000007486
MF	GO:0030545	receptor regulator activity	29/803	122/6288	0.000551754210216618	0.0321120950346072	ENSSSCG00000033657/ENSSSCG00000007079/ENSSSCG00000015894/ENSSSCG00000014224/ENSSSCG00000031719/ENSSSCG00000035495/ENSSSCG00000031724/ENSSSCG00000008965/ENSSSCG00000008959/ENSSSCG00000032115/ENSSSCG00000034260/ENSSSCG00000008978/ENSSSCG00000016254/ENSSSCG00000002385/ENSSSCG00000008090/ENSSSCG00000039807/ENSSSCG00000038188/ENSSSCG00000016997/ENSSSCG00000036893/ENSSSCG00000034087/ENSSSCG00000001787/…	GREM1/FLRT3/DPP4/SEMA6A/SEMA4B/KITLG/LYNX1/-/CXCL2/OSGIN1/GDF15/CXCL11/-/TGFB3/IL1A/-/-/FGF18/PTHLH/TNFSF15/IL16/-/CCL4/IL29/TAFA2/SEMA6B/CCL1/-/GMFG	29	23	ENSSSCG00000015894/ENSSSCG00000014224/ENSSSCG00000031719/ENSSSCG00000031724/ENSSSCG00000008965/ENSSSCG00000008959/ENSSSCG00000034260/ENSSSCG00000008978/ENSSSCG00000016254/ENSSSCG00000002385/ENSSSCG00000008090/ENSSSCG00000039807/ENSSSCG00000038188/ENSSSCG00000016997/ENSSSCG00000034087/ENSSSCG00000001787/ENSSSCG00000035185/ENSSSCG00000032343/ENSSSCG00000036439/ENSSSCG00000034686/ENSSSCG00000035176/…	6	ENSSSCG00000033657/ENSSSCG00000007079/ENSSSCG00000035495/ENSSSCG00000032115/ENSSSCG00000036893/ENSSSCG00000017720
MF	GO:0005509	calcium ion binding	50/803	252/6288	0.00079759442129896	0.0393333090506007	ENSSSCG00000031361/ENSSSCG00000040746/ENSSSCG00000004789/ENSSSCG00000010639/ENSSSCG00000000862/ENSSSCG00000035987/ENSSSCG00000032931/ENSSSCG00000007056/ENSSSCG00000001636/ENSSSCG00000032857/ENSSSCG00000006001/ENSSSCG00000035854/ENSSSCG00000005465/ENSSSCG00000025463/ENSSSCG00000027371/ENSSSCG00000027472/ENSSSCG00000000948/ENSSSCG00000004791/ENSSSCG00000022993/ENSSSCG00000042607/ENSSSCG00000004678/…	CELSR1/LRP2/THBS1/HABP2/GNPTAB/EHD3/CDH6/PLCB1/-/S100A12/ENPP2/RAB11FIP3/SUSD1/PROS1/PCDHGA4/GCA/SYT1/RASGRP1/TBC1D8B/THBD/DUOX2/S100A8/ADGRL3/CRB2/DSG3/RASGRP3/CDHR5/F12/CDH17/DUOXA2/PAMR1/-/PCDHGB1/MATN2/EFEMP2/CAPSL/PLCB2/CAPS2/DNAH7/DNER/TENM2/LPCAT2/TNNT2/CDH4/SYT2/GUCA1B/TNNT1/MASP1/PLCH1/DOC2B	50	44	ENSSSCG00000031361/ENSSSCG00000040746/ENSSSCG00000010639/ENSSSCG00000000862/ENSSSCG00000007056/ENSSSCG00000001636/ENSSSCG00000032857/ENSSSCG00000006001/ENSSSCG00000035854/ENSSSCG00000005465/ENSSSCG00000025463/ENSSSCG00000027371/ENSSSCG00000027472/ENSSSCG00000000948/ENSSSCG00000004791/ENSSSCG00000022993/ENSSSCG00000042607/ENSSSCG00000004678/ENSSSCG00000006590/ENSSSCG00000026129/ENSSSCG00000005584/…	6	ENSSSCG00000004789/ENSSSCG00000035987/ENSSSCG00000032931/ENSSSCG00000027160/ENSSSCG00000028338/ENSSSCG00000025353
MF	GO:0005125	cytokine activity	16/803	54/6288	0.000810996062898984	0.0393333090506007	ENSSSCG00000033657/ENSSSCG00000035495/ENSSSCG00000008959/ENSSSCG00000034260/ENSSSCG00000008978/ENSSSCG00000016254/ENSSSCG00000002385/ENSSSCG00000008090/ENSSSCG00000039807/ENSSSCG00000038188/ENSSSCG00000034087/ENSSSCG00000001787/ENSSSCG00000035185/ENSSSCG00000032343/ENSSSCG00000036439/ENSSSCG00000017720	GREM1/KITLG/CXCL2/GDF15/CXCL11/-/TGFB3/IL1A/-/-/TNFSF15/IL16/-/CCL4/IL29/CCL1	16	13	ENSSSCG00000008959/ENSSSCG00000034260/ENSSSCG00000008978/ENSSSCG00000016254/ENSSSCG00000002385/ENSSSCG00000008090/ENSSSCG00000039807/ENSSSCG00000038188/ENSSSCG00000034087/ENSSSCG00000001787/ENSSSCG00000035185/ENSSSCG00000032343/ENSSSCG00000036439	3	ENSSSCG00000033657/ENSSSCG00000035495/ENSSSCG00000017720
MF	GO:0046906	tetrapyrrole binding	17/803	60/6288	0.000987919122421098	0.0442283791730061	ENSSSCG00000033944/ENSSSCG00000010135/ENSSSCG00000000376/ENSSSCG00000001718/ENSSSCG00000004678/ENSSSCG00000036933/ENSSSCG00000006238/ENSSSCG00000010546/ENSSSCG00000033844/ENSSSCG00000035347/ENSSSCG00000009856/ENSSSCG00000004676/ENSSSCG00000007486/ENSSSCG00000002994/ENSSSCG00000034388/ENSSSCG00000017630/ENSSSCG00000007549	CYB5B/DGCR8/SUOX/CYP39A1/DUOX2/NR1D1/CYP7A1/-/CYP1B1/CYP2C42/NOS1/DUOXA2/CYP24A1/CYP2F1/CYP8B1/EPX/CYP2W1	17	13	ENSSSCG00000033944/ENSSSCG00000000376/ENSSSCG00000001718/ENSSSCG00000004678/ENSSSCG00000006238/ENSSSCG00000010546/ENSSSCG00000035347/ENSSSCG00000009856/ENSSSCG00000004676/ENSSSCG00000002994/ENSSSCG00000034388/ENSSSCG00000017630/ENSSSCG00000007549	4	ENSSSCG00000010135/ENSSSCG00000036933/ENSSSCG00000033844/ENSSSCG00000007486
