# Supplementary material for: Transcriptome Analyses of Senecavirus A-Infected PK-15 Cells: RIG-I and IRF7 Are the Important Factors in Inducing Type III Interferons
Source: Front Microbiol. 2022 Mar 4;13:846343. doi: 10.3389/fmicb.2022.846343 (PMC8931416; doi:10.3389/fmicb.2022.846343)
Supplement: Supplementary file 1 [file Data_Sheet_1.zip › Supplementary data/Supplementary Table 16 GO enrichment results of S36 vs Control.xls]

Category	GOID	Description	GeneRatio	BgRatio	pvalue	padj	geneID	geneName	Count	Up	Up_Gene_id	Down	Down_Gene_id
BP	GO:0006955	immune response	95/782	400/6367	3.57150874067281e-11	1.18681235452557e-07	ENSSSCG00000011848/ENSSSCG00000009881/ENSSSCG00000003763/ENSSSCG00000034570/ENSSSCG00000007508/ENSSSCG00000017416/ENSSSCG00000013551/ENSSSCG00000012853/ENSSSCG00000014565/ENSSSCG00000009921/ENSSSCG00000008648/ENSSSCG00000006543/ENSSSCG00000024973/ENSSSCG00000004687/ENSSSCG00000039751/ENSSSCG00000030801/ENSSSCG00000014780/ENSSSCG00000008959/ENSSSCG00000032795/ENSSSCG00000012893/ENSSSCG00000006001/…	TFRC/OAS2/IFI44/IFI6/ZBP1/DHX58/C3/IRF7/-/OASL/RSAD2/ADAR/-/B2M/NLRC5/-/TRIM21/CXCL2/IL1RL1/UNC93B1/ENPP2/DOCK2/ZC3H12A/-/IL1A/SLC39A10/IFIH1/STAT2/IRF1/UNG/RAB29/CTSS/S100A12/MYB/ZBTB7B/IFNAR1/MFHAS1/-/HFE/PRKD2/SARM1/LCP2/CXCL11/TEC/SOCS1/-/CXCL8/TCIRG1/TYRO3/BCL3/RASGRP1/S100A8/ALPK1/TNIP3/ACOD1/CARD11/SMAD6/TLR10/-/ENPP3/STING1/NR1D1/CDH17/ACKR2/C5/-/HHLA2/TNFSF15/CD38/-/CD274/LAX1/-/P2RX7/TG…	95	85	ENSSSCG00000011848/ENSSSCG00000009881/ENSSSCG00000003763/ENSSSCG00000034570/ENSSSCG00000007508/ENSSSCG00000017416/ENSSSCG00000013551/ENSSSCG00000012853/ENSSSCG00000014565/ENSSSCG00000009921/ENSSSCG00000008648/ENSSSCG00000006543/ENSSSCG00000024973/ENSSSCG00000004687/ENSSSCG00000039751/ENSSSCG00000030801/ENSSSCG00000014780/ENSSSCG00000008959/ENSSSCG00000012893/ENSSSCG00000006001/ENSSSCG00000017008/…	10	ENSSSCG00000032795/ENSSSCG00000026269/ENSSSCG00000035366/ENSSSCG00000035908/ENSSSCG00000004744/ENSSSCG00000027877/ENSSSCG00000036933/ENSSSCG00000017720/ENSSSCG00000025560/ENSSSCG00000016183
BP	GO:0006952	defense response	87/782	378/6367	1.43858213913074e-09	2.39020422416573e-06	ENSSSCG00000009881/ENSSSCG00000034570/ENSSSCG00000007508/ENSSSCG00000030548/ENSSSCG00000017416/ENSSSCG00000013551/ENSSSCG00000012853/ENSSSCG00000014565/ENSSSCG00000009921/ENSSSCG00000025618/ENSSSCG00000031888/ENSSSCG00000006776/ENSSSCG00000008648/ENSSSCG00000006543/ENSSSCG00000024973/ENSSSCG00000039751/ENSSSCG00000030801/ENSSSCG00000028512/ENSSSCG00000014780/ENSSSCG00000034207/ENSSSCG00000015894/…	OAS2/IFI6/ZBP1/HERC5/DHX58/C3/IRF7/-/OASL/TAP1/DDIT4/MOV10/RSAD2/ADAR/-/NLRC5/-/LDLR/TRIM21/CEBPB/DPP4/CXCL2/IL1RL1/UNC93B1/ACP5/ZC3H12A/IL1A/ZFP36/IFIH1/STAT2/IRF1/IL22RA1/S100A12/SYT11/ELF3/IFNAR1/MFHAS1/RNF26/SOCS3/TRAF3IP1/DUOX2/-/SARM1/CXCL11/SOCS1/MAPKBP1/CXCL8/TCIRG1/RB1/TYRO3/BCL3/RASGRP1/PTGFR/S100A8/ALPK1/TNIP3/NCBP3/ACOD1/CPSF6/TLR10/ENPP3/STING1/DUOXA2/NR1D1/ACKR2/NR2E1/C5/CASP1/-/CCN…	87	75	ENSSSCG00000009881/ENSSSCG00000034570/ENSSSCG00000007508/ENSSSCG00000030548/ENSSSCG00000017416/ENSSSCG00000013551/ENSSSCG00000012853/ENSSSCG00000014565/ENSSSCG00000009921/ENSSSCG00000025618/ENSSSCG00000031888/ENSSSCG00000006776/ENSSSCG00000008648/ENSSSCG00000006543/ENSSSCG00000024973/ENSSSCG00000039751/ENSSSCG00000030801/ENSSSCG00000028512/ENSSSCG00000014780/ENSSSCG00000034207/ENSSSCG00000015894/…	12	ENSSSCG00000032795/ENSSSCG00000035366/ENSSSCG00000015117/ENSSSCG00000025228/ENSSSCG00000035908/ENSSSCG00000004738/ENSSSCG00000004744/ENSSSCG00000017870/ENSSSCG00000027877/ENSSSCG00000036933/ENSSSCG00000017720/ENSSSCG00000025560
BP	GO:0051707	response to other organism	63/782	246/6367	4.17005351597042e-09	4.11791023943856e-06	ENSSSCG00000009881/ENSSSCG00000008496/ENSSSCG00000003763/ENSSSCG00000034570/ENSSSCG00000030548/ENSSSCG00000017416/ENSSSCG00000013551/ENSSSCG00000012853/ENSSSCG00000014565/ENSSSCG00000009921/ENSSSCG00000031888/ENSSSCG00000006776/ENSSSCG00000008648/ENSSSCG00000006543/ENSSSCG00000024973/ENSSSCG00000007507/ENSSSCG00000039751/ENSSSCG00000030801/ENSSSCG00000034207/ENSSSCG00000008959/ENSSSCG00000039582/…	OAS2/EIF2AK2/IFI44/IFI6/HERC5/DHX58/C3/IRF7/-/OASL/DDIT4/MOV10/RSAD2/ADAR/-/PCK1/NLRC5/-/CEBPB/CXCL2/PSMA2/ACP5/ZC3H12A/-/IL1A/ZFP36/IFIH1/STAT2/TUT4/IRF1/IL22RA1/RAB29/S100A12/SYT11/NEXN/CHMP5/RNF26/TRAF3IP1/CXCL11/MAPKBP1/CXCL8/BCL3/PTGFR/TNIP3/NCBP3/ACOD1/CPSF6/SMAD6/STING1/NR1D1/CASP1/LY6G6C/CD274/-/P2RX7/SLPI/CMPK2/C15orf48/IL29/NOD2/NOS2/EPX/PGLYRP2	63	53	ENSSSCG00000009881/ENSSSCG00000008496/ENSSSCG00000003763/ENSSSCG00000034570/ENSSSCG00000030548/ENSSSCG00000017416/ENSSSCG00000013551/ENSSSCG00000012853/ENSSSCG00000014565/ENSSSCG00000009921/ENSSSCG00000031888/ENSSSCG00000006776/ENSSSCG00000008648/ENSSSCG00000006543/ENSSSCG00000024973/ENSSSCG00000007507/ENSSSCG00000039751/ENSSSCG00000030801/ENSSSCG00000034207/ENSSSCG00000008959/ENSSSCG00000039582/…	10	ENSSSCG00000003859/ENSSSCG00000026269/ENSSSCG00000003768/ENSSSCG00000015117/ENSSSCG00000025228/ENSSSCG00000004738/ENSSSCG00000017870/ENSSSCG00000036933/ENSSSCG00000036566/ENSSSCG00000025560
BP	GO:0043207	response to external biotic stimulus	63/782	247/6367	4.95685854882763e-09	4.11791023943856e-06	ENSSSCG00000009881/ENSSSCG00000008496/ENSSSCG00000003763/ENSSSCG00000034570/ENSSSCG00000030548/ENSSSCG00000017416/ENSSSCG00000013551/ENSSSCG00000012853/ENSSSCG00000014565/ENSSSCG00000009921/ENSSSCG00000031888/ENSSSCG00000006776/ENSSSCG00000008648/ENSSSCG00000006543/ENSSSCG00000024973/ENSSSCG00000007507/ENSSSCG00000039751/ENSSSCG00000030801/ENSSSCG00000034207/ENSSSCG00000008959/ENSSSCG00000039582/…	OAS2/EIF2AK2/IFI44/IFI6/HERC5/DHX58/C3/IRF7/-/OASL/DDIT4/MOV10/RSAD2/ADAR/-/PCK1/NLRC5/-/CEBPB/CXCL2/PSMA2/ACP5/ZC3H12A/-/IL1A/ZFP36/IFIH1/STAT2/TUT4/IRF1/IL22RA1/RAB29/S100A12/SYT11/NEXN/CHMP5/RNF26/TRAF3IP1/CXCL11/MAPKBP1/CXCL8/BCL3/PTGFR/TNIP3/NCBP3/ACOD1/CPSF6/SMAD6/STING1/NR1D1/CASP1/LY6G6C/CD274/-/P2RX7/SLPI/CMPK2/C15orf48/IL29/NOD2/NOS2/EPX/PGLYRP2	63	53	ENSSSCG00000009881/ENSSSCG00000008496/ENSSSCG00000003763/ENSSSCG00000034570/ENSSSCG00000030548/ENSSSCG00000017416/ENSSSCG00000013551/ENSSSCG00000012853/ENSSSCG00000014565/ENSSSCG00000009921/ENSSSCG00000031888/ENSSSCG00000006776/ENSSSCG00000008648/ENSSSCG00000006543/ENSSSCG00000024973/ENSSSCG00000007507/ENSSSCG00000039751/ENSSSCG00000030801/ENSSSCG00000034207/ENSSSCG00000008959/ENSSSCG00000039582/…	10	ENSSSCG00000003859/ENSSSCG00000026269/ENSSSCG00000003768/ENSSSCG00000015117/ENSSSCG00000025228/ENSSSCG00000004738/ENSSSCG00000017870/ENSSSCG00000036933/ENSSSCG00000036566/ENSSSCG00000025560
BP	GO:0009607	response to biotic stimulus	63/782	257/6367	2.59157467565212e-08	1.7223605294384e-05	ENSSSCG00000009881/ENSSSCG00000008496/ENSSSCG00000003763/ENSSSCG00000034570/ENSSSCG00000030548/ENSSSCG00000017416/ENSSSCG00000013551/ENSSSCG00000012853/ENSSSCG00000014565/ENSSSCG00000009921/ENSSSCG00000031888/ENSSSCG00000006776/ENSSSCG00000008648/ENSSSCG00000006543/ENSSSCG00000024973/ENSSSCG00000007507/ENSSSCG00000039751/ENSSSCG00000030801/ENSSSCG00000034207/ENSSSCG00000008959/ENSSSCG00000039582/…	OAS2/EIF2AK2/IFI44/IFI6/HERC5/DHX58/C3/IRF7/-/OASL/DDIT4/MOV10/RSAD2/ADAR/-/PCK1/NLRC5/-/CEBPB/CXCL2/PSMA2/ACP5/ZC3H12A/-/IL1A/ZFP36/IFIH1/STAT2/TUT4/IRF1/IL22RA1/RAB29/S100A12/SYT11/NEXN/CHMP5/RNF26/TRAF3IP1/CXCL11/MAPKBP1/CXCL8/BCL3/PTGFR/TNIP3/NCBP3/ACOD1/CPSF6/SMAD6/STING1/NR1D1/CASP1/LY6G6C/CD274/-/P2RX7/SLPI/CMPK2/C15orf48/IL29/NOD2/NOS2/EPX/PGLYRP2	63	53	ENSSSCG00000009881/ENSSSCG00000008496/ENSSSCG00000003763/ENSSSCG00000034570/ENSSSCG00000030548/ENSSSCG00000017416/ENSSSCG00000013551/ENSSSCG00000012853/ENSSSCG00000014565/ENSSSCG00000009921/ENSSSCG00000031888/ENSSSCG00000006776/ENSSSCG00000008648/ENSSSCG00000006543/ENSSSCG00000024973/ENSSSCG00000007507/ENSSSCG00000039751/ENSSSCG00000030801/ENSSSCG00000034207/ENSSSCG00000008959/ENSSSCG00000039582/…	10	ENSSSCG00000003859/ENSSSCG00000026269/ENSSSCG00000003768/ENSSSCG00000015117/ENSSSCG00000025228/ENSSSCG00000004738/ENSSSCG00000017870/ENSSSCG00000036933/ENSSSCG00000036566/ENSSSCG00000025560
BP	GO:0098542	defense response to other organism	36/782	118/6367	9.57809594583201e-08	5.30466880466663e-05	ENSSSCG00000009881/ENSSSCG00000034570/ENSSSCG00000030548/ENSSSCG00000017416/ENSSSCG00000012853/ENSSSCG00000014565/ENSSSCG00000009921/ENSSSCG00000031888/ENSSSCG00000006776/ENSSSCG00000008648/ENSSSCG00000024973/ENSSSCG00000039751/ENSSSCG00000030801/ENSSSCG00000034207/ENSSSCG00000032282/ENSSSCG00000037815/ENSSSCG00000015897/ENSSSCG00000000396/ENSSSCG00000014277/ENSSSCG00000038848/ENSSSCG00000032857/…	OAS2/IFI6/HERC5/DHX58/IRF7/-/OASL/DDIT4/MOV10/RSAD2/-/NLRC5/-/CEBPB/ACP5/ZC3H12A/IFIH1/STAT2/IRF1/IL22RA1/S100A12/SYT11/RNF26/TRAF3IP1/MAPKBP1/BCL3/NCBP3/CPSF6/STING1/P2RX7/SLPI/IL29/NOD2/NOS2/EPX/PGLYRP2	36	31	ENSSSCG00000009881/ENSSSCG00000034570/ENSSSCG00000030548/ENSSSCG00000017416/ENSSSCG00000012853/ENSSSCG00000014565/ENSSSCG00000009921/ENSSSCG00000031888/ENSSSCG00000006776/ENSSSCG00000008648/ENSSSCG00000024973/ENSSSCG00000039751/ENSSSCG00000030801/ENSSSCG00000034207/ENSSSCG00000032282/ENSSSCG00000037815/ENSSSCG00000015897/ENSSSCG00000000396/ENSSSCG00000014277/ENSSSCG00000038848/ENSSSCG00000032857/…	5	ENSSSCG00000015117/ENSSSCG00000025228/ENSSSCG00000004738/ENSSSCG00000017870/ENSSSCG00000025560
BP	GO:0050776	regulation of immune response	58/782	244/6367	2.96625935682171e-07	0.00013051095632592	ENSSSCG00000011848/ENSSSCG00000007508/ENSSSCG00000017416/ENSSSCG00000013551/ENSSSCG00000012853/ENSSSCG00000008648/ENSSSCG00000006543/ENSSSCG00000004687/ENSSSCG00000039751/ENSSSCG00000032795/ENSSSCG00000012893/ENSSSCG00000037815/ENSSSCG00000025593/ENSSSCG00000031954/ENSSSCG00000015897/ENSSSCG00000014277/ENSSSCG00000026269/ENSSSCG00000004167/ENSSSCG00000028606/ENSSSCG00000035366/ENSSSCG00000035908/…	TFRC/ZBP1/DHX58/C3/IRF7/RSAD2/ADAR/B2M/NLRC5/IL1RL1/UNC93B1/ZC3H12A/-/SLC39A10/IFIH1/IRF1/RAB29/MYB/ZBTB7B/MFHAS1/-/HFE/PRKD2/SARM1/LCP2/TEC/SOCS1/-/TYRO3/RASGRP1/ALPK1/TNIP3/ACOD1/CARD11/TLR10/ENPP3/STING1/NR1D1/C5/-/HHLA2/CD38/CD274/LAX1/P2RX7/TGFB3/ITK/CD200/IL29/NOD2/ANGPT1/FCRLB/PIK3R6/PRNP/PDCD1/MASP1/SLC46A2/PGLYRP2	58	50	ENSSSCG00000011848/ENSSSCG00000007508/ENSSSCG00000017416/ENSSSCG00000013551/ENSSSCG00000012853/ENSSSCG00000008648/ENSSSCG00000006543/ENSSSCG00000004687/ENSSSCG00000039751/ENSSSCG00000012893/ENSSSCG00000037815/ENSSSCG00000025593/ENSSSCG00000031954/ENSSSCG00000015897/ENSSSCG00000014277/ENSSSCG00000004167/ENSSSCG00000028606/ENSSSCG00000037682/ENSSSCG00000026152/ENSSSCG00000030358/ENSSSCG00000017006/…	8	ENSSSCG00000032795/ENSSSCG00000026269/ENSSSCG00000035366/ENSSSCG00000035908/ENSSSCG00000004744/ENSSSCG00000027877/ENSSSCG00000036933/ENSSSCG00000025560
BP	GO:0031347	regulation of defense response	49/782	193/6367	3.14200316162312e-07	0.00013051095632592	ENSSSCG00000007508/ENSSSCG00000030548/ENSSSCG00000017416/ENSSSCG00000013551/ENSSSCG00000012853/ENSSSCG00000008648/ENSSSCG00000006543/ENSSSCG00000039751/ENSSSCG00000028512/ENSSSCG00000034207/ENSSSCG00000032795/ENSSSCG00000012893/ENSSSCG00000032282/ENSSSCG00000037815/ENSSSCG00000028056/ENSSSCG00000015897/ENSSSCG00000014277/ENSSSCG00000006506/ENSSSCG00000035366/ENSSSCG00000015117/ENSSSCG00000036956/…	ZBP1/HERC5/DHX58/C3/IRF7/RSAD2/ADAR/NLRC5/LDLR/CEBPB/IL1RL1/UNC93B1/ACP5/ZC3H12A/ZFP36/IFIH1/IRF1/SYT11/MFHAS1/RNF26/SOCS3/TRAF3IP1/-/SARM1/SOCS1/MAPKBP1/RB1/TYRO3/RASGRP1/S100A8/ALPK1/TNIP3/TLR10/ENPP3/STING1/DUOXA2/NR1D1/CASP1/-/CCN3/F12/-/-/IL1R2/NOD2/PIK3R6/NOS2/SLC46A2/PGLYRP2	49	39	ENSSSCG00000007508/ENSSSCG00000030548/ENSSSCG00000017416/ENSSSCG00000013551/ENSSSCG00000012853/ENSSSCG00000008648/ENSSSCG00000006543/ENSSSCG00000039751/ENSSSCG00000028512/ENSSSCG00000034207/ENSSSCG00000012893/ENSSSCG00000032282/ENSSSCG00000037815/ENSSSCG00000028056/ENSSSCG00000015897/ENSSSCG00000014277/ENSSSCG00000006506/ENSSSCG00000036956/ENSSSCG00000030358/ENSSSCG00000027855/ENSSSCG00000009401/…	10	ENSSSCG00000032795/ENSSSCG00000035366/ENSSSCG00000015117/ENSSSCG00000025228/ENSSSCG00000035908/ENSSSCG00000004738/ENSSSCG00000004744/ENSSSCG00000027877/ENSSSCG00000036933/ENSSSCG00000025560
BP	GO:0002682	regulation of immune system process	89/782	436/6367	3.91740429796228e-07	0.000144639272023652	ENSSSCG00000011848/ENSSSCG00000017754/ENSSSCG00000008496/ENSSSCG00000007508/ENSSSCG00000030548/ENSSSCG00000017416/ENSSSCG00000013551/ENSSSCG00000012853/ENSSSCG00000008648/ENSSSCG00000006543/ENSSSCG00000004687/ENSSSCG00000002383/ENSSSCG00000038549/ENSSSCG00000039751/ENSSSCG00000028512/ENSSSCG00000001695/ENSSSCG00000035392/ENSSSCG00000034207/ENSSSCG00000015894/ENSSSCG00000032795/ENSSSCG00000012893/…	TFRC/-/EIF2AK2/ZBP1/HERC5/DHX58/C3/IRF7/RSAD2/ADAR/B2M/FOS/ZFP36L2/NLRC5/LDLR/VEGFA/IGFBP2/CEBPB/DPP4/IL1RL1/UNC93B1/ZC3H12A/-/SLC39A10/ZFP36/KITLG/PLCB1/IFIH1/IRF1/GPNMB/RAB29/MYB/SYT11/ZBTB7B/MFHAS1/SOX9/RNF26/TRAF3IP1/DLG5/-/HFE/PRKD2/SARM1/LCP2/TEC/SOCS1/-/RB1/ID2/TYRO3/RASGRP1/SLC8B1/ALPK1/TNIP3/ACOD1/CARD11/TLR10/ENPP3/STING1/PRDM1/NR1D1/C5/-/HHLA2/CCN3/CD38/CD274/LAX1/-/P2RX7/TGFB3/IL5/ITK…	89	76	ENSSSCG00000011848/ENSSSCG00000017754/ENSSSCG00000008496/ENSSSCG00000007508/ENSSSCG00000030548/ENSSSCG00000017416/ENSSSCG00000013551/ENSSSCG00000012853/ENSSSCG00000008648/ENSSSCG00000006543/ENSSSCG00000004687/ENSSSCG00000002383/ENSSSCG00000038549/ENSSSCG00000039751/ENSSSCG00000028512/ENSSSCG00000001695/ENSSSCG00000035392/ENSSSCG00000034207/ENSSSCG00000015894/ENSSSCG00000012893/ENSSSCG00000037815/…	13	ENSSSCG00000032795/ENSSSCG00000035495/ENSSSCG00000026269/ENSSSCG00000035366/ENSSSCG00000015117/ENSSSCG00000025228/ENSSSCG00000026268/ENSSSCG00000035908/ENSSSCG00000004744/ENSSSCG00000009880/ENSSSCG00000027877/ENSSSCG00000036933/ENSSSCG00000025560
BP	GO:0045321	leukocyte activation	60/782	259/6367	4.76891178001297e-07	0.000158470938449831	ENSSSCG00000011848/ENSSSCG00000017754/ENSSSCG00000008648/ENSSSCG00000031781/ENSSSCG00000005944/ENSSSCG00000038549/ENSSSCG00000028512/ENSSSCG00000035392/ENSSSCG00000034207/ENSSSCG00000014336/ENSSSCG00000015894/ENSSSCG00000032795/ENSSSCG00000003617/ENSSSCG00000017008/ENSSSCG00000037815/ENSSSCG00000031954/ENSSSCG00000014277/ENSSSCG00000032241/ENSSSCG00000009938/ENSSSCG00000026269/ENSSSCG00000004167/…	TFRC/-/RSAD2/PSMB10/NDRG1/ZFP36L2/LDLR/IGFBP2/CEBPB/EGR1/DPP4/IL1RL1/TXLNA/DOCK2/ZC3H12A/SLC39A10/IRF1/GPNMB/UNG/RAB29/MYB/SYT11/ZBTB7B/TMEM106A/MFHAS1/DLG5/HFE/LCP2/SOCS1/CXCL8/TCIRG1/ID2/TYRO3/BCL3/RASGRP1/CARD11/ENPP3/DLL4/PRDM1/NR1D1/CDH17/HHLA2/CD38/CD274/LAX1/P2RX7/ITK/POU2F2/DTX1/CD200/IL29/NOD2/PIK3R6/NRARP/PRNP/CORO1A/JAML/SEMA4A/SLC46A2/PGLYRP2	60	52	ENSSSCG00000011848/ENSSSCG00000017754/ENSSSCG00000008648/ENSSSCG00000031781/ENSSSCG00000005944/ENSSSCG00000038549/ENSSSCG00000028512/ENSSSCG00000035392/ENSSSCG00000034207/ENSSSCG00000014336/ENSSSCG00000015894/ENSSSCG00000017008/ENSSSCG00000037815/ENSSSCG00000031954/ENSSSCG00000014277/ENSSSCG00000032241/ENSSSCG00000009938/ENSSSCG00000004167/ENSSSCG00000006506/ENSSSCG00000028606/ENSSSCG00000025856/…	8	ENSSSCG00000032795/ENSSSCG00000003617/ENSSSCG00000026269/ENSSSCG00000035366/ENSSSCG00000026268/ENSSSCG00000004744/ENSSSCG00000036933/ENSSSCG00000025560
BP	GO:0001775	cell activation	64/782	290/6367	1.22258043905458e-06	0.000369330436270761	ENSSSCG00000011848/ENSSSCG00000017754/ENSSSCG00000008648/ENSSSCG00000031781/ENSSSCG00000005944/ENSSSCG00000038549/ENSSSCG00000028512/ENSSSCG00000035392/ENSSSCG00000034207/ENSSSCG00000014336/ENSSSCG00000015894/ENSSSCG00000009833/ENSSSCG00000032795/ENSSSCG00000003617/ENSSSCG00000017008/ENSSSCG00000037815/ENSSSCG00000031954/ENSSSCG00000007056/ENSSSCG00000014277/ENSSSCG00000032241/ENSSSCG00000009938/…	TFRC/-/RSAD2/PSMB10/NDRG1/ZFP36L2/LDLR/IGFBP2/CEBPB/EGR1/DPP4/SH2B3/IL1RL1/TXLNA/DOCK2/ZC3H12A/SLC39A10/PLCB1/IRF1/GPNMB/UNG/RAB29/MYB/SYT11/ZBTB7B/TMEM106A/MFHAS1/DLG5/HFE/LCP2/TEC/SOCS1/CXCL8/TCIRG1/ID2/TYRO3/BCL3/RASGRP1/C1QTNF1/CARD11/ENPP3/DLL4/PRDM1/NR1D1/CDH17/HHLA2/CD38/CD274/LAX1/P2RX7/ITK/POU2F2/DTX1/CD200/IL29/NOD2/PIK3R6/NRARP/PRNP/CORO1A/JAML/SEMA4A/SLC46A2/PGLYRP2	64	56	ENSSSCG00000011848/ENSSSCG00000017754/ENSSSCG00000008648/ENSSSCG00000031781/ENSSSCG00000005944/ENSSSCG00000038549/ENSSSCG00000028512/ENSSSCG00000035392/ENSSSCG00000034207/ENSSSCG00000014336/ENSSSCG00000015894/ENSSSCG00000009833/ENSSSCG00000017008/ENSSSCG00000037815/ENSSSCG00000031954/ENSSSCG00000007056/ENSSSCG00000014277/ENSSSCG00000032241/ENSSSCG00000009938/ENSSSCG00000004167/ENSSSCG00000006506/…	8	ENSSSCG00000032795/ENSSSCG00000003617/ENSSSCG00000026269/ENSSSCG00000035366/ENSSSCG00000026268/ENSSSCG00000004744/ENSSSCG00000036933/ENSSSCG00000025560
BP	GO:0009617	response to bacterium	43/782	169/6367	1.58100342817396e-06	0.000437806199318505	ENSSSCG00000009881/ENSSSCG00000003763/ENSSSCG00000017416/ENSSSCG00000013551/ENSSSCG00000024973/ENSSSCG00000007507/ENSSSCG00000039751/ENSSSCG00000030801/ENSSSCG00000034207/ENSSSCG00000008959/ENSSSCG00000032282/ENSSSCG00000037815/ENSSSCG00000025593/ENSSSCG00000008090/ENSSSCG00000028056/ENSSSCG00000003859/ENSSSCG00000038848/ENSSSCG00000026269/ENSSSCG00000006506/ENSSSCG00000003768/ENSSSCG00000010995/…	OAS2/IFI44/DHX58/C3/-/PCK1/NLRC5/-/CEBPB/CXCL2/ACP5/ZC3H12A/-/IL1A/ZFP36/TUT4/IL22RA1/RAB29/SYT11/NEXN/CHMP5/CXCL11/MAPKBP1/CXCL8/BCL3/PTGFR/TNIP3/ACOD1/CPSF6/SMAD6/NR1D1/CASP1/LY6G6C/CD274/-/P2RX7/SLPI/CMPK2/C15orf48/NOD2/NOS2/EPX/PGLYRP2	43	36	ENSSSCG00000009881/ENSSSCG00000003763/ENSSSCG00000017416/ENSSSCG00000013551/ENSSSCG00000024973/ENSSSCG00000007507/ENSSSCG00000039751/ENSSSCG00000030801/ENSSSCG00000034207/ENSSSCG00000008959/ENSSSCG00000032282/ENSSSCG00000037815/ENSSSCG00000025593/ENSSSCG00000008090/ENSSSCG00000028056/ENSSSCG00000038848/ENSSSCG00000006506/ENSSSCG00000010995/ENSSSCG00000008978/ENSSSCG00000008953/ENSSSCG00000027426/…	7	ENSSSCG00000003859/ENSSSCG00000026269/ENSSSCG00000003768/ENSSSCG00000004738/ENSSSCG00000036933/ENSSSCG00000036566/ENSSSCG00000025560
BP	GO:0042110	T cell activation	39/782	152/6367	3.89205726908649e-06	0.000994869715782646	ENSSSCG00000011848/ENSSSCG00000017754/ENSSSCG00000008648/ENSSSCG00000031781/ENSSSCG00000038549/ENSSSCG00000035392/ENSSSCG00000034207/ENSSSCG00000014336/ENSSSCG00000015894/ENSSSCG00000017008/ENSSSCG00000037815/ENSSSCG00000014277/ENSSSCG00000032241/ENSSSCG00000026269/ENSSSCG00000004167/ENSSSCG00000028606/ENSSSCG00000026268/ENSSSCG00000037682/ENSSSCG00000027855/ENSSSCG00000012890/ENSSSCG00000027426/…	TFRC/-/RSAD2/PSMB10/ZFP36L2/IGFBP2/CEBPB/EGR1/DPP4/DOCK2/ZC3H12A/IRF1/GPNMB/RAB29/MYB/ZBTB7B/DLG5/HFE/SOCS1/TCIRG1/BCL3/RASGRP1/CARD11/DLL4/PRDM1/HHLA2/CD274/LAX1/P2RX7/ITK/DTX1/IL29/PIK3R6/NRARP/PRNP/CORO1A/JAML/SEMA4A/SLC46A2	39	37	ENSSSCG00000011848/ENSSSCG00000017754/ENSSSCG00000008648/ENSSSCG00000031781/ENSSSCG00000038549/ENSSSCG00000035392/ENSSSCG00000034207/ENSSSCG00000014336/ENSSSCG00000015894/ENSSSCG00000017008/ENSSSCG00000037815/ENSSSCG00000014277/ENSSSCG00000032241/ENSSSCG00000004167/ENSSSCG00000028606/ENSSSCG00000037682/ENSSSCG00000027855/ENSSSCG00000012890/ENSSSCG00000027426/ENSSSCG00000004791/ENSSSCG00000034390/…	2	ENSSSCG00000026269/ENSSSCG00000026268
BP	GO:0002252	immune effector process	46/782	196/6367	7.43488131336984e-06	0.00165304993770822	ENSSSCG00000011848/ENSSSCG00000009881/ENSSSCG00000034570/ENSSSCG00000030548/ENSSSCG00000017416/ENSSSCG00000013551/ENSSSCG00000012853/ENSSSCG00000014565/ENSSSCG00000009921/ENSSSCG00000031888/ENSSSCG00000006776/ENSSSCG00000008648/ENSSSCG00000004687/ENSSSCG00000039751/ENSSSCG00000017008/ENSSSCG00000037815/ENSSSCG00000025593/ENSSSCG00000015897/ENSSSCG00000000396/ENSSSCG00000014277/ENSSSCG00000009938/…	TFRC/OAS2/IFI6/HERC5/DHX58/C3/IRF7/-/OASL/DDIT4/MOV10/RSAD2/B2M/NLRC5/DOCK2/ZC3H12A/-/IFIH1/STAT2/IRF1/UNG/MYB/ZBTB7B/RNF26/TRAF3IP1/HFE/-/TCIRG1/BCL3/RASGRP1/NCBP3/ENPP3/STING1/CDH17/C5/P2RX7/TGFB3/IL5/POU2F2/IL29/ANGPT1/PIK3R6/CORO1A/MASP1/SEMA4A/PGLYRP2	46	42	ENSSSCG00000011848/ENSSSCG00000009881/ENSSSCG00000034570/ENSSSCG00000030548/ENSSSCG00000017416/ENSSSCG00000013551/ENSSSCG00000012853/ENSSSCG00000014565/ENSSSCG00000009921/ENSSSCG00000031888/ENSSSCG00000006776/ENSSSCG00000008648/ENSSSCG00000004687/ENSSSCG00000039751/ENSSSCG00000017008/ENSSSCG00000037815/ENSSSCG00000025593/ENSSSCG00000015897/ENSSSCG00000000396/ENSSSCG00000014277/ENSSSCG00000009938/…	4	ENSSSCG00000015117/ENSSSCG00000025228/ENSSSCG00000017870/ENSSSCG00000025560
BP	GO:0050778	positive regulation of immune response	44/782	185/6367	8.16962300508769e-06	0.00165304993770822	ENSSSCG00000011848/ENSSSCG00000007508/ENSSSCG00000017416/ENSSSCG00000013551/ENSSSCG00000012853/ENSSSCG00000008648/ENSSSCG00000004687/ENSSSCG00000039751/ENSSSCG00000012893/ENSSSCG00000037815/ENSSSCG00000025593/ENSSSCG00000031954/ENSSSCG00000015897/ENSSSCG00000014277/ENSSSCG00000026269/ENSSSCG00000004167/ENSSSCG00000035366/ENSSSCG00000035908/ENSSSCG00000026152/ENSSSCG00000030358/ENSSSCG00000017006/…	TFRC/ZBP1/DHX58/C3/IRF7/RSAD2/B2M/NLRC5/UNC93B1/ZC3H12A/-/SLC39A10/IFIH1/IRF1/RAB29/MYB/MFHAS1/-/PRKD2/SARM1/LCP2/TEC/-/TYRO3/RASGRP1/ALPK1/TNIP3/ACOD1/TLR10/STING1/NR1D1/C5/-/HHLA2/CD38/CD274/LAX1/P2RX7/ITK/IL29/NOD2/PRNP/MASP1/SLC46A2	44	38	ENSSSCG00000011848/ENSSSCG00000007508/ENSSSCG00000017416/ENSSSCG00000013551/ENSSSCG00000012853/ENSSSCG00000008648/ENSSSCG00000004687/ENSSSCG00000039751/ENSSSCG00000012893/ENSSSCG00000037815/ENSSSCG00000025593/ENSSSCG00000031954/ENSSSCG00000015897/ENSSSCG00000014277/ENSSSCG00000004167/ENSSSCG00000026152/ENSSSCG00000030358/ENSSSCG00000017006/ENSSSCG00000008820/ENSSSCG00000024914/ENSSSCG00000004791/…	6	ENSSSCG00000026269/ENSSSCG00000035366/ENSSSCG00000035908/ENSSSCG00000004744/ENSSSCG00000027877/ENSSSCG00000036933
BP	GO:0009615	response to virus	24/782	77/6367	8.86536927987603e-06	0.00165304993770822	ENSSSCG00000009881/ENSSSCG00000008496/ENSSSCG00000034570/ENSSSCG00000030548/ENSSSCG00000017416/ENSSSCG00000012853/ENSSSCG00000014565/ENSSSCG00000009921/ENSSSCG00000031888/ENSSSCG00000006776/ENSSSCG00000008648/ENSSSCG00000006543/ENSSSCG00000039751/ENSSSCG00000039582/ENSSSCG00000037815/ENSSSCG00000015897/ENSSSCG00000000396/ENSSSCG00000014277/ENSSSCG00000015117/ENSSSCG00000025228/ENSSSCG00000027426/…	OAS2/EIF2AK2/IFI6/HERC5/DHX58/IRF7/-/OASL/DDIT4/MOV10/RSAD2/ADAR/NLRC5/PSMA2/ZC3H12A/IFIH1/STAT2/IRF1/RNF26/TRAF3IP1/BCL3/NCBP3/STING1/IL29	24	21	ENSSSCG00000009881/ENSSSCG00000008496/ENSSSCG00000034570/ENSSSCG00000030548/ENSSSCG00000017416/ENSSSCG00000012853/ENSSSCG00000014565/ENSSSCG00000009921/ENSSSCG00000031888/ENSSSCG00000006776/ENSSSCG00000008648/ENSSSCG00000006543/ENSSSCG00000039751/ENSSSCG00000039582/ENSSSCG00000037815/ENSSSCG00000015897/ENSSSCG00000000396/ENSSSCG00000014277/ENSSSCG00000027426/ENSSSCG00000014349/ENSSSCG00000036439	3	ENSSSCG00000015117/ENSSSCG00000025228/ENSSSCG00000017870
BP	GO:0046649	lymphocyte activation	49/782	215/6367	8.93643908466759e-06	0.00165304993770822	ENSSSCG00000011848/ENSSSCG00000017754/ENSSSCG00000008648/ENSSSCG00000031781/ENSSSCG00000038549/ENSSSCG00000035392/ENSSSCG00000034207/ENSSSCG00000014336/ENSSSCG00000015894/ENSSSCG00000003617/ENSSSCG00000017008/ENSSSCG00000037815/ENSSSCG00000031954/ENSSSCG00000014277/ENSSSCG00000032241/ENSSSCG00000009938/ENSSSCG00000026269/ENSSSCG00000004167/ENSSSCG00000028606/ENSSSCG00000026268/ENSSSCG00000037682/…	TFRC/-/RSAD2/PSMB10/ZFP36L2/IGFBP2/CEBPB/EGR1/DPP4/TXLNA/DOCK2/ZC3H12A/SLC39A10/IRF1/GPNMB/UNG/RAB29/MYB/ZBTB7B/DLG5/HFE/SOCS1/TCIRG1/ID2/TYRO3/BCL3/RASGRP1/CARD11/DLL4/PRDM1/CDH17/HHLA2/CD38/CD274/LAX1/P2RX7/ITK/POU2F2/DTX1/IL29/NOD2/PIK3R6/NRARP/PRNP/CORO1A/JAML/SEMA4A/SLC46A2/PGLYRP2	49	44	ENSSSCG00000011848/ENSSSCG00000017754/ENSSSCG00000008648/ENSSSCG00000031781/ENSSSCG00000038549/ENSSSCG00000035392/ENSSSCG00000034207/ENSSSCG00000014336/ENSSSCG00000015894/ENSSSCG00000017008/ENSSSCG00000037815/ENSSSCG00000031954/ENSSSCG00000014277/ENSSSCG00000032241/ENSSSCG00000009938/ENSSSCG00000004167/ENSSSCG00000028606/ENSSSCG00000037682/ENSSSCG00000027855/ENSSSCG00000012890/ENSSSCG00000008645/…	5	ENSSSCG00000003617/ENSSSCG00000026269/ENSSSCG00000026268/ENSSSCG00000004744/ENSSSCG00000025560
BP	GO:0050866	negative regulation of cell activation	25/782	82/6367	8.95422776971049e-06	0.00165304993770822	ENSSSCG00000017754/ENSSSCG00000028512/ENSSSCG00000034207/ENSSSCG00000009833/ENSSSCG00000037815/ENSSSCG00000014277/ENSSSCG00000032241/ENSSSCG00000006506/ENSSSCG00000028606/ENSSSCG00000026268/ENSSSCG00000037682/ENSSSCG00000027855/ENSSSCG00000008645/ENSSSCG00000004744/ENSSSCG00000035511/ENSSSCG00000025992/ENSSSCG00000036933/ENSSSCG00000005211/ENSSSCG00000033768/ENSSSCG00000009873/ENSSSCG00000027820/…	-/LDLR/CEBPB/SH2B3/ZC3H12A/IRF1/GPNMB/SYT11/ZBTB7B/DLG5/HFE/SOCS1/ID2/TYRO3/C1QTNF1/ENPP3/NR1D1/CD274/LAX1/DTX1/CD200/IL29/NRARP/PRNP/PGLYRP2	25	21	ENSSSCG00000017754/ENSSSCG00000028512/ENSSSCG00000034207/ENSSSCG00000009833/ENSSSCG00000037815/ENSSSCG00000014277/ENSSSCG00000032241/ENSSSCG00000006506/ENSSSCG00000028606/ENSSSCG00000037682/ENSSSCG00000027855/ENSSSCG00000008645/ENSSSCG00000035511/ENSSSCG00000025992/ENSSSCG00000005211/ENSSSCG00000033768/ENSSSCG00000009873/ENSSSCG00000027820/ENSSSCG00000036439/ENSSSCG00000005844/ENSSSCG00000007039	4	ENSSSCG00000026268/ENSSSCG00000004744/ENSSSCG00000036933/ENSSSCG00000025560
BP	GO:0050663	cytokine secretion	24/782	78/6367	1.13462066873927e-05	0.00198439183274768	ENSSSCG00000017754/ENSSSCG00000001011/ENSSSCG00000032795/ENSSSCG00000037815/ENSSSCG00000008090/ENSSSCG00000015897/ENSSSCG00000006506/ENSSSCG00000028606/ENSSSCG00000025856/ENSSSCG00000017006/ENSSSCG00000027855/ENSSSCG00000004738/ENSSSCG00000012890/ENSSSCG00000004791/ENSSSCG00000034390/ENSSSCG00000027877/ENSSSCG00000005512/ENSSSCG00000028711/ENSSSCG00000005211/ENSSSCG00000009817/ENSSSCG00000028331/…	-/SERPINB1/IL1RL1/ZC3H12A/IL1A/IFIH1/SYT11/ZBTB7B/TMEM106A/LCP2/SOCS1/MAPKBP1/TCIRG1/RASGRP1/CARD11/TLR10/C5/CASP1/CD274/P2RX7/IL1R2/NOD2/ANGPT1/NOS2	24	21	ENSSSCG00000017754/ENSSSCG00000001011/ENSSSCG00000037815/ENSSSCG00000008090/ENSSSCG00000015897/ENSSSCG00000006506/ENSSSCG00000028606/ENSSSCG00000025856/ENSSSCG00000017006/ENSSSCG00000027855/ENSSSCG00000012890/ENSSSCG00000004791/ENSSSCG00000034390/ENSSSCG00000005512/ENSSSCG00000028711/ENSSSCG00000005211/ENSSSCG00000009817/ENSSSCG00000028331/ENSSSCG00000038073/ENSSSCG00000006035/ENSSSCG00000017755	3	ENSSSCG00000032795/ENSSSCG00000004738/ENSSSCG00000027877
BP	GO:0050865	regulation of cell activation	43/782	184/6367	1.6527754553238e-05	0.00258555656843895	ENSSSCG00000011848/ENSSSCG00000017754/ENSSSCG00000038549/ENSSSCG00000028512/ENSSSCG00000035392/ENSSSCG00000034207/ENSSSCG00000015894/ENSSSCG00000009833/ENSSSCG00000032795/ENSSSCG00000037815/ENSSSCG00000031954/ENSSSCG00000014277/ENSSSCG00000032241/ENSSSCG00000004167/ENSSSCG00000006506/ENSSSCG00000028606/ENSSSCG00000035366/ENSSSCG00000026268/ENSSSCG00000037682/ENSSSCG00000008820/ENSSSCG00000027855/…	TFRC/-/ZFP36L2/LDLR/IGFBP2/CEBPB/DPP4/SH2B3/IL1RL1/ZC3H12A/SLC39A10/IRF1/GPNMB/MYB/SYT11/ZBTB7B/MFHAS1/DLG5/HFE/TEC/SOCS1/ID2/TYRO3/RASGRP1/C1QTNF1/CARD11/ENPP3/PRDM1/NR1D1/HHLA2/CD38/CD274/LAX1/DTX1/CD200/IL29/NOD2/PIK3R6/NRARP/PRNP/CORO1A/SLC46A2/PGLYRP2	43	37	ENSSSCG00000011848/ENSSSCG00000017754/ENSSSCG00000038549/ENSSSCG00000028512/ENSSSCG00000035392/ENSSSCG00000034207/ENSSSCG00000015894/ENSSSCG00000009833/ENSSSCG00000037815/ENSSSCG00000031954/ENSSSCG00000014277/ENSSSCG00000032241/ENSSSCG00000004167/ENSSSCG00000006506/ENSSSCG00000028606/ENSSSCG00000037682/ENSSSCG00000008820/ENSSSCG00000027855/ENSSSCG00000008645/ENSSSCG00000004791/ENSSSCG00000035511/…	6	ENSSSCG00000032795/ENSSSCG00000035366/ENSSSCG00000026268/ENSSSCG00000004744/ENSSSCG00000036933/ENSSSCG00000025560
BP	GO:0002791	regulation of peptide secretion	34/782	133/6367	1.76250367712706e-05	0.00258555656843895	ENSSSCG00000017754/ENSSSCG00000008648/ENSSSCG00000001011/ENSSSCG00000032795/ENSSSCG00000037815/ENSSSCG00000008090/ENSSSCG00000015897/ENSSSCG00000006506/ENSSSCG00000037682/ENSSSCG00000027855/ENSSSCG00000004738/ENSSSCG00000012890/ENSSSCG00000004791/ENSSSCG00000036746/ENSSSCG00000006590/ENSSSCG00000009880/ENSSSCG00000027877/ENSSSCG00000009901/ENSSSCG00000036933/ENSSSCG00000025729/ENSSSCG00000005512/…	-/RSAD2/SERPINB1/IL1RL1/ZC3H12A/IL1A/IFIH1/SYT11/HFE/SOCS1/MAPKBP1/TCIRG1/RASGRP1/RASL10B/S100A8/SLC8B1/TLR10/SIRT4/NR1D1/IRS1/C5/CASP1/CCN3/CD274/ADCY8/P2RX7/TGFB3/IL5/IL1R2/CD200/NOD2/ANGPT1/NOS2/ILDR1	34	25	ENSSSCG00000017754/ENSSSCG00000008648/ENSSSCG00000001011/ENSSSCG00000037815/ENSSSCG00000008090/ENSSSCG00000015897/ENSSSCG00000006506/ENSSSCG00000037682/ENSSSCG00000027855/ENSSSCG00000012890/ENSSSCG00000004791/ENSSSCG00000006590/ENSSSCG00000005512/ENSSSCG00000028711/ENSSSCG00000006002/ENSSSCG00000005211/ENSSSCG00000031717/ENSSSCG00000009817/ENSSSCG00000002385/ENSSSCG00000014278/ENSSSCG00000028331/…	9	ENSSSCG00000032795/ENSSSCG00000004738/ENSSSCG00000036746/ENSSSCG00000009880/ENSSSCG00000027877/ENSSSCG00000009901/ENSSSCG00000036933/ENSSSCG00000025729/ENSSSCG00000025436
BP	GO:0002684	positive regulation of immune system process	60/782	288/6367	1.81115273936423e-05	0.00258555656843895	ENSSSCG00000011848/ENSSSCG00000007508/ENSSSCG00000017416/ENSSSCG00000013551/ENSSSCG00000012853/ENSSSCG00000008648/ENSSSCG00000004687/ENSSSCG00000002383/ENSSSCG00000039751/ENSSSCG00000001695/ENSSSCG00000035392/ENSSSCG00000015894/ENSSSCG00000032795/ENSSSCG00000012893/ENSSSCG00000037815/ENSSSCG00000025593/ENSSSCG00000031954/ENSSSCG00000035495/ENSSSCG00000015897/ENSSSCG00000014277/ENSSSCG00000026269/…	TFRC/ZBP1/DHX58/C3/IRF7/RSAD2/B2M/FOS/NLRC5/VEGFA/IGFBP2/DPP4/IL1RL1/UNC93B1/ZC3H12A/-/SLC39A10/KITLG/IFIH1/IRF1/RAB29/MYB/ZBTB7B/MFHAS1/-/PRKD2/SARM1/LCP2/TEC/SOCS1/-/RB1/ID2/TYRO3/RASGRP1/ALPK1/TNIP3/ACOD1/CARD11/TLR10/ENPP3/STING1/NR1D1/C5/-/HHLA2/CD38/CD274/LAX1/P2RX7/IL5/ITK/IL29/NOD2/PIK3R6/PRNP/CORO1A/MASP1/CD101/SLC46A2	60	52	ENSSSCG00000011848/ENSSSCG00000007508/ENSSSCG00000017416/ENSSSCG00000013551/ENSSSCG00000012853/ENSSSCG00000008648/ENSSSCG00000004687/ENSSSCG00000002383/ENSSSCG00000039751/ENSSSCG00000001695/ENSSSCG00000035392/ENSSSCG00000015894/ENSSSCG00000012893/ENSSSCG00000037815/ENSSSCG00000025593/ENSSSCG00000031954/ENSSSCG00000015897/ENSSSCG00000014277/ENSSSCG00000004167/ENSSSCG00000028606/ENSSSCG00000026152/…	8	ENSSSCG00000032795/ENSSSCG00000035495/ENSSSCG00000026269/ENSSSCG00000035366/ENSSSCG00000035908/ENSSSCG00000004744/ENSSSCG00000027877/ENSSSCG00000036933
BP	GO:0002695	negative regulation of leukocyte activation	23/782	75/6367	1.83214819572157e-05	0.00258555656843895	ENSSSCG00000017754/ENSSSCG00000028512/ENSSSCG00000034207/ENSSSCG00000037815/ENSSSCG00000014277/ENSSSCG00000032241/ENSSSCG00000006506/ENSSSCG00000028606/ENSSSCG00000026268/ENSSSCG00000037682/ENSSSCG00000027855/ENSSSCG00000008645/ENSSSCG00000004744/ENSSSCG00000025992/ENSSSCG00000036933/ENSSSCG00000005211/ENSSSCG00000033768/ENSSSCG00000009873/ENSSSCG00000027820/ENSSSCG00000036439/ENSSSCG00000005844/…	-/LDLR/CEBPB/ZC3H12A/IRF1/GPNMB/SYT11/ZBTB7B/DLG5/HFE/SOCS1/ID2/TYRO3/ENPP3/NR1D1/CD274/LAX1/DTX1/CD200/IL29/NRARP/PRNP/PGLYRP2	23	19	ENSSSCG00000017754/ENSSSCG00000028512/ENSSSCG00000034207/ENSSSCG00000037815/ENSSSCG00000014277/ENSSSCG00000032241/ENSSSCG00000006506/ENSSSCG00000028606/ENSSSCG00000037682/ENSSSCG00000027855/ENSSSCG00000008645/ENSSSCG00000025992/ENSSSCG00000005211/ENSSSCG00000033768/ENSSSCG00000009873/ENSSSCG00000027820/ENSSSCG00000036439/ENSSSCG00000005844/ENSSSCG00000007039	4	ENSSSCG00000026268/ENSSSCG00000004744/ENSSSCG00000036933/ENSSSCG00000025560
BP	GO:0045087	innate immune response	42/782	179/6367	1.86738963715121e-05	0.00258555656843895	ENSSSCG00000009881/ENSSSCG00000034570/ENSSSCG00000007508/ENSSSCG00000017416/ENSSSCG00000013551/ENSSSCG00000012853/ENSSSCG00000014565/ENSSSCG00000008648/ENSSSCG00000006543/ENSSSCG00000024973/ENSSSCG00000039751/ENSSSCG00000030801/ENSSSCG00000014780/ENSSSCG00000012893/ENSSSCG00000015897/ENSSSCG00000000396/ENSSSCG00000014277/ENSSSCG00000032857/ENSSSCG00000033115/ENSSSCG00000035366/ENSSSCG00000035908/…	OAS2/IFI6/ZBP1/DHX58/C3/IRF7/-/RSAD2/ADAR/-/NLRC5/-/TRIM21/UNC93B1/IFIH1/STAT2/IRF1/S100A12/IFNAR1/MFHAS1/-/SARM1/SOCS1/TYRO3/RASGRP1/S100A8/ALPK1/TNIP3/TLR10/STING1/NR1D1/-/-/-/CCL1/IL29/NOD2/PIK3R6/NOS2/CORO1A/MASP1/SLC46A2	42	36	ENSSSCG00000009881/ENSSSCG00000034570/ENSSSCG00000007508/ENSSSCG00000017416/ENSSSCG00000013551/ENSSSCG00000012853/ENSSSCG00000014565/ENSSSCG00000008648/ENSSSCG00000006543/ENSSSCG00000024973/ENSSSCG00000039751/ENSSSCG00000030801/ENSSSCG00000014780/ENSSSCG00000012893/ENSSSCG00000015897/ENSSSCG00000000396/ENSSSCG00000014277/ENSSSCG00000032857/ENSSSCG00000033115/ENSSSCG00000030358/ENSSSCG00000027855/…	6	ENSSSCG00000035366/ENSSSCG00000035908/ENSSSCG00000004744/ENSSSCG00000027877/ENSSSCG00000036933/ENSSSCG00000017720
BP	GO:0051607	defense response to virus	19/782	56/6367	1.99630423373482e-05	0.00265339634159105	ENSSSCG00000009881/ENSSSCG00000034570/ENSSSCG00000030548/ENSSSCG00000017416/ENSSSCG00000012853/ENSSSCG00000014565/ENSSSCG00000009921/ENSSSCG00000031888/ENSSSCG00000008648/ENSSSCG00000039751/ENSSSCG00000037815/ENSSSCG00000015897/ENSSSCG00000000396/ENSSSCG00000014277/ENSSSCG00000015117/ENSSSCG00000025228/ENSSSCG00000017870/ENSSSCG00000014349/ENSSSCG00000036439	OAS2/IFI6/HERC5/DHX58/IRF7/-/OASL/DDIT4/RSAD2/NLRC5/ZC3H12A/IFIH1/STAT2/IRF1/RNF26/TRAF3IP1/NCBP3/STING1/IL29	19	16	ENSSSCG00000009881/ENSSSCG00000034570/ENSSSCG00000030548/ENSSSCG00000017416/ENSSSCG00000012853/ENSSSCG00000014565/ENSSSCG00000009921/ENSSSCG00000031888/ENSSSCG00000008648/ENSSSCG00000039751/ENSSSCG00000037815/ENSSSCG00000015897/ENSSSCG00000000396/ENSSSCG00000014277/ENSSSCG00000014349/ENSSSCG00000036439	3	ENSSSCG00000015117/ENSSSCG00000025228/ENSSSCG00000017870
BP	GO:0001816	cytokine production	53/782	246/6367	2.13366233519761e-05	0.00265339634159105	ENSSSCG00000017754/ENSSSCG00000008496/ENSSSCG00000017416/ENSSSCG00000013551/ENSSSCG00000012853/ENSSSCG00000008648/ENSSSCG00000004687/ENSSSCG00000034207/ENSSSCG00000014336/ENSSSCG00000001011/ENSSSCG00000032795/ENSSSCG00000032282/ENSSSCG00000037815/ENSSSCG00000008090/ENSSSCG00000028056/ENSSSCG00000007056/ENSSSCG00000015897/ENSSSCG00000003859/ENSSSCG00000014277/ENSSSCG00000032241/ENSSSCG00000006506/…	-/EIF2AK2/DHX58/C3/IRF7/RSAD2/B2M/CEBPB/EGR1/SERPINB1/IL1RL1/ACP5/ZC3H12A/IL1A/ZFP36/PLCB1/IFIH1/TUT4/IRF1/GPNMB/SYT11/ZBTB7B/TMEM106A/RNF26/TRAF3IP1/HFE/PRKD2/LCP2/SOCS1/MAPKBP1/TCIRG1/BCL3/RASGRP1/CARD11/TLR10/STING1/CYP1B1/C5/CASP1/HHLA2/CD274/P2RX7/TGFB3/IL1R2/ITK/CD200/IL29/NOD2/ANGPT1/NOS2/PRNP/EPX/PGLYRP2	53	45	ENSSSCG00000017754/ENSSSCG00000008496/ENSSSCG00000017416/ENSSSCG00000013551/ENSSSCG00000012853/ENSSSCG00000008648/ENSSSCG00000004687/ENSSSCG00000034207/ENSSSCG00000014336/ENSSSCG00000001011/ENSSSCG00000032282/ENSSSCG00000037815/ENSSSCG00000008090/ENSSSCG00000028056/ENSSSCG00000007056/ENSSSCG00000015897/ENSSSCG00000014277/ENSSSCG00000032241/ENSSSCG00000006506/ENSSSCG00000028606/ENSSSCG00000025856/…	8	ENSSSCG00000032795/ENSSSCG00000003859/ENSSSCG00000015117/ENSSSCG00000025228/ENSSSCG00000004738/ENSSSCG00000027877/ENSSSCG00000033844/ENSSSCG00000025560
BP	GO:0002683	negative regulation of immune system process	42/782	180/6367	2.15593443343239e-05	0.00265339634159105	ENSSSCG00000017754/ENSSSCG00000017416/ENSSSCG00000006543/ENSSSCG00000039751/ENSSSCG00000028512/ENSSSCG00000034207/ENSSSCG00000015894/ENSSSCG00000032795/ENSSSCG00000037815/ENSSSCG00000028056/ENSSSCG00000035495/ENSSSCG00000007056/ENSSSCG00000014277/ENSSSCG00000032241/ENSSSCG00000006506/ENSSSCG00000028606/ENSSSCG00000035366/ENSSSCG00000017251/ENSSSCG00000015117/ENSSSCG00000025228/ENSSSCG00000026268/…	-/DHX58/ADAR/NLRC5/LDLR/CEBPB/DPP4/IL1RL1/ZC3H12A/ZFP36/KITLG/PLCB1/IRF1/GPNMB/SYT11/ZBTB7B/MFHAS1/SOX9/RNF26/TRAF3IP1/DLG5/HFE/SARM1/SOCS1/ID2/TYRO3/ENPP3/NR1D1/C5/CCN3/CD274/LAX1/TGFB3/DTX1/CD200/IL29/ANGPT1/FCRLB/NRARP/PRNP/PDCD1/PGLYRP2	42	33	ENSSSCG00000017754/ENSSSCG00000017416/ENSSSCG00000006543/ENSSSCG00000039751/ENSSSCG00000028512/ENSSSCG00000034207/ENSSSCG00000015894/ENSSSCG00000037815/ENSSSCG00000028056/ENSSSCG00000007056/ENSSSCG00000014277/ENSSSCG00000032241/ENSSSCG00000006506/ENSSSCG00000028606/ENSSSCG00000017251/ENSSSCG00000037682/ENSSSCG00000030358/ENSSSCG00000027855/ENSSSCG00000008645/ENSSSCG00000025992/ENSSSCG00000005512/…	9	ENSSSCG00000032795/ENSSSCG00000035495/ENSSSCG00000035366/ENSSSCG00000015117/ENSSSCG00000025228/ENSSSCG00000026268/ENSSSCG00000004744/ENSSSCG00000036933/ENSSSCG00000025560
BP	GO:0002694	regulation of leukocyte activation	40/782	169/6367	2.37611065743594e-05	0.00281993418380701	ENSSSCG00000011848/ENSSSCG00000017754/ENSSSCG00000038549/ENSSSCG00000028512/ENSSSCG00000035392/ENSSSCG00000034207/ENSSSCG00000015894/ENSSSCG00000032795/ENSSSCG00000037815/ENSSSCG00000031954/ENSSSCG00000014277/ENSSSCG00000032241/ENSSSCG00000004167/ENSSSCG00000006506/ENSSSCG00000028606/ENSSSCG00000035366/ENSSSCG00000026268/ENSSSCG00000037682/ENSSSCG00000027855/ENSSSCG00000008645/ENSSSCG00000004744/…	TFRC/-/ZFP36L2/LDLR/IGFBP2/CEBPB/DPP4/IL1RL1/ZC3H12A/SLC39A10/IRF1/GPNMB/MYB/SYT11/ZBTB7B/MFHAS1/DLG5/HFE/SOCS1/ID2/TYRO3/RASGRP1/CARD11/ENPP3/PRDM1/NR1D1/HHLA2/CD38/CD274/LAX1/DTX1/CD200/IL29/NOD2/PIK3R6/NRARP/PRNP/CORO1A/SLC46A2/PGLYRP2	40	34	ENSSSCG00000011848/ENSSSCG00000017754/ENSSSCG00000038549/ENSSSCG00000028512/ENSSSCG00000035392/ENSSSCG00000034207/ENSSSCG00000015894/ENSSSCG00000037815/ENSSSCG00000031954/ENSSSCG00000014277/ENSSSCG00000032241/ENSSSCG00000004167/ENSSSCG00000006506/ENSSSCG00000028606/ENSSSCG00000037682/ENSSSCG00000027855/ENSSSCG00000008645/ENSSSCG00000004791/ENSSSCG00000034390/ENSSSCG00000025992/ENSSSCG00000004369/…	6	ENSSSCG00000032795/ENSSSCG00000035366/ENSSSCG00000026268/ENSSSCG00000004744/ENSSSCG00000036933/ENSSSCG00000025560
BP	GO:0046631	alpha-beta T cell activation	15/782	39/6367	2.76697281314965e-05	0.00317056919244699	ENSSSCG00000017754/ENSSSCG00000008648/ENSSSCG00000017008/ENSSSCG00000037815/ENSSSCG00000014277/ENSSSCG00000004167/ENSSSCG00000028606/ENSSSCG00000037682/ENSSSCG00000027855/ENSSSCG00000012890/ENSSSCG00000027426/ENSSSCG00000004369/ENSSSCG00000005211/ENSSSCG00000038003/ENSSSCG00000006495	-/RSAD2/DOCK2/ZC3H12A/IRF1/MYB/ZBTB7B/HFE/SOCS1/TCIRG1/BCL3/PRDM1/CD274/ITK/SEMA4A	15	15	ENSSSCG00000017754/ENSSSCG00000008648/ENSSSCG00000017008/ENSSSCG00000037815/ENSSSCG00000014277/ENSSSCG00000004167/ENSSSCG00000028606/ENSSSCG00000037682/ENSSSCG00000027855/ENSSSCG00000012890/ENSSSCG00000027426/ENSSSCG00000004369/ENSSSCG00000005211/ENSSSCG00000038003/ENSSSCG00000006495	0
BP	GO:0006954	inflammatory response	40/782	171/6367	3.17808595227101e-05	0.00352025987313219	ENSSSCG00000013551/ENSSSCG00000028512/ENSSSCG00000034207/ENSSSCG00000008959/ENSSSCG00000032795/ENSSSCG00000032282/ENSSSCG00000037815/ENSSSCG00000008090/ENSSSCG00000028056/ENSSSCG00000032857/ENSSSCG00000010922/ENSSSCG00000035366/ENSSSCG00000036956/ENSSSCG00000008978/ENSSSCG00000008953/ENSSSCG00000012890/ENSSSCG00000009401/ENSSSCG00000004744/ENSSSCG00000004791/ENSSSCG00000039548/ENSSSCG00000006590/…	C3/LDLR/CEBPB/CXCL2/IL1RL1/ACP5/ZC3H12A/IL1A/ZFP36/S100A12/ELF3/MFHAS1/SOCS3/CXCL11/CXCL8/TCIRG1/RB1/TYRO3/RASGRP1/PTGFR/S100A8/TLR10/ENPP3/STING1/DUOXA2/NR1D1/ACKR2/C5/CASP1/CCN3/-/F12/-/-/P2RX7/CCL1/IL1R2/NOD2/NOS2/PGLYRP2	40	33	ENSSSCG00000013551/ENSSSCG00000028512/ENSSSCG00000034207/ENSSSCG00000008959/ENSSSCG00000032282/ENSSSCG00000037815/ENSSSCG00000008090/ENSSSCG00000028056/ENSSSCG00000032857/ENSSSCG00000010922/ENSSSCG00000036956/ENSSSCG00000008978/ENSSSCG00000008953/ENSSSCG00000012890/ENSSSCG00000009401/ENSSSCG00000004791/ENSSSCG00000039548/ENSSSCG00000006590/ENSSSCG00000025992/ENSSSCG00000014349/ENSSSCG00000004676/…	7	ENSSSCG00000032795/ENSSSCG00000035366/ENSSSCG00000004744/ENSSSCG00000027877/ENSSSCG00000036933/ENSSSCG00000017720/ENSSSCG00000025560
BP	GO:0001817	regulation of cytokine production	48/782	219/6367	3.2900673232882e-05	0.003526739908157	ENSSSCG00000017754/ENSSSCG00000008496/ENSSSCG00000017416/ENSSSCG00000013551/ENSSSCG00000012853/ENSSSCG00000008648/ENSSSCG00000004687/ENSSSCG00000034207/ENSSSCG00000014336/ENSSSCG00000001011/ENSSSCG00000032795/ENSSSCG00000032282/ENSSSCG00000037815/ENSSSCG00000008090/ENSSSCG00000028056/ENSSSCG00000007056/ENSSSCG00000015897/ENSSSCG00000003859/ENSSSCG00000014277/ENSSSCG00000032241/ENSSSCG00000006506/…	-/EIF2AK2/DHX58/C3/IRF7/RSAD2/B2M/CEBPB/EGR1/SERPINB1/IL1RL1/ACP5/ZC3H12A/IL1A/ZFP36/PLCB1/IFIH1/TUT4/IRF1/GPNMB/SYT11/RNF26/TRAF3IP1/HFE/PRKD2/SOCS1/MAPKBP1/BCL3/RASGRP1/CARD11/TLR10/STING1/CYP1B1/C5/CASP1/HHLA2/CD274/P2RX7/TGFB3/IL1R2/CD200/IL29/NOD2/ANGPT1/NOS2/PRNP/EPX/PGLYRP2	48	40	ENSSSCG00000017754/ENSSSCG00000008496/ENSSSCG00000017416/ENSSSCG00000013551/ENSSSCG00000012853/ENSSSCG00000008648/ENSSSCG00000004687/ENSSSCG00000034207/ENSSSCG00000014336/ENSSSCG00000001011/ENSSSCG00000032282/ENSSSCG00000037815/ENSSSCG00000008090/ENSSSCG00000028056/ENSSSCG00000007056/ENSSSCG00000015897/ENSSSCG00000014277/ENSSSCG00000032241/ENSSSCG00000006506/ENSSSCG00000037682/ENSSSCG00000026152/…	8	ENSSSCG00000032795/ENSSSCG00000003859/ENSSSCG00000015117/ENSSSCG00000025228/ENSSSCG00000004738/ENSSSCG00000027877/ENSSSCG00000033844/ENSSSCG00000025560
BP	GO:0098609	cell-cell adhesion	55/782	264/6367	4.07200962396014e-05	0.00422852749388111	ENSSSCG00000011848/ENSSSCG00000017754/ENSSSCG00000032931/ENSSSCG00000035392/ENSSSCG00000034207/ENSSSCG00000015894/ENSSSCG00000009833/ENSSSCG00000007079/ENSSSCG00000037815/ENSSSCG00000017993/ENSSSCG00000014277/ENSSSCG00000032241/ENSSSCG00000004167/ENSSSCG00000028606/ENSSSCG00000003768/ENSSSCG00000017251/ENSSSCG00000014557/ENSSSCG00000012780/ENSSSCG00000026268/ENSSSCG00000028805/ENSSSCG00000037682/…	TFRC/-/CDH6/IGFBP2/CEBPB/DPP4/SH2B3/FLRT3/ZC3H12A/NTN1/IRF1/GPNMB/MYB/ZBTB7B/NEXN/SOX9/RIC8A/PLXNB3/DLG5/PTPRM/HFE/SOCS1/TYRO3/RASGRP1/S100A8/C1QTNF1/-/DSG3/CARD11/CYP1B1/CDH17/HHLA2/CCN3/NTNG2/CD274/LAX1/FGFRL1/-/CRB2/PCDH17/EMCN/MMP24/NLGN3/PCDHGB1/DTX1/CD200/IL29/CLDN2/ESAM/PIK3R6/NRARP/PRNP/CORO1A/JAML/CDHR5	55	44	ENSSSCG00000011848/ENSSSCG00000017754/ENSSSCG00000035392/ENSSSCG00000034207/ENSSSCG00000015894/ENSSSCG00000009833/ENSSSCG00000037815/ENSSSCG00000017993/ENSSSCG00000014277/ENSSSCG00000032241/ENSSSCG00000004167/ENSSSCG00000028606/ENSSSCG00000017251/ENSSSCG00000028805/ENSSSCG00000037682/ENSSSCG00000027855/ENSSSCG00000004791/ENSSSCG00000006590/ENSSSCG00000035511/ENSSSCG00000003839/ENSSSCG00000034390/…	11	ENSSSCG00000032931/ENSSSCG00000007079/ENSSSCG00000003768/ENSSSCG00000014557/ENSSSCG00000012780/ENSSSCG00000026268/ENSSSCG00000004744/ENSSSCG00000027160/ENSSSCG00000033844/ENSSSCG00000009446/ENSSSCG00000040160
BP	GO:0042127	regulation of cell proliferation	89/782	487/6367	4.43548706802792e-05	0.00440026668887275	ENSSSCG00000011848/ENSSSCG00000017754/ENSSSCG00000008496/ENSSSCG00000005944/ENSSSCG00000004687/ENSSSCG00000001695/ENSSSCG00000035392/ENSSSCG00000005970/ENSSSCG00000025993/ENSSSCG00000034207/ENSSSCG00000015894/ENSSSCG00000009833/ENSSSCG00000031380/ENSSSCG00000017993/ENSSSCG00000008090/ENSSSCG00000016217/ENSSSCG00000031954/ENSSSCG00000035495/ENSSSCG00000007268/ENSSSCG00000010896/ENSSSCG00000016614/…	TFRC/-/EIF2AK2/NDRG1/B2M/VEGFA/IGFBP2/SQLE/SGPP2/CEBPB/DPP4/SH2B3/MARCKSL1/NTN1/IL1A/DNAJB2/SLC39A10/KITLG/E2F1/ASPM/PTPRZ1/STAT2/IRF1/GPNMB/AREG/CCDC88A/TACSTD2/ZBTB7B/TIPIN/SAPCD2/PDCD5/SOX9/SCP2/IRF6/SPRY1/PLXNB3/DLG5/PTPRM/PRKD2/CXCL11/OSGIN1/-/TNK1/NKX3-1/RB1/ID2/INSR/PTGFR/CEP152/FRK/NACC2/PKHD1/MKS1/FOXJ2/IGFBP5/CLMN/CARD11/SMAD6/ENPP3/DLL4/KLHL41/PRDM1/CYP1B1/NR1D1/NR2E1/HHLA2/CCN3/FGF18/…	89	65	ENSSSCG00000011848/ENSSSCG00000017754/ENSSSCG00000008496/ENSSSCG00000005944/ENSSSCG00000004687/ENSSSCG00000001695/ENSSSCG00000035392/ENSSSCG00000005970/ENSSSCG00000025993/ENSSSCG00000034207/ENSSSCG00000015894/ENSSSCG00000009833/ENSSSCG00000031380/ENSSSCG00000017993/ENSSSCG00000008090/ENSSSCG00000031954/ENSSSCG00000007268/ENSSSCG00000016614/ENSSSCG00000000396/ENSSSCG00000014277/ENSSSCG00000032241/…	24	ENSSSCG00000016217/ENSSSCG00000035495/ENSSSCG00000010896/ENSSSCG00000008406/ENSSSCG00000032279/ENSSSCG00000002860/ENSSSCG00000012780/ENSSSCG00000026268/ENSSSCG00000032115/ENSSSCG00000026142/ENSSSCG00000013566/ENSSSCG00000040967/ENSSSCG00000017635/ENSSSCG00000039580/ENSSSCG00000015931/ENSSSCG00000033844/ENSSSCG00000036933/ENSSSCG00000031970/ENSSSCG00000017265/ENSSSCG00000031329/ENSSSCG00000035227/…
BP	GO:0032101	regulation of response to external stimulus	51/782	240/6367	4.50222893234046e-05	0.00440026668887275	ENSSSCG00000030548/ENSSSCG00000017416/ENSSSCG00000013551/ENSSSCG00000028512/ENSSSCG00000001695/ENSSSCG00000034207/ENSSSCG00000015894/ENSSSCG00000009833/ENSSSCG00000025788/ENSSSCG00000032795/ENSSSCG00000032282/ENSSSCG00000037815/ENSSSCG00000031719/ENSSSCG00000028056/ENSSSCG00000003859/ENSSSCG00000006506/ENSSSCG00000035366/ENSSSCG00000015117/ENSSSCG00000036956/ENSSSCG00000039780/ENSSSCG00000025228/…	HERC5/DHX58/C3/LDLR/VEGFA/CEBPB/DPP4/SH2B3/ENPP4/IL1RL1/ACP5/ZC3H12A/SEMA4B/ZFP36/TUT4/SYT11/MFHAS1/RNF26/SOCS3/RTN4RL1/TRAF3IP1/PRKD2/TEC/MAPKBP1/CXCL8/RB1/TYRO3/S100A8/SLC8B1/C1QTNF1/ACOD1/IL16/TLR10/ENPP3/STING1/DUOXA2/NR1D1/C5/CASP1/CCN3/FGF18/F12/-/-/SEMA6B/IL1R2/CPB2/NOD2/NOS2/SEMA4A/PGLYRP2	51	39	ENSSSCG00000030548/ENSSSCG00000017416/ENSSSCG00000013551/ENSSSCG00000028512/ENSSSCG00000001695/ENSSSCG00000034207/ENSSSCG00000015894/ENSSSCG00000009833/ENSSSCG00000025788/ENSSSCG00000032282/ENSSSCG00000037815/ENSSSCG00000031719/ENSSSCG00000028056/ENSSSCG00000006506/ENSSSCG00000036956/ENSSSCG00000026152/ENSSSCG00000008820/ENSSSCG00000008953/ENSSSCG00000009401/ENSSSCG00000006590/ENSSSCG00000035511/…	12	ENSSSCG00000032795/ENSSSCG00000003859/ENSSSCG00000035366/ENSSSCG00000015117/ENSSSCG00000039780/ENSSSCG00000025228/ENSSSCG00000004738/ENSSSCG00000004744/ENSSSCG00000009880/ENSSSCG00000027877/ENSSSCG00000036933/ENSSSCG00000025560
BP	GO:0002253	activation of immune response	32/782	129/6367	5.87774556093908e-05	0.00558049957114302	ENSSSCG00000017416/ENSSSCG00000013551/ENSSSCG00000012853/ENSSSCG00000008648/ENSSSCG00000012893/ENSSSCG00000037815/ENSSSCG00000031954/ENSSSCG00000015897/ENSSSCG00000014277/ENSSSCG00000026269/ENSSSCG00000035366/ENSSSCG00000026152/ENSSSCG00000030358/ENSSSCG00000017006/ENSSSCG00000008820/ENSSSCG00000024914/ENSSSCG00000004744/ENSSSCG00000031348/ENSSSCG00000009100/ENSSSCG00000027877/ENSSSCG00000014349/…	DHX58/C3/IRF7/RSAD2/UNC93B1/ZC3H12A/SLC39A10/IFIH1/IRF1/RAB29/MFHAS1/PRKD2/SARM1/LCP2/TEC/-/TYRO3/ALPK1/TNIP3/TLR10/STING1/NR1D1/C5/-/HHLA2/CD38/LAX1/ITK/NOD2/PRNP/MASP1/SLC46A2	32	27	ENSSSCG00000017416/ENSSSCG00000013551/ENSSSCG00000012853/ENSSSCG00000008648/ENSSSCG00000012893/ENSSSCG00000037815/ENSSSCG00000031954/ENSSSCG00000015897/ENSSSCG00000014277/ENSSSCG00000026152/ENSSSCG00000030358/ENSSSCG00000017006/ENSSSCG00000008820/ENSSSCG00000024914/ENSSSCG00000031348/ENSSSCG00000009100/ENSSSCG00000014349/ENSSSCG00000005512/ENSSSCG00000006418/ENSSSCG00000027275/ENSSSCG00000008742/…	5	ENSSSCG00000026269/ENSSSCG00000035366/ENSSSCG00000004744/ENSSSCG00000027877/ENSSSCG00000036933
BP	GO:0051046	regulation of secretion	47/782	219/6367	6.92409860390584e-05	0.00639132768354975	ENSSSCG00000009881/ENSSSCG00000017754/ENSSSCG00000008648/ENSSSCG00000001011/ENSSSCG00000032795/ENSSSCG00000037815/ENSSSCG00000008090/ENSSSCG00000004412/ENSSSCG00000015897/ENSSSCG00000016611/ENSSSCG00000006506/ENSSSCG00000034159/ENSSSCG00000029002/ENSSSCG00000037682/ENSSSCG00000027855/ENSSSCG00000004738/ENSSSCG00000031924/ENSSSCG00000012890/ENSSSCG00000004791/ENSSSCG00000036746/ENSSSCG00000006590/…	OAS2/-/RSAD2/SERPINB1/IL1RL1/ZC3H12A/IL1A/MICAL1/IFIH1/CADPS2/SYT11/SNAPIN/PNKD/HFE/SOCS1/MAPKBP1/NKX3-1/TCIRG1/RASGRP1/RASL10B/S100A8/SLC8B1/C1QTNF1/SYT1/TLR10/CSPG5/SIRT4/NR1D1/IRS1/C5/CASP1/CCN3/CD274/ADCY8/P2RX7/TGFB3/IL5/IL1R2/SCG5/CD200/IL11/NOD2/ANGPT1/NOS2/ILDR1/SYT2/NRXN3	47	34	ENSSSCG00000009881/ENSSSCG00000017754/ENSSSCG00000008648/ENSSSCG00000001011/ENSSSCG00000037815/ENSSSCG00000008090/ENSSSCG00000015897/ENSSSCG00000016611/ENSSSCG00000006506/ENSSSCG00000029002/ENSSSCG00000037682/ENSSSCG00000027855/ENSSSCG00000031924/ENSSSCG00000012890/ENSSSCG00000004791/ENSSSCG00000006590/ENSSSCG00000035511/ENSSSCG00000000948/ENSSSCG00000039224/ENSSSCG00000005512/ENSSSCG00000028711/…	13	ENSSSCG00000032795/ENSSSCG00000004412/ENSSSCG00000034159/ENSSSCG00000004738/ENSSSCG00000036746/ENSSSCG00000009880/ENSSSCG00000027877/ENSSSCG00000009901/ENSSSCG00000036933/ENSSSCG00000025729/ENSSSCG00000004807/ENSSSCG00000025436/ENSSSCG00000028942
BP	GO:1903530	regulation of secretion by cell	45/782	207/6367	7.13405620809163e-05	0.00640715372418608	ENSSSCG00000017754/ENSSSCG00000008648/ENSSSCG00000001011/ENSSSCG00000032795/ENSSSCG00000037815/ENSSSCG00000008090/ENSSSCG00000004412/ENSSSCG00000015897/ENSSSCG00000016611/ENSSSCG00000006506/ENSSSCG00000034159/ENSSSCG00000029002/ENSSSCG00000037682/ENSSSCG00000027855/ENSSSCG00000004738/ENSSSCG00000031924/ENSSSCG00000012890/ENSSSCG00000004791/ENSSSCG00000036746/ENSSSCG00000009880/ENSSSCG00000035511/…	-/RSAD2/SERPINB1/IL1RL1/ZC3H12A/IL1A/MICAL1/IFIH1/CADPS2/SYT11/SNAPIN/PNKD/HFE/SOCS1/MAPKBP1/NKX3-1/TCIRG1/RASGRP1/RASL10B/SLC8B1/C1QTNF1/SYT1/TLR10/CSPG5/SIRT4/NR1D1/IRS1/C5/CASP1/CCN3/CD274/ADCY8/P2RX7/TGFB3/IL5/IL1R2/SCG5/CD200/IL11/NOD2/ANGPT1/NOS2/ILDR1/SYT2/NRXN3	45	32	ENSSSCG00000017754/ENSSSCG00000008648/ENSSSCG00000001011/ENSSSCG00000037815/ENSSSCG00000008090/ENSSSCG00000015897/ENSSSCG00000016611/ENSSSCG00000006506/ENSSSCG00000029002/ENSSSCG00000037682/ENSSSCG00000027855/ENSSSCG00000031924/ENSSSCG00000012890/ENSSSCG00000004791/ENSSSCG00000035511/ENSSSCG00000000948/ENSSSCG00000039224/ENSSSCG00000005512/ENSSSCG00000028711/ENSSSCG00000006002/ENSSSCG00000005211/…	13	ENSSSCG00000032795/ENSSSCG00000004412/ENSSSCG00000034159/ENSSSCG00000004738/ENSSSCG00000036746/ENSSSCG00000009880/ENSSSCG00000027877/ENSSSCG00000009901/ENSSSCG00000036933/ENSSSCG00000025729/ENSSSCG00000004807/ENSSSCG00000025436/ENSSSCG00000028942
BP	GO:0050863	regulation of T cell activation	26/782	98/6367	8.71225874383884e-05	0.00761864100152012	ENSSSCG00000011848/ENSSSCG00000017754/ENSSSCG00000035392/ENSSSCG00000034207/ENSSSCG00000015894/ENSSSCG00000037815/ENSSSCG00000014277/ENSSSCG00000032241/ENSSSCG00000004167/ENSSSCG00000028606/ENSSSCG00000026268/ENSSSCG00000037682/ENSSSCG00000027855/ENSSSCG00000004791/ENSSSCG00000034390/ENSSSCG00000004369/ENSSSCG00000027275/ENSSSCG00000005211/ENSSSCG00000033768/ENSSSCG00000009873/ENSSSCG00000036439/…	TFRC/-/IGFBP2/CEBPB/DPP4/ZC3H12A/IRF1/GPNMB/MYB/ZBTB7B/DLG5/HFE/SOCS1/RASGRP1/CARD11/PRDM1/HHLA2/CD274/LAX1/DTX1/IL29/PIK3R6/NRARP/PRNP/CORO1A/SLC46A2	26	25	ENSSSCG00000011848/ENSSSCG00000017754/ENSSSCG00000035392/ENSSSCG00000034207/ENSSSCG00000015894/ENSSSCG00000037815/ENSSSCG00000014277/ENSSSCG00000032241/ENSSSCG00000004167/ENSSSCG00000028606/ENSSSCG00000037682/ENSSSCG00000027855/ENSSSCG00000004791/ENSSSCG00000034390/ENSSSCG00000004369/ENSSSCG00000027275/ENSSSCG00000005211/ENSSSCG00000033768/ENSSSCG00000009873/ENSSSCG00000036439/ENSSSCG00000017990/…	1	ENSSSCG00000026268
BP	GO:0002790	peptide secretion	40/782	180/6367	0.000108065366452659	0.00920772340313297	ENSSSCG00000017754/ENSSSCG00000008648/ENSSSCG00000001011/ENSSSCG00000032795/ENSSSCG00000037815/ENSSSCG00000008090/ENSSSCG00000015897/ENSSSCG00000006506/ENSSSCG00000028606/ENSSSCG00000025856/ENSSSCG00000037682/ENSSSCG00000017006/ENSSSCG00000027855/ENSSSCG00000004738/ENSSSCG00000012890/ENSSSCG00000004791/ENSSSCG00000036746/ENSSSCG00000006590/ENSSSCG00000009880/ENSSSCG00000034390/ENSSSCG00000027877/…	-/RSAD2/SERPINB1/IL1RL1/ZC3H12A/IL1A/IFIH1/SYT11/ZBTB7B/TMEM106A/HFE/LCP2/SOCS1/MAPKBP1/TCIRG1/RASGRP1/RASL10B/S100A8/SLC8B1/CARD11/TLR10/SIRT4/NR1D1/IRS1/C5/CASP1/CCN3/CD274/ADCY8/P2RX7/TGFB3/IL5/IL1R2/POU2F2/CD200/NOD2/ANGPT1/NOS2/ILDR1/PTPRN	40	31	ENSSSCG00000017754/ENSSSCG00000008648/ENSSSCG00000001011/ENSSSCG00000037815/ENSSSCG00000008090/ENSSSCG00000015897/ENSSSCG00000006506/ENSSSCG00000028606/ENSSSCG00000025856/ENSSSCG00000037682/ENSSSCG00000017006/ENSSSCG00000027855/ENSSSCG00000012890/ENSSSCG00000004791/ENSSSCG00000006590/ENSSSCG00000034390/ENSSSCG00000005512/ENSSSCG00000028711/ENSSSCG00000006002/ENSSSCG00000005211/ENSSSCG00000031717/…	9	ENSSSCG00000032795/ENSSSCG00000004738/ENSSSCG00000036746/ENSSSCG00000009880/ENSSSCG00000027877/ENSSSCG00000009901/ENSSSCG00000036933/ENSSSCG00000025729/ENSSSCG00000025436
BP	GO:0051249	regulation of lymphocyte activation	33/782	139/6367	0.00011413009910543	0.00948135798318363	ENSSSCG00000011848/ENSSSCG00000017754/ENSSSCG00000038549/ENSSSCG00000035392/ENSSSCG00000034207/ENSSSCG00000015894/ENSSSCG00000037815/ENSSSCG00000031954/ENSSSCG00000014277/ENSSSCG00000032241/ENSSSCG00000004167/ENSSSCG00000028606/ENSSSCG00000026268/ENSSSCG00000037682/ENSSSCG00000027855/ENSSSCG00000008645/ENSSSCG00000004744/ENSSSCG00000004791/ENSSSCG00000034390/ENSSSCG00000004369/ENSSSCG00000027275/…	TFRC/-/ZFP36L2/IGFBP2/CEBPB/DPP4/ZC3H12A/SLC39A10/IRF1/GPNMB/MYB/ZBTB7B/DLG5/HFE/SOCS1/ID2/TYRO3/RASGRP1/CARD11/PRDM1/HHLA2/CD38/CD274/LAX1/DTX1/IL29/NOD2/PIK3R6/NRARP/PRNP/CORO1A/SLC46A2/PGLYRP2	33	30	ENSSSCG00000011848/ENSSSCG00000017754/ENSSSCG00000038549/ENSSSCG00000035392/ENSSSCG00000034207/ENSSSCG00000015894/ENSSSCG00000037815/ENSSSCG00000031954/ENSSSCG00000014277/ENSSSCG00000032241/ENSSSCG00000004167/ENSSSCG00000028606/ENSSSCG00000037682/ENSSSCG00000027855/ENSSSCG00000008645/ENSSSCG00000004791/ENSSSCG00000034390/ENSSSCG00000004369/ENSSSCG00000027275/ENSSSCG00000008742/ENSSSCG00000005211/…	3	ENSSSCG00000026268/ENSSSCG00000004744/ENSSSCG00000025560
BP	GO:0034097	response to cytokine	57/782	290/6367	0.000160755734524226	0.0130290562396099	ENSSSCG00000011848/ENSSSCG00000009881/ENSSSCG00000008496/ENSSSCG00000007508/ENSSSCG00000012853/ENSSSCG00000014565/ENSSSCG00000006543/ENSSSCG00000024973/ENSSSCG00000038549/ENSSSCG00000039751/ENSSSCG00000030801/ENSSSCG00000014780/ENSSSCG00000014336/ENSSSCG00000006995/ENSSSCG00000009833/ENSSSCG00000008959/ENSSSCG00000032795/ENSSSCG00000032282/ENSSSCG00000037815/ENSSSCG00000031882/ENSSSCG00000008090/…	TFRC/OAS2/EIF2AK2/ZBP1/IRF7/-/ADAR/-/ZFP36L2/NLRC5/-/TRIM21/EGR1/ASAH1/SH2B3/CXCL2/IL1RL1/ACP5/ZC3H12A/PNPT1/IL1A/ZFP36/PLCB1/IFIH1/STAT2/TUT4/IRF1/IL22RA1/IFNAR1/SOX9/SOCS3/B3GNT2/CXCL11/SOCS1/CXCL8/NKX3-1/TCIRG1/TIMP4/STING1/ENDOG/NR1D1/ACKR2/-/-/CD274/-/CCL1/IL1R2/NEFH/DTX1/ANGPT1/NOS2/CORO1A/ILDR1/NR5A2/GPR75/-	57	47	ENSSSCG00000011848/ENSSSCG00000009881/ENSSSCG00000008496/ENSSSCG00000007508/ENSSSCG00000012853/ENSSSCG00000014565/ENSSSCG00000006543/ENSSSCG00000024973/ENSSSCG00000038549/ENSSSCG00000039751/ENSSSCG00000030801/ENSSSCG00000014780/ENSSSCG00000014336/ENSSSCG00000006995/ENSSSCG00000009833/ENSSSCG00000008959/ENSSSCG00000032282/ENSSSCG00000037815/ENSSSCG00000031882/ENSSSCG00000008090/ENSSSCG00000028056/…	10	ENSSSCG00000032795/ENSSSCG00000003859/ENSSSCG00000033000/ENSSSCG00000005661/ENSSSCG00000036933/ENSSSCG00000017720/ENSSSCG00000025436/ENSSSCG00000024975/ENSSSCG00000008413/ENSSSCG00000016183
BP	GO:0030217	T cell differentiation	22/782	81/6367	0.000207846490559136	0.0164446163840002	ENSSSCG00000008648/ENSSSCG00000038549/ENSSSCG00000014336/ENSSSCG00000017008/ENSSSCG00000037815/ENSSSCG00000014277/ENSSSCG00000004167/ENSSSCG00000028606/ENSSSCG00000027855/ENSSSCG00000012890/ENSSSCG00000027426/ENSSSCG00000004791/ENSSSCG00000034390/ENSSSCG00000004755/ENSSSCG00000004369/ENSSSCG00000038003/ENSSSCG00000009873/ENSSSCG00000036439/ENSSSCG00000017990/ENSSSCG00000005844/ENSSSCG00000006495/…	RSAD2/ZFP36L2/EGR1/DOCK2/ZC3H12A/IRF1/MYB/ZBTB7B/SOCS1/TCIRG1/BCL3/RASGRP1/CARD11/DLL4/PRDM1/ITK/DTX1/IL29/PIK3R6/NRARP/SEMA4A/SLC46A2	22	22	ENSSSCG00000008648/ENSSSCG00000038549/ENSSSCG00000014336/ENSSSCG00000017008/ENSSSCG00000037815/ENSSSCG00000014277/ENSSSCG00000004167/ENSSSCG00000028606/ENSSSCG00000027855/ENSSSCG00000012890/ENSSSCG00000027426/ENSSSCG00000004791/ENSSSCG00000034390/ENSSSCG00000004755/ENSSSCG00000004369/ENSSSCG00000038003/ENSSSCG00000009873/ENSSSCG00000036439/ENSSSCG00000017990/ENSSSCG00000005844/ENSSSCG00000006495/…	0
BP	GO:0071774	response to fibroblast growth factor	12/782	32/6367	0.000234165859114932	0.0180961197636958	ENSSSCG00000038549/ENSSSCG00000007079/ENSSSCG00000005724/ENSSSCG00000028056/ENSSSCG00000009083/ENSSSCG00000026152/ENSSSCG00000008953/ENSSSCG00000004755/ENSSSCG00000016997/ENSSSCG00000036512/ENSSSCG00000034345/ENSSSCG00000001624	ZFP36L2/FLRT3/SETX/ZFP36/SPRY1/PRKD2/CXCL8/DLL4/FGF18/FGFRL1/SPRY3/FRS3	12	10	ENSSSCG00000038549/ENSSSCG00000005724/ENSSSCG00000028056/ENSSSCG00000009083/ENSSSCG00000026152/ENSSSCG00000008953/ENSSSCG00000004755/ENSSSCG00000016997/ENSSSCG00000036512/ENSSSCG00000034345	2	ENSSSCG00000007079/ENSSSCG00000001624
BP	GO:0050727	regulation of inflammatory response	26/782	104/6367	0.000249229157095152	0.0187116930361191	ENSSSCG00000013551/ENSSSCG00000028512/ENSSSCG00000034207/ENSSSCG00000032795/ENSSSCG00000032282/ENSSSCG00000037815/ENSSSCG00000028056/ENSSSCG00000035366/ENSSSCG00000036956/ENSSSCG00000009401/ENSSSCG00000004744/ENSSSCG00000006590/ENSSSCG00000027877/ENSSSCG00000025992/ENSSSCG00000014349/ENSSSCG00000004676/ENSSSCG00000036933/ENSSSCG00000028711/ENSSSCG00000006002/ENSSSCG00000031274/ENSSSCG00000006588/…	C3/LDLR/CEBPB/IL1RL1/ACP5/ZC3H12A/ZFP36/MFHAS1/SOCS3/RB1/TYRO3/S100A8/TLR10/ENPP3/STING1/DUOXA2/NR1D1/CASP1/CCN3/F12/-/-/IL1R2/NOD2/NOS2/PGLYRP2	26	20	ENSSSCG00000013551/ENSSSCG00000028512/ENSSSCG00000034207/ENSSSCG00000032282/ENSSSCG00000037815/ENSSSCG00000028056/ENSSSCG00000036956/ENSSSCG00000009401/ENSSSCG00000006590/ENSSSCG00000025992/ENSSSCG00000014349/ENSSSCG00000004676/ENSSSCG00000028711/ENSSSCG00000006002/ENSSSCG00000031274/ENSSSCG00000006588/ENSSSCG00000010056/ENSSSCG00000028331/ENSSSCG00000038073/ENSSSCG00000017755	6	ENSSSCG00000032795/ENSSSCG00000035366/ENSSSCG00000004744/ENSSSCG00000027877/ENSSSCG00000036933/ENSSSCG00000025560
BP	GO:0050708	regulation of protein secretion	30/782	127/6367	0.00025379976702497	0.0187116930361191	ENSSSCG00000017754/ENSSSCG00000008648/ENSSSCG00000001011/ENSSSCG00000032795/ENSSSCG00000037815/ENSSSCG00000008090/ENSSSCG00000015897/ENSSSCG00000006506/ENSSSCG00000027855/ENSSSCG00000004738/ENSSSCG00000012890/ENSSSCG00000004791/ENSSSCG00000009880/ENSSSCG00000027877/ENSSSCG00000009901/ENSSSCG00000036933/ENSSSCG00000025729/ENSSSCG00000005512/ENSSSCG00000028711/ENSSSCG00000006002/ENSSSCG00000005211/…	-/RSAD2/SERPINB1/IL1RL1/ZC3H12A/IL1A/IFIH1/SYT11/SOCS1/MAPKBP1/TCIRG1/RASGRP1/SLC8B1/TLR10/SIRT4/NR1D1/IRS1/C5/CASP1/CCN3/CD274/ADCY8/P2RX7/TGFB3/IL5/IL1R2/CD200/NOD2/ANGPT1/NOS2	30	23	ENSSSCG00000017754/ENSSSCG00000008648/ENSSSCG00000001011/ENSSSCG00000037815/ENSSSCG00000008090/ENSSSCG00000015897/ENSSSCG00000006506/ENSSSCG00000027855/ENSSSCG00000012890/ENSSSCG00000004791/ENSSSCG00000005512/ENSSSCG00000028711/ENSSSCG00000006002/ENSSSCG00000005211/ENSSSCG00000031717/ENSSSCG00000009817/ENSSSCG00000002385/ENSSSCG00000014278/ENSSSCG00000028331/ENSSSCG00000027820/ENSSSCG00000038073/…	7	ENSSSCG00000032795/ENSSSCG00000004738/ENSSSCG00000009880/ENSSSCG00000027877/ENSSSCG00000009901/ENSSSCG00000036933/ENSSSCG00000025729
BP	GO:0031349	positive regulation of defense response	27/782	110/6367	0.000263606463107263	0.0187116930361191	ENSSSCG00000007508/ENSSSCG00000017416/ENSSSCG00000013551/ENSSSCG00000012853/ENSSSCG00000008648/ENSSSCG00000039751/ENSSSCG00000028512/ENSSSCG00000034207/ENSSSCG00000032795/ENSSSCG00000012893/ENSSSCG00000015897/ENSSSCG00000014277/ENSSSCG00000035366/ENSSSCG00000035908/ENSSSCG00000030358/ENSSSCG00000004744/ENSSSCG00000004791/ENSSSCG00000006590/ENSSSCG00000031348/ENSSSCG00000009100/ENSSSCG00000027877/…	ZBP1/DHX58/C3/IRF7/RSAD2/NLRC5/LDLR/CEBPB/IL1RL1/UNC93B1/IFIH1/IRF1/MFHAS1/-/SARM1/TYRO3/RASGRP1/S100A8/ALPK1/TNIP3/TLR10/STING1/NR1D1/-/F12/NOD2/SLC46A2	27	21	ENSSSCG00000007508/ENSSSCG00000017416/ENSSSCG00000013551/ENSSSCG00000012853/ENSSSCG00000008648/ENSSSCG00000039751/ENSSSCG00000028512/ENSSSCG00000034207/ENSSSCG00000012893/ENSSSCG00000015897/ENSSSCG00000014277/ENSSSCG00000030358/ENSSSCG00000004791/ENSSSCG00000006590/ENSSSCG00000031348/ENSSSCG00000009100/ENSSSCG00000014349/ENSSSCG00000006418/ENSSSCG00000031274/ENSSSCG00000038073/ENSSSCG00000005472	6	ENSSSCG00000032795/ENSSSCG00000035366/ENSSSCG00000035908/ENSSSCG00000004744/ENSSSCG00000027877/ENSSSCG00000036933
BP	GO:0045069	regulation of viral genome replication	11/782	28/6367	0.000264655303249352	0.0187116930361191	ENSSSCG00000009881/ENSSSCG00000008496/ENSSSCG00000014565/ENSSSCG00000009921/ENSSSCG00000008648/ENSSSCG00000006543/ENSSSCG00000015140/ENSSSCG00000037815/ENSSSCG00000008953/ENSSSCG00000039573/ENSSSCG00000024975	OAS2/EIF2AK2/-/OASL/RSAD2/ADAR/HSPA8/ZC3H12A/CXCL8/SLPI/NR5A2	11	10	ENSSSCG00000009881/ENSSSCG00000008496/ENSSSCG00000014565/ENSSSCG00000009921/ENSSSCG00000008648/ENSSSCG00000006543/ENSSSCG00000015140/ENSSSCG00000037815/ENSSSCG00000008953/ENSSSCG00000039573	1	ENSSSCG00000024975
BP	GO:0071466	cellular response to xenobiotic stimulus	13/782	37/6367	0.000275647015066473	0.0190828131472061	ENSSSCG00000031888/ENSSSCG00000007507/ENSSSCG00000005981/ENSSSCG00000007268/ENSSSCG00000032857/ENSSSCG00000003780/ENSSSCG00000032843/ENSSSCG00000006745/ENSSSCG00000009401/ENSSSCG00000010546/ENSSSCG00000033844/ENSSSCG00000031717/ENSSSCG00000003006	DDIT4/PCK1/FBXO32/E2F1/S100A12/CRYZ/-/CASQ2/RB1/-/CYP1B1/ADCY8/CYP2B22	13	10	ENSSSCG00000031888/ENSSSCG00000007507/ENSSSCG00000005981/ENSSSCG00000007268/ENSSSCG00000032857/ENSSSCG00000003780/ENSSSCG00000009401/ENSSSCG00000010546/ENSSSCG00000031717/ENSSSCG00000003006	3	ENSSSCG00000032843/ENSSSCG00000006745/ENSSSCG00000033844
BP	GO:1903037	regulation of leukocyte cell-cell adhesion	24/782	94/6367	0.000304230780281229	0.0206318139362148	ENSSSCG00000011848/ENSSSCG00000017754/ENSSSCG00000035392/ENSSSCG00000034207/ENSSSCG00000015894/ENSSSCG00000037815/ENSSSCG00000014277/ENSSSCG00000032241/ENSSSCG00000004167/ENSSSCG00000028606/ENSSSCG00000026268/ENSSSCG00000037682/ENSSSCG00000027855/ENSSSCG00000004791/ENSSSCG00000034390/ENSSSCG00000027275/ENSSSCG00000005211/ENSSSCG00000033768/ENSSSCG00000009873/ENSSSCG00000036439/ENSSSCG00000017990/…	TFRC/-/IGFBP2/CEBPB/DPP4/ZC3H12A/IRF1/GPNMB/MYB/ZBTB7B/DLG5/HFE/SOCS1/RASGRP1/CARD11/HHLA2/CD274/LAX1/DTX1/IL29/PIK3R6/NRARP/PRNP/CORO1A	24	23	ENSSSCG00000011848/ENSSSCG00000017754/ENSSSCG00000035392/ENSSSCG00000034207/ENSSSCG00000015894/ENSSSCG00000037815/ENSSSCG00000014277/ENSSSCG00000032241/ENSSSCG00000004167/ENSSSCG00000028606/ENSSSCG00000037682/ENSSSCG00000027855/ENSSSCG00000004791/ENSSSCG00000034390/ENSSSCG00000027275/ENSSSCG00000005211/ENSSSCG00000033768/ENSSSCG00000009873/ENSSSCG00000036439/ENSSSCG00000017990/ENSSSCG00000005844/…	1	ENSSSCG00000026268
BP	GO:0045071	negative regulation of viral genome replication	7/782	13/6367	0.000360390018744131	0.023951520645735	ENSSSCG00000009881/ENSSSCG00000008496/ENSSSCG00000014565/ENSSSCG00000009921/ENSSSCG00000008648/ENSSSCG00000037815/ENSSSCG00000039573	OAS2/EIF2AK2/-/OASL/RSAD2/ZC3H12A/SLPI	7	7	ENSSSCG00000009881/ENSSSCG00000008496/ENSSSCG00000014565/ENSSSCG00000009921/ENSSSCG00000008648/ENSSSCG00000037815/ENSSSCG00000039573	0
BP	GO:0051250	negative regulation of lymphocyte activation	18/782	63/6367	0.000393570229910041	0.0256438014508052	ENSSSCG00000017754/ENSSSCG00000034207/ENSSSCG00000037815/ENSSSCG00000014277/ENSSSCG00000032241/ENSSSCG00000028606/ENSSSCG00000026268/ENSSSCG00000037682/ENSSSCG00000027855/ENSSSCG00000008645/ENSSSCG00000004744/ENSSSCG00000005211/ENSSSCG00000033768/ENSSSCG00000009873/ENSSSCG00000036439/ENSSSCG00000005844/ENSSSCG00000007039/ENSSSCG00000025560	-/CEBPB/ZC3H12A/IRF1/GPNMB/ZBTB7B/DLG5/HFE/SOCS1/ID2/TYRO3/CD274/LAX1/DTX1/IL29/NRARP/PRNP/PGLYRP2	18	15	ENSSSCG00000017754/ENSSSCG00000034207/ENSSSCG00000037815/ENSSSCG00000014277/ENSSSCG00000032241/ENSSSCG00000028606/ENSSSCG00000037682/ENSSSCG00000027855/ENSSSCG00000008645/ENSSSCG00000005211/ENSSSCG00000033768/ENSSSCG00000009873/ENSSSCG00000036439/ENSSSCG00000005844/ENSSSCG00000007039	3	ENSSSCG00000026268/ENSSSCG00000004744/ENSSSCG00000025560
BP	GO:0050868	negative regulation of T cell activation	15/782	48/6367	0.00041425159348348	0.0263147512175988	ENSSSCG00000017754/ENSSSCG00000034207/ENSSSCG00000037815/ENSSSCG00000014277/ENSSSCG00000032241/ENSSSCG00000028606/ENSSSCG00000026268/ENSSSCG00000037682/ENSSSCG00000027855/ENSSSCG00000005211/ENSSSCG00000033768/ENSSSCG00000009873/ENSSSCG00000036439/ENSSSCG00000005844/ENSSSCG00000007039	-/CEBPB/ZC3H12A/IRF1/GPNMB/ZBTB7B/DLG5/HFE/SOCS1/CD274/LAX1/DTX1/IL29/NRARP/PRNP	15	14	ENSSSCG00000017754/ENSSSCG00000034207/ENSSSCG00000037815/ENSSSCG00000014277/ENSSSCG00000032241/ENSSSCG00000028606/ENSSSCG00000037682/ENSSSCG00000027855/ENSSSCG00000005211/ENSSSCG00000033768/ENSSSCG00000009873/ENSSSCG00000036439/ENSSSCG00000005844/ENSSSCG00000007039	1	ENSSSCG00000026268
BP	GO:0030098	lymphocyte differentiation	27/782	113/6367	0.000419705631818458	0.0263147512175988	ENSSSCG00000008648/ENSSSCG00000038549/ENSSSCG00000014336/ENSSSCG00000017008/ENSSSCG00000037815/ENSSSCG00000014277/ENSSSCG00000004167/ENSSSCG00000028606/ENSSSCG00000027855/ENSSSCG00000012890/ENSSSCG00000008645/ENSSSCG00000004744/ENSSSCG00000027426/ENSSSCG00000004791/ENSSSCG00000034390/ENSSSCG00000004755/ENSSSCG00000004369/ENSSSCG00000006106/ENSSSCG00000038003/ENSSSCG00000037132/ENSSSCG00000009873/…	RSAD2/ZFP36L2/EGR1/DOCK2/ZC3H12A/IRF1/MYB/ZBTB7B/SOCS1/TCIRG1/ID2/TYRO3/BCL3/RASGRP1/CARD11/DLL4/PRDM1/CDH17/ITK/POU2F2/DTX1/IL29/PIK3R6/NRARP/SEMA4A/SLC46A2/PGLYRP2	27	25	ENSSSCG00000008648/ENSSSCG00000038549/ENSSSCG00000014336/ENSSSCG00000017008/ENSSSCG00000037815/ENSSSCG00000014277/ENSSSCG00000004167/ENSSSCG00000028606/ENSSSCG00000027855/ENSSSCG00000012890/ENSSSCG00000008645/ENSSSCG00000027426/ENSSSCG00000004791/ENSSSCG00000034390/ENSSSCG00000004755/ENSSSCG00000004369/ENSSSCG00000006106/ENSSSCG00000038003/ENSSSCG00000037132/ENSSSCG00000009873/ENSSSCG00000036439/…	2	ENSSSCG00000004744/ENSSSCG00000025560
BP	GO:0032496	response to lipopolysaccharide	22/782	85/6367	0.000436963126575012	0.026889416103866	ENSSSCG00000034207/ENSSSCG00000008959/ENSSSCG00000032282/ENSSSCG00000037815/ENSSSCG00000008090/ENSSSCG00000028056/ENSSSCG00000003859/ENSSSCG00000010995/ENSSSCG00000008978/ENSSSCG00000008953/ENSSSCG00000039548/ENSSSCG00000009100/ENSSSCG00000009469/ENSSSCG00000004948/ENSSSCG00000036933/ENSSSCG00000028711/ENSSSCG00000005211/ENSSSCG00000010056/ENSSSCG00000009817/ENSSSCG00000008647/ENSSSCG00000038073/…	CEBPB/CXCL2/ACP5/ZC3H12A/IL1A/ZFP36/TUT4/CHMP5/CXCL11/CXCL8/PTGFR/TNIP3/ACOD1/SMAD6/NR1D1/CASP1/CD274/-/P2RX7/CMPK2/NOD2/NOS2	22	20	ENSSSCG00000034207/ENSSSCG00000008959/ENSSSCG00000032282/ENSSSCG00000037815/ENSSSCG00000008090/ENSSSCG00000028056/ENSSSCG00000010995/ENSSSCG00000008978/ENSSSCG00000008953/ENSSSCG00000039548/ENSSSCG00000009100/ENSSSCG00000009469/ENSSSCG00000004948/ENSSSCG00000028711/ENSSSCG00000005211/ENSSSCG00000010056/ENSSSCG00000009817/ENSSSCG00000008647/ENSSSCG00000038073/ENSSSCG00000017755	2	ENSSSCG00000003859/ENSSSCG00000036933
BP	GO:0045620	negative regulation of lymphocyte differentiation	9/782	21/6367	0.000451135831645338	0.0272568067010447	ENSSSCG00000037815/ENSSSCG00000014277/ENSSSCG00000028606/ENSSSCG00000027855/ENSSSCG00000008645/ENSSSCG00000009873/ENSSSCG00000036439/ENSSSCG00000005844/ENSSSCG00000025560	ZC3H12A/IRF1/ZBTB7B/SOCS1/ID2/DTX1/IL29/NRARP/PGLYRP2	9	8	ENSSSCG00000037815/ENSSSCG00000014277/ENSSSCG00000028606/ENSSSCG00000027855/ENSSSCG00000008645/ENSSSCG00000009873/ENSSSCG00000036439/ENSSSCG00000005844	1	ENSSSCG00000025560
BP	GO:0002237	response to molecule of bacterial origin	23/782	91/6367	0.000472255033706696	0.0280232763751313	ENSSSCG00000034207/ENSSSCG00000008959/ENSSSCG00000032282/ENSSSCG00000037815/ENSSSCG00000025593/ENSSSCG00000008090/ENSSSCG00000028056/ENSSSCG00000003859/ENSSSCG00000010995/ENSSSCG00000008978/ENSSSCG00000008953/ENSSSCG00000039548/ENSSSCG00000009100/ENSSSCG00000009469/ENSSSCG00000004948/ENSSSCG00000036933/ENSSSCG00000028711/ENSSSCG00000005211/ENSSSCG00000010056/ENSSSCG00000009817/ENSSSCG00000008647/…	CEBPB/CXCL2/ACP5/ZC3H12A/-/IL1A/ZFP36/TUT4/CHMP5/CXCL11/CXCL8/PTGFR/TNIP3/ACOD1/SMAD6/NR1D1/CASP1/CD274/-/P2RX7/CMPK2/NOD2/NOS2	23	21	ENSSSCG00000034207/ENSSSCG00000008959/ENSSSCG00000032282/ENSSSCG00000037815/ENSSSCG00000025593/ENSSSCG00000008090/ENSSSCG00000028056/ENSSSCG00000010995/ENSSSCG00000008978/ENSSSCG00000008953/ENSSSCG00000039548/ENSSSCG00000009100/ENSSSCG00000009469/ENSSSCG00000004948/ENSSSCG00000028711/ENSSSCG00000005211/ENSSSCG00000010056/ENSSSCG00000009817/ENSSSCG00000008647/ENSSSCG00000038073/ENSSSCG00000017755	2	ENSSSCG00000003859/ENSSSCG00000036933
BP	GO:0050707	regulation of cytokine secretion	18/782	64/6367	0.000486085549083129	0.0283054668217383	ENSSSCG00000017754/ENSSSCG00000001011/ENSSSCG00000032795/ENSSSCG00000037815/ENSSSCG00000008090/ENSSSCG00000015897/ENSSSCG00000006506/ENSSSCG00000027855/ENSSSCG00000004738/ENSSSCG00000004791/ENSSSCG00000027877/ENSSSCG00000005512/ENSSSCG00000028711/ENSSSCG00000005211/ENSSSCG00000009817/ENSSSCG00000028331/ENSSSCG00000038073/ENSSSCG00000006035	-/SERPINB1/IL1RL1/ZC3H12A/IL1A/IFIH1/SYT11/SOCS1/MAPKBP1/RASGRP1/TLR10/C5/CASP1/CD274/P2RX7/IL1R2/NOD2/ANGPT1	18	15	ENSSSCG00000017754/ENSSSCG00000001011/ENSSSCG00000037815/ENSSSCG00000008090/ENSSSCG00000015897/ENSSSCG00000006506/ENSSSCG00000027855/ENSSSCG00000004791/ENSSSCG00000005512/ENSSSCG00000028711/ENSSSCG00000005211/ENSSSCG00000009817/ENSSSCG00000028331/ENSSSCG00000038073/ENSSSCG00000006035	3	ENSSSCG00000032795/ENSSSCG00000004738/ENSSSCG00000027877
BP	GO:0043901	negative regulation of multi-organism process	13/782	39/6367	0.000497118335840973	0.0283054668217383	ENSSSCG00000009881/ENSSSCG00000008496/ENSSSCG00000017416/ENSSSCG00000014565/ENSSSCG00000009921/ENSSSCG00000008648/ENSSSCG00000014780/ENSSSCG00000037815/ENSSSCG00000015117/ENSSSCG00000025228/ENSSSCG00000004738/ENSSSCG00000009469/ENSSSCG00000039573	OAS2/EIF2AK2/DHX58/-/OASL/RSAD2/TRIM21/ZC3H12A/RNF26/TRAF3IP1/MAPKBP1/ACOD1/SLPI	13	10	ENSSSCG00000009881/ENSSSCG00000008496/ENSSSCG00000017416/ENSSSCG00000014565/ENSSSCG00000009921/ENSSSCG00000008648/ENSSSCG00000014780/ENSSSCG00000037815/ENSSSCG00000009469/ENSSSCG00000039573	3	ENSSSCG00000015117/ENSSSCG00000025228/ENSSSCG00000004738
BP	GO:0045088	regulation of innate immune response	24/782	97/6367	0.000502564713356172	0.0283054668217383	ENSSSCG00000007508/ENSSSCG00000017416/ENSSSCG00000012853/ENSSSCG00000008648/ENSSSCG00000006543/ENSSSCG00000039751/ENSSSCG00000012893/ENSSSCG00000015897/ENSSSCG00000014277/ENSSSCG00000035366/ENSSSCG00000035908/ENSSSCG00000030358/ENSSSCG00000027855/ENSSSCG00000004744/ENSSSCG00000004791/ENSSSCG00000031348/ENSSSCG00000009100/ENSSSCG00000027877/ENSSSCG00000014349/ENSSSCG00000036933/ENSSSCG00000006418/…	ZBP1/DHX58/IRF7/RSAD2/ADAR/NLRC5/UNC93B1/IFIH1/IRF1/MFHAS1/-/SARM1/SOCS1/TYRO3/RASGRP1/ALPK1/TNIP3/TLR10/STING1/NR1D1/-/NOD2/PIK3R6/SLC46A2	24	19	ENSSSCG00000007508/ENSSSCG00000017416/ENSSSCG00000012853/ENSSSCG00000008648/ENSSSCG00000006543/ENSSSCG00000039751/ENSSSCG00000012893/ENSSSCG00000015897/ENSSSCG00000014277/ENSSSCG00000030358/ENSSSCG00000027855/ENSSSCG00000004791/ENSSSCG00000031348/ENSSSCG00000009100/ENSSSCG00000014349/ENSSSCG00000006418/ENSSSCG00000038073/ENSSSCG00000017990/ENSSSCG00000005472	5	ENSSSCG00000035366/ENSSSCG00000035908/ENSSSCG00000004744/ENSSSCG00000027877/ENSSSCG00000036933
BP	GO:0002757	immune response-activating signal transduction	26/782	109/6367	0.000548479835921138	0.0303766415794324	ENSSSCG00000017416/ENSSSCG00000012853/ENSSSCG00000008648/ENSSSCG00000012893/ENSSSCG00000037815/ENSSSCG00000031954/ENSSSCG00000015897/ENSSSCG00000014277/ENSSSCG00000026269/ENSSSCG00000035366/ENSSSCG00000026152/ENSSSCG00000030358/ENSSSCG00000017006/ENSSSCG00000008820/ENSSSCG00000004744/ENSSSCG00000031348/ENSSSCG00000009100/ENSSSCG00000027877/ENSSSCG00000036933/ENSSSCG00000027275/ENSSSCG00000008742/…	DHX58/IRF7/RSAD2/UNC93B1/ZC3H12A/SLC39A10/IFIH1/IRF1/RAB29/MFHAS1/PRKD2/SARM1/LCP2/TEC/TYRO3/ALPK1/TNIP3/TLR10/NR1D1/HHLA2/CD38/LAX1/ITK/NOD2/PRNP/SLC46A2	26	21	ENSSSCG00000017416/ENSSSCG00000012853/ENSSSCG00000008648/ENSSSCG00000012893/ENSSSCG00000037815/ENSSSCG00000031954/ENSSSCG00000015897/ENSSSCG00000014277/ENSSSCG00000026152/ENSSSCG00000030358/ENSSSCG00000017006/ENSSSCG00000008820/ENSSSCG00000031348/ENSSSCG00000009100/ENSSSCG00000027275/ENSSSCG00000008742/ENSSSCG00000033768/ENSSSCG00000038003/ENSSSCG00000038073/ENSSSCG00000007039/ENSSSCG00000005472	5	ENSSSCG00000026269/ENSSSCG00000035366/ENSSSCG00000004744/ENSSSCG00000027877/ENSSSCG00000036933
BP	GO:0045089	positive regulation of innate immune response	21/782	81/6367	0.00057163990830238	0.0311403182834231	ENSSSCG00000007508/ENSSSCG00000017416/ENSSSCG00000012853/ENSSSCG00000008648/ENSSSCG00000039751/ENSSSCG00000012893/ENSSSCG00000015897/ENSSSCG00000014277/ENSSSCG00000035366/ENSSSCG00000035908/ENSSSCG00000030358/ENSSSCG00000004744/ENSSSCG00000004791/ENSSSCG00000031348/ENSSSCG00000009100/ENSSSCG00000027877/ENSSSCG00000014349/ENSSSCG00000036933/ENSSSCG00000006418/ENSSSCG00000038073/ENSSSCG00000005472	ZBP1/DHX58/IRF7/RSAD2/NLRC5/UNC93B1/IFIH1/IRF1/MFHAS1/-/SARM1/TYRO3/RASGRP1/ALPK1/TNIP3/TLR10/STING1/NR1D1/-/NOD2/SLC46A2	21	16	ENSSSCG00000007508/ENSSSCG00000017416/ENSSSCG00000012853/ENSSSCG00000008648/ENSSSCG00000039751/ENSSSCG00000012893/ENSSSCG00000015897/ENSSSCG00000014277/ENSSSCG00000030358/ENSSSCG00000004791/ENSSSCG00000031348/ENSSSCG00000009100/ENSSSCG00000014349/ENSSSCG00000006418/ENSSSCG00000038073/ENSSSCG00000005472	5	ENSSSCG00000035366/ENSSSCG00000035908/ENSSSCG00000004744/ENSSSCG00000027877/ENSSSCG00000036933
BP	GO:0032940	secretion by cell	55/782	291/6367	0.000582185538799825	0.0312032668618035	ENSSSCG00000017754/ENSSSCG00000008648/ENSSSCG00000001011/ENSSSCG00000032795/ENSSSCG00000037815/ENSSSCG00000008090/ENSSSCG00000004412/ENSSSCG00000015897/ENSSSCG00000016611/ENSSSCG00000006506/ENSSSCG00000028606/ENSSSCG00000034159/ENSSSCG00000025856/ENSSSCG00000029002/ENSSSCG00000037682/ENSSSCG00000017006/ENSSSCG00000027855/ENSSSCG00000004738/ENSSSCG00000031924/ENSSSCG00000012890/ENSSSCG00000004744/…	-/RSAD2/SERPINB1/IL1RL1/ZC3H12A/IL1A/MICAL1/IFIH1/CADPS2/SYT11/ZBTB7B/SNAPIN/TMEM106A/PNKD/HFE/LCP2/SOCS1/MAPKBP1/NKX3-1/TCIRG1/TYRO3/RASGRP1/RASL10B/SLC8B1/C1QTNF1/SYT1/SCFD2/CARD11/TLR10/CSPG5/SIRT4/NR1D1/IRS1/C5/CASP1/CCN3/CD274/ADCY8/P2RX7/TGFB3/IL5/IL1R2/POU2F2/SCG5/CD200/IL11/NOD2/ANGPT1/NOS2/CORO1A/ILDR1/PTPRN/SYT2/NRXN3/RPH3A	55	41	ENSSSCG00000017754/ENSSSCG00000008648/ENSSSCG00000001011/ENSSSCG00000037815/ENSSSCG00000008090/ENSSSCG00000015897/ENSSSCG00000016611/ENSSSCG00000006506/ENSSSCG00000028606/ENSSSCG00000025856/ENSSSCG00000029002/ENSSSCG00000037682/ENSSSCG00000017006/ENSSSCG00000027855/ENSSSCG00000031924/ENSSSCG00000012890/ENSSSCG00000004791/ENSSSCG00000035511/ENSSSCG00000000948/ENSSSCG00000008836/ENSSSCG00000034390/…	14	ENSSSCG00000032795/ENSSSCG00000004412/ENSSSCG00000034159/ENSSSCG00000004738/ENSSSCG00000004744/ENSSSCG00000036746/ENSSSCG00000009880/ENSSSCG00000027877/ENSSSCG00000009901/ENSSSCG00000036933/ENSSSCG00000025729/ENSSSCG00000004807/ENSSSCG00000025436/ENSSSCG00000028942
BP	GO:0050701	interleukin-1 secretion	7/782	14/6367	0.000644784864742136	0.0340098429450495	ENSSSCG00000001011/ENSSSCG00000037815/ENSSSCG00000025856/ENSSSCG00000028711/ENSSSCG00000009817/ENSSSCG00000028331/ENSSSCG00000038073	SERPINB1/ZC3H12A/TMEM106A/CASP1/P2RX7/IL1R2/NOD2	7	7	ENSSSCG00000001011/ENSSSCG00000037815/ENSSSCG00000025856/ENSSSCG00000028711/ENSSSCG00000009817/ENSSSCG00000028331/ENSSSCG00000038073	0
BP	GO:0009306	protein secretion	36/782	171/6367	0.000704435312918668	0.036575602262949	ENSSSCG00000017754/ENSSSCG00000008648/ENSSSCG00000001011/ENSSSCG00000032795/ENSSSCG00000037815/ENSSSCG00000008090/ENSSSCG00000015897/ENSSSCG00000006506/ENSSSCG00000028606/ENSSSCG00000025856/ENSSSCG00000017006/ENSSSCG00000027855/ENSSSCG00000004738/ENSSSCG00000012890/ENSSSCG00000004791/ENSSSCG00000009880/ENSSSCG00000034390/ENSSSCG00000027877/ENSSSCG00000009901/ENSSSCG00000036933/ENSSSCG00000025729/…	-/RSAD2/SERPINB1/IL1RL1/ZC3H12A/IL1A/IFIH1/SYT11/ZBTB7B/TMEM106A/LCP2/SOCS1/MAPKBP1/TCIRG1/RASGRP1/SLC8B1/CARD11/TLR10/SIRT4/NR1D1/IRS1/C5/CASP1/CCN3/CD274/ADCY8/P2RX7/TGFB3/IL5/IL1R2/POU2F2/CD200/NOD2/ANGPT1/NOS2/PTPRN	36	29	ENSSSCG00000017754/ENSSSCG00000008648/ENSSSCG00000001011/ENSSSCG00000037815/ENSSSCG00000008090/ENSSSCG00000015897/ENSSSCG00000006506/ENSSSCG00000028606/ENSSSCG00000025856/ENSSSCG00000017006/ENSSSCG00000027855/ENSSSCG00000012890/ENSSSCG00000004791/ENSSSCG00000034390/ENSSSCG00000005512/ENSSSCG00000028711/ENSSSCG00000006002/ENSSSCG00000005211/ENSSSCG00000031717/ENSSSCG00000009817/ENSSSCG00000002385/…	7	ENSSSCG00000032795/ENSSSCG00000004738/ENSSSCG00000009880/ENSSSCG00000027877/ENSSSCG00000009901/ENSSSCG00000036933/ENSSSCG00000025729
BP	GO:0044344	cellular response to fibroblast growth factor stimulus	11/782	31/6367	0.000737021132154702	0.0376787880330781	ENSSSCG00000038549/ENSSSCG00000007079/ENSSSCG00000005724/ENSSSCG00000009083/ENSSSCG00000026152/ENSSSCG00000008953/ENSSSCG00000004755/ENSSSCG00000016997/ENSSSCG00000036512/ENSSSCG00000034345/ENSSSCG00000001624	ZFP36L2/FLRT3/SETX/SPRY1/PRKD2/CXCL8/DLL4/FGF18/FGFRL1/SPRY3/FRS3	11	9	ENSSSCG00000038549/ENSSSCG00000005724/ENSSSCG00000009083/ENSSSCG00000026152/ENSSSCG00000008953/ENSSSCG00000004755/ENSSSCG00000016997/ENSSSCG00000036512/ENSSSCG00000034345	2	ENSSSCG00000007079/ENSSSCG00000001624
BP	GO:0019079	viral genome replication	12/782	36/6367	0.000814265361815663	0.0405573112297295	ENSSSCG00000009881/ENSSSCG00000008496/ENSSSCG00000014565/ENSSSCG00000009921/ENSSSCG00000008648/ENSSSCG00000006543/ENSSSCG00000015140/ENSSSCG00000037815/ENSSSCG00000026269/ENSSSCG00000008953/ENSSSCG00000039573/ENSSSCG00000024975	OAS2/EIF2AK2/-/OASL/RSAD2/ADAR/HSPA8/ZC3H12A/RAB29/CXCL8/SLPI/NR5A2	12	10	ENSSSCG00000009881/ENSSSCG00000008496/ENSSSCG00000014565/ENSSSCG00000009921/ENSSSCG00000008648/ENSSSCG00000006543/ENSSSCG00000015140/ENSSSCG00000037815/ENSSSCG00000008953/ENSSSCG00000039573	2	ENSSSCG00000026269/ENSSSCG00000024975
BP	GO:0045619	regulation of lymphocyte differentiation	16/782	56/6367	0.000817736940232284	0.0405573112297295	ENSSSCG00000038549/ENSSSCG00000037815/ENSSSCG00000014277/ENSSSCG00000004167/ENSSSCG00000028606/ENSSSCG00000027855/ENSSSCG00000008645/ENSSSCG00000004791/ENSSSCG00000034390/ENSSSCG00000004369/ENSSSCG00000009873/ENSSSCG00000036439/ENSSSCG00000017990/ENSSSCG00000005844/ENSSSCG00000005472/ENSSSCG00000025560	ZFP36L2/ZC3H12A/IRF1/MYB/ZBTB7B/SOCS1/ID2/RASGRP1/CARD11/PRDM1/DTX1/IL29/PIK3R6/NRARP/SLC46A2/PGLYRP2	16	15	ENSSSCG00000038549/ENSSSCG00000037815/ENSSSCG00000014277/ENSSSCG00000004167/ENSSSCG00000028606/ENSSSCG00000027855/ENSSSCG00000008645/ENSSSCG00000004791/ENSSSCG00000034390/ENSSSCG00000004369/ENSSSCG00000009873/ENSSSCG00000036439/ENSSSCG00000017990/ENSSSCG00000005844/ENSSSCG00000005472	1	ENSSSCG00000025560
BP	GO:0071345	cellular response to cytokine stimulus	49/782	256/6367	0.000860314278401758	0.0418981461622325	ENSSSCG00000011848/ENSSSCG00000009881/ENSSSCG00000007508/ENSSSCG00000012853/ENSSSCG00000014565/ENSSSCG00000006543/ENSSSCG00000024973/ENSSSCG00000038549/ENSSSCG00000039751/ENSSSCG00000030801/ENSSSCG00000014336/ENSSSCG00000006995/ENSSSCG00000009833/ENSSSCG00000008959/ENSSSCG00000032795/ENSSSCG00000037815/ENSSSCG00000031882/ENSSSCG00000008090/ENSSSCG00000028056/ENSSSCG00000007056/ENSSSCG00000000396/…	TFRC/OAS2/ZBP1/IRF7/-/ADAR/-/ZFP36L2/NLRC5/-/EGR1/ASAH1/SH2B3/CXCL2/IL1RL1/ZC3H12A/PNPT1/IL1A/ZFP36/PLCB1/STAT2/TUT4/IRF1/IL22RA1/IFNAR1/SOX9/SOCS3/B3GNT2/CXCL11/SOCS1/CXCL8/NKX3-1/TCIRG1/STING1/NR1D1/ACKR2/-/-/CCL1/IL1R2/NEFH/DTX1/ANGPT1/NOS2/CORO1A/ILDR1/NR5A2/GPR75/-	49	41	ENSSSCG00000011848/ENSSSCG00000009881/ENSSSCG00000007508/ENSSSCG00000012853/ENSSSCG00000014565/ENSSSCG00000006543/ENSSSCG00000024973/ENSSSCG00000038549/ENSSSCG00000039751/ENSSSCG00000030801/ENSSSCG00000014336/ENSSSCG00000006995/ENSSSCG00000009833/ENSSSCG00000008959/ENSSSCG00000037815/ENSSSCG00000031882/ENSSSCG00000008090/ENSSSCG00000028056/ENSSSCG00000007056/ENSSSCG00000000396/ENSSSCG00000014277/…	8	ENSSSCG00000032795/ENSSSCG00000003859/ENSSSCG00000036933/ENSSSCG00000017720/ENSSSCG00000025436/ENSSSCG00000024975/ENSSSCG00000008413/ENSSSCG00000016183
BP	GO:0001819	positive regulation of cytokine production	30/782	136/6367	0.000869988590187795	0.0418981461622325	ENSSSCG00000017754/ENSSSCG00000008496/ENSSSCG00000017416/ENSSSCG00000013551/ENSSSCG00000012853/ENSSSCG00000008648/ENSSSCG00000004687/ENSSSCG00000034207/ENSSSCG00000014336/ENSSSCG00000032795/ENSSSCG00000008090/ENSSSCG00000007056/ENSSSCG00000015897/ENSSSCG00000003859/ENSSSCG00000014277/ENSSSCG00000026152/ENSSSCG00000027426/ENSSSCG00000004791/ENSSSCG00000034390/ENSSSCG00000014349/ENSSSCG00000033844/…	-/EIF2AK2/DHX58/C3/IRF7/RSAD2/B2M/CEBPB/EGR1/IL1RL1/IL1A/PLCB1/IFIH1/TUT4/IRF1/PRKD2/BCL3/RASGRP1/CARD11/STING1/CYP1B1/C5/CASP1/HHLA2/CD274/P2RX7/CD200/IL29/NOD2/EPX	30	27	ENSSSCG00000017754/ENSSSCG00000008496/ENSSSCG00000017416/ENSSSCG00000013551/ENSSSCG00000012853/ENSSSCG00000008648/ENSSSCG00000004687/ENSSSCG00000034207/ENSSSCG00000014336/ENSSSCG00000008090/ENSSSCG00000007056/ENSSSCG00000015897/ENSSSCG00000014277/ENSSSCG00000026152/ENSSSCG00000027426/ENSSSCG00000004791/ENSSSCG00000034390/ENSSSCG00000014349/ENSSSCG00000005512/ENSSSCG00000028711/ENSSSCG00000027275/…	3	ENSSSCG00000032795/ENSSSCG00000003859/ENSSSCG00000033844
BP	GO:0007155	cell adhesion	74/782	425/6367	0.000893938747969734	0.0421288253950389	ENSSSCG00000011848/ENSSSCG00000017754/ENSSSCG00000032931/ENSSSCG00000035392/ENSSSCG00000034207/ENSSSCG00000015894/ENSSSCG00000009833/ENSSSCG00000007079/ENSSSCG00000008001/ENSSSCG00000011837/ENSSSCG00000037815/ENSSSCG00000017993/ENSSSCG00000035495/ENSSSCG00000014277/ENSSSCG00000032241/ENSSSCG00000011850/ENSSSCG00000003832/ENSSSCG00000004167/ENSSSCG00000000896/ENSSSCG00000028606/ENSSSCG00000003768/…	TFRC/-/CDH6/IGFBP2/CEBPB/DPP4/SH2B3/FLRT3/-/MELTF/ZC3H12A/NTN1/KITLG/IRF1/GPNMB/-/TACSTD2/MYB/NTN4/ZBTB7B/NEXN/ANTXR1/CCN5/SOX9/RIC8A/PLXNB3/DLG5/PTPRM/HFE/PRKD2/SOCS1/CXCL8/TYRO3/RASGRP1/IZUMO1R/S100A8/C1QTNF1/-/DSG3/CARD11/SMAD6/CYP1B1/CDH17/DMD/HHLA2/CCN3/NTNG2/CD274/LAX1/FGFRL1/-/CRB2/PCDH17/EMCN/MMP24/NLGN3/CCN6/PLET1/PCDHGB1/DTX1/CD200/IL29/ANGPT1/FRMD5/CLDN2/ESAM/PIK3R6/NRARP/PRNP/CORO1A/J…	74	59	ENSSSCG00000011848/ENSSSCG00000017754/ENSSSCG00000035392/ENSSSCG00000034207/ENSSSCG00000015894/ENSSSCG00000009833/ENSSSCG00000008001/ENSSSCG00000037815/ENSSSCG00000017993/ENSSSCG00000014277/ENSSSCG00000032241/ENSSSCG00000011850/ENSSSCG00000003832/ENSSSCG00000004167/ENSSSCG00000028606/ENSSSCG00000008340/ENSSSCG00000031648/ENSSSCG00000017251/ENSSSCG00000028805/ENSSSCG00000037682/ENSSSCG00000026152/…	15	ENSSSCG00000032931/ENSSSCG00000007079/ENSSSCG00000011837/ENSSSCG00000035495/ENSSSCG00000000896/ENSSSCG00000003768/ENSSSCG00000014557/ENSSSCG00000012780/ENSSSCG00000026268/ENSSSCG00000004744/ENSSSCG00000027160/ENSSSCG00000033844/ENSSSCG00000009446/ENSSSCG00000040160/ENSSSCG00000000010
BP	GO:0048002	antigen processing and presentation of peptide antigen	6/782	11/6367	0.000900134397546724	0.0421288253950389	ENSSSCG00000025618/ENSSSCG00000027860/ENSSSCG00000004687/ENSSSCG00000025593/ENSSSCG00000006648/ENSSSCG00000037682	TAP1/ERAP2/B2M/-/CTSS/HFE	6	6	ENSSSCG00000025618/ENSSSCG00000027860/ENSSSCG00000004687/ENSSSCG00000025593/ENSSSCG00000006648/ENSSSCG00000037682	0
BP	GO:0007159	leukocyte cell-cell adhesion	25/782	107/6367	0.000962299640258637	0.0439916403929715	ENSSSCG00000011848/ENSSSCG00000017754/ENSSSCG00000035392/ENSSSCG00000034207/ENSSSCG00000015894/ENSSSCG00000037815/ENSSSCG00000014277/ENSSSCG00000032241/ENSSSCG00000004167/ENSSSCG00000028606/ENSSSCG00000026268/ENSSSCG00000037682/ENSSSCG00000027855/ENSSSCG00000004791/ENSSSCG00000006590/ENSSSCG00000034390/ENSSSCG00000027275/ENSSSCG00000005211/ENSSSCG00000033768/ENSSSCG00000009873/ENSSSCG00000036439/…	TFRC/-/IGFBP2/CEBPB/DPP4/ZC3H12A/IRF1/GPNMB/MYB/ZBTB7B/DLG5/HFE/SOCS1/RASGRP1/S100A8/CARD11/HHLA2/CD274/LAX1/DTX1/IL29/PIK3R6/NRARP/PRNP/CORO1A	25	24	ENSSSCG00000011848/ENSSSCG00000017754/ENSSSCG00000035392/ENSSSCG00000034207/ENSSSCG00000015894/ENSSSCG00000037815/ENSSSCG00000014277/ENSSSCG00000032241/ENSSSCG00000004167/ENSSSCG00000028606/ENSSSCG00000037682/ENSSSCG00000027855/ENSSSCG00000004791/ENSSSCG00000006590/ENSSSCG00000034390/ENSSSCG00000027275/ENSSSCG00000005211/ENSSSCG00000033768/ENSSSCG00000009873/ENSSSCG00000036439/ENSSSCG00000017990/…	1	ENSSSCG00000026268
BP	GO:0010001	glial cell differentiation	19/782	73/6367	0.000979526315727144	0.0439916403929715	ENSSSCG00000017420/ENSSSCG00000005944/ENSSSCG00000028512/ENSSSCG00000007465/ENSSSCG00000016614/ENSSSCG00000026547/ENSSSCG00000017251/ENSSSCG00000008645/ENSSSCG00000006590/ENSSSCG00000003839/ENSSSCG00000036933/ENSSSCG00000004384/ENSSSCG00000028148/ENSSSCG00000040160/ENSSSCG00000027465/ENSSSCG00000010224/ENSSSCG00000007232/ENSSSCG00000009873/ENSSSCG00000025126	CNP/NDRG1/LDLR/B4GALT5/PTPRZ1/SLC45A3/SOX9/ID2/S100A8/-/NR1D1/NR2E1/DMD/MMP24/NLGN3/EGR2/DUSP15/DTX1/LGI4	19	17	ENSSSCG00000017420/ENSSSCG00000005944/ENSSSCG00000028512/ENSSSCG00000007465/ENSSSCG00000016614/ENSSSCG00000026547/ENSSSCG00000017251/ENSSSCG00000008645/ENSSSCG00000006590/ENSSSCG00000003839/ENSSSCG00000004384/ENSSSCG00000028148/ENSSSCG00000027465/ENSSSCG00000010224/ENSSSCG00000007232/ENSSSCG00000009873/ENSSSCG00000025126	2	ENSSSCG00000036933/ENSSSCG00000040160
BP	GO:0002764	immune response-regulating signaling pathway	26/782	113/6367	0.00097965133586515	0.0439916403929715	ENSSSCG00000017416/ENSSSCG00000012853/ENSSSCG00000008648/ENSSSCG00000012893/ENSSSCG00000037815/ENSSSCG00000031954/ENSSSCG00000015897/ENSSSCG00000014277/ENSSSCG00000026269/ENSSSCG00000035366/ENSSSCG00000026152/ENSSSCG00000030358/ENSSSCG00000017006/ENSSSCG00000008820/ENSSSCG00000004744/ENSSSCG00000031348/ENSSSCG00000009100/ENSSSCG00000027877/ENSSSCG00000036933/ENSSSCG00000027275/ENSSSCG00000008742/…	DHX58/IRF7/RSAD2/UNC93B1/ZC3H12A/SLC39A10/IFIH1/IRF1/RAB29/MFHAS1/PRKD2/SARM1/LCP2/TEC/TYRO3/ALPK1/TNIP3/TLR10/NR1D1/HHLA2/CD38/LAX1/ITK/NOD2/PRNP/SLC46A2	26	21	ENSSSCG00000017416/ENSSSCG00000012853/ENSSSCG00000008648/ENSSSCG00000012893/ENSSSCG00000037815/ENSSSCG00000031954/ENSSSCG00000015897/ENSSSCG00000014277/ENSSSCG00000026152/ENSSSCG00000030358/ENSSSCG00000017006/ENSSSCG00000008820/ENSSSCG00000031348/ENSSSCG00000009100/ENSSSCG00000027275/ENSSSCG00000008742/ENSSSCG00000033768/ENSSSCG00000038003/ENSSSCG00000038073/ENSSSCG00000007039/ENSSSCG00000005472	5	ENSSSCG00000026269/ENSSSCG00000035366/ENSSSCG00000004744/ENSSSCG00000027877/ENSSSCG00000036933
BP	GO:0050709	negative regulation of protein secretion	11/782	32/6367	0.00100042151327077	0.0443253425146504	ENSSSCG00000008648/ENSSSCG00000001011/ENSSSCG00000037815/ENSSSCG00000006506/ENSSSCG00000004738/ENSSSCG00000009901/ENSSSCG00000025729/ENSSSCG00000006002/ENSSSCG00000028331/ENSSSCG00000027820/ENSSSCG00000006035	RSAD2/SERPINB1/ZC3H12A/SYT11/MAPKBP1/SIRT4/IRS1/CCN3/IL1R2/CD200/ANGPT1	11	8	ENSSSCG00000008648/ENSSSCG00000001011/ENSSSCG00000037815/ENSSSCG00000006506/ENSSSCG00000006002/ENSSSCG00000028331/ENSSSCG00000027820/ENSSSCG00000006035	3	ENSSSCG00000004738/ENSSSCG00000009901/ENSSSCG00000025729
BP	GO:0022610	biological adhesion	74/782	428/6367	0.00109649901579249	0.0479429767036637	ENSSSCG00000011848/ENSSSCG00000017754/ENSSSCG00000032931/ENSSSCG00000035392/ENSSSCG00000034207/ENSSSCG00000015894/ENSSSCG00000009833/ENSSSCG00000007079/ENSSSCG00000008001/ENSSSCG00000011837/ENSSSCG00000037815/ENSSSCG00000017993/ENSSSCG00000035495/ENSSSCG00000014277/ENSSSCG00000032241/ENSSSCG00000011850/ENSSSCG00000003832/ENSSSCG00000004167/ENSSSCG00000000896/ENSSSCG00000028606/ENSSSCG00000003768/…	TFRC/-/CDH6/IGFBP2/CEBPB/DPP4/SH2B3/FLRT3/-/MELTF/ZC3H12A/NTN1/KITLG/IRF1/GPNMB/-/TACSTD2/MYB/NTN4/ZBTB7B/NEXN/ANTXR1/CCN5/SOX9/RIC8A/PLXNB3/DLG5/PTPRM/HFE/PRKD2/SOCS1/CXCL8/TYRO3/RASGRP1/IZUMO1R/S100A8/C1QTNF1/-/DSG3/CARD11/SMAD6/CYP1B1/CDH17/DMD/HHLA2/CCN3/NTNG2/CD274/LAX1/FGFRL1/-/CRB2/PCDH17/EMCN/MMP24/NLGN3/CCN6/PLET1/PCDHGB1/DTX1/CD200/IL29/ANGPT1/FRMD5/CLDN2/ESAM/PIK3R6/NRARP/PRNP/CORO1A/J…	74	59	ENSSSCG00000011848/ENSSSCG00000017754/ENSSSCG00000035392/ENSSSCG00000034207/ENSSSCG00000015894/ENSSSCG00000009833/ENSSSCG00000008001/ENSSSCG00000037815/ENSSSCG00000017993/ENSSSCG00000014277/ENSSSCG00000032241/ENSSSCG00000011850/ENSSSCG00000003832/ENSSSCG00000004167/ENSSSCG00000028606/ENSSSCG00000008340/ENSSSCG00000031648/ENSSSCG00000017251/ENSSSCG00000028805/ENSSSCG00000037682/ENSSSCG00000026152/…	15	ENSSSCG00000032931/ENSSSCG00000007079/ENSSSCG00000011837/ENSSSCG00000035495/ENSSSCG00000000896/ENSSSCG00000003768/ENSSSCG00000014557/ENSSSCG00000012780/ENSSSCG00000026268/ENSSSCG00000004744/ENSSSCG00000027160/ENSSSCG00000033844/ENSSSCG00000009446/ENSSSCG00000040160/ENSSSCG00000000010
BP	GO:0001818	negative regulation of cytokine production	21/782	85/6367	0.001128758173944	0.0487125118443623	ENSSSCG00000017754/ENSSSCG00000017416/ENSSSCG00000001011/ENSSSCG00000032795/ENSSSCG00000032282/ENSSSCG00000037815/ENSSSCG00000028056/ENSSSCG00000032241/ENSSSCG00000006506/ENSSSCG00000025228/ENSSSCG00000037682/ENSSSCG00000004738/ENSSSCG00000027426/ENSSSCG00000005211/ENSSSCG00000002385/ENSSSCG00000028331/ENSSSCG00000036439/ENSSSCG00000006035/ENSSSCG00000007039/ENSSSCG00000017630/ENSSSCG00000025560	-/DHX58/SERPINB1/IL1RL1/ACP5/ZC3H12A/ZFP36/GPNMB/SYT11/TRAF3IP1/HFE/MAPKBP1/BCL3/CD274/TGFB3/IL1R2/IL29/ANGPT1/PRNP/EPX/PGLYRP2	21	17	ENSSSCG00000017754/ENSSSCG00000017416/ENSSSCG00000001011/ENSSSCG00000032282/ENSSSCG00000037815/ENSSSCG00000028056/ENSSSCG00000032241/ENSSSCG00000006506/ENSSSCG00000037682/ENSSSCG00000027426/ENSSSCG00000005211/ENSSSCG00000002385/ENSSSCG00000028331/ENSSSCG00000036439/ENSSSCG00000006035/ENSSSCG00000007039/ENSSSCG00000017630	4	ENSSSCG00000032795/ENSSSCG00000025228/ENSSSCG00000004738/ENSSSCG00000025560
BP	GO:0002218	activation of innate immune response	17/782	63/6367	0.00115594483391938	0.0492462138860783	ENSSSCG00000017416/ENSSSCG00000012853/ENSSSCG00000008648/ENSSSCG00000012893/ENSSSCG00000015897/ENSSSCG00000014277/ENSSSCG00000035366/ENSSSCG00000030358/ENSSSCG00000004744/ENSSSCG00000031348/ENSSSCG00000009100/ENSSSCG00000027877/ENSSSCG00000014349/ENSSSCG00000036933/ENSSSCG00000006418/ENSSSCG00000038073/ENSSSCG00000005472	DHX58/IRF7/RSAD2/UNC93B1/IFIH1/IRF1/MFHAS1/SARM1/TYRO3/ALPK1/TNIP3/TLR10/STING1/NR1D1/-/NOD2/SLC46A2	17	13	ENSSSCG00000017416/ENSSSCG00000012853/ENSSSCG00000008648/ENSSSCG00000012893/ENSSSCG00000015897/ENSSSCG00000014277/ENSSSCG00000030358/ENSSSCG00000031348/ENSSSCG00000009100/ENSSSCG00000014349/ENSSSCG00000006418/ENSSSCG00000038073/ENSSSCG00000005472	4	ENSSSCG00000035366/ENSSSCG00000004744/ENSSSCG00000027877/ENSSSCG00000036933
CC	GO:0044421	extracellular region part	93/770	460/6342	1.91016620001186e-07	8.25191798405124e-05	ENSSSCG00000011848/ENSSSCG00000036383/ENSSSCG00000013551/ENSSSCG00000017420/ENSSSCG00000024973/ENSSSCG00000030801/ENSSSCG00000001695/ENSSSCG00000035392/ENSSSCG00000015140/ENSSSCG00000028814/ENSSSCG00000006995/ENSSSCG00000010639/ENSSSCG00000007079/ENSSSCG00000008959/ENSSSCG00000001011/ENSSSCG00000034260/ENSSSCG00000011837/ENSSSCG00000006001/ENSSSCG00000017993/ENSSSCG00000005724/ENSSSCG00000008090/…	TFRC/LGALS3BP/C3/CNP/-/-/VEGFA/IGFBP2/HSPA8/SOD3/ASAH1/HABP2/FLRT3/CXCL2/SERPINB1/GDF15/MELTF/ENPP2/NTN1/SETX/IL1A/MICAL1/ADA2/SEMA4B/KITLG/PTPRZ1/MTCL1/GPX3/SLC11A2/AREG/-/RAB29/TACSTD2/CTSS/FAM83D/NTN4/FAN1/CCN5/C1RL/-/WNT7B/RTN4RL1/SCP2/SOGA1/HFE/CXCL11/-/CXCL8/SAAL1/CTSO/S100A8/SLC12A1/C1QTNF1/PPP1R13L/IGFBP5/IL16/TIMP4/PTI/C5/CCN3/SLC9A3/PLTP/NTNG2/TNFSF15/-/-/CD274/MGP/F12/EFEMP2/IMPG2/TGFB…	93	74	ENSSSCG00000011848/ENSSSCG00000036383/ENSSSCG00000013551/ENSSSCG00000017420/ENSSSCG00000024973/ENSSSCG00000030801/ENSSSCG00000001695/ENSSSCG00000035392/ENSSSCG00000015140/ENSSSCG00000028814/ENSSSCG00000006995/ENSSSCG00000010639/ENSSSCG00000008959/ENSSSCG00000001011/ENSSSCG00000034260/ENSSSCG00000006001/ENSSSCG00000017993/ENSSSCG00000005724/ENSSSCG00000008090/ENSSSCG00000035218/ENSSSCG00000031719/…	19	ENSSSCG00000007079/ENSSSCG00000011837/ENSSSCG00000004412/ENSSSCG00000035495/ENSSSCG00000003684/ENSSSCG00000026269/ENSSSCG00000007351/ENSSSCG00000000896/ENSSSCG00000004845/ENSSSCG00000039780/ENSSSCG00000007324/ENSSSCG00000035393/ENSSSCG00000033000/ENSSSCG00000037697/ENSSSCG00000017720/ENSSSCG00000040160/ENSSSCG00000041481/ENSSSCG00000007962/ENSSSCG00000000010
CC	GO:0005615	extracellular space	75/770	374/6342	4.46353928455149e-06	0.000964124485463121	ENSSSCG00000011848/ENSSSCG00000036383/ENSSSCG00000013551/ENSSSCG00000017420/ENSSSCG00000001695/ENSSSCG00000035392/ENSSSCG00000015140/ENSSSCG00000028814/ENSSSCG00000006995/ENSSSCG00000010639/ENSSSCG00000007079/ENSSSCG00000008959/ENSSSCG00000001011/ENSSSCG00000034260/ENSSSCG00000011837/ENSSSCG00000006001/ENSSSCG00000008090/ENSSSCG00000035218/ENSSSCG00000031719/ENSSSCG00000035495/ENSSSCG00000003684/…	TFRC/LGALS3BP/C3/CNP/VEGFA/IGFBP2/HSPA8/SOD3/ASAH1/HABP2/FLRT3/CXCL2/SERPINB1/GDF15/MELTF/ENPP2/IL1A/ADA2/SEMA4B/KITLG/MTCL1/GPX3/AREG/-/TACSTD2/CTSS/CCN5/C1RL/-/WNT7B/RTN4RL1/SCP2/SOGA1/HFE/CXCL11/-/CXCL8/SAAL1/CTSO/S100A8/SLC12A1/C1QTNF1/IGFBP5/IL16/TIMP4/PTI/C5/SLC9A3/PLTP/TNFSF15/-/-/CD274/F12/EFEMP2/TGFB3/SLPI/CCL1/IL5/MMP24/SEMA6B/CCN6/CPB2/IL29/ANGPT1/LGI4/TAFA2/DMKN/ADAMTS4/-/MASP1/EPX/FB…	75	63	ENSSSCG00000011848/ENSSSCG00000036383/ENSSSCG00000013551/ENSSSCG00000017420/ENSSSCG00000001695/ENSSSCG00000035392/ENSSSCG00000015140/ENSSSCG00000028814/ENSSSCG00000006995/ENSSSCG00000010639/ENSSSCG00000008959/ENSSSCG00000001011/ENSSSCG00000034260/ENSSSCG00000006001/ENSSSCG00000008090/ENSSSCG00000035218/ENSSSCG00000031719/ENSSSCG00000036438/ENSSSCG00000008963/ENSSSCG00000011850/ENSSSCG00000003832/…	12	ENSSSCG00000007079/ENSSSCG00000011837/ENSSSCG00000035495/ENSSSCG00000003684/ENSSSCG00000039780/ENSSSCG00000007324/ENSSSCG00000035393/ENSSSCG00000033000/ENSSSCG00000017720/ENSSSCG00000040160/ENSSSCG00000041481/ENSSSCG00000000010
