# Supplementary material for: Transcriptome Analyses of Senecavirus A-Infected PK-15 Cells: RIG-I and IRF7 Are the Important Factors in Inducing Type III Interferons
Source: Front Microbiol. 2022 Mar 4;13:846343. doi: 10.3389/fmicb.2022.846343 (PMC8931416; doi:10.3389/fmicb.2022.846343)
Supplement: Supplementary file 1 [file Data_Sheet_1.zip › Supplementary data/Supplementary Table 17 KEGG pathway enrichment results of DEGs in S6 vs Control.xls]

KEGGID	Description	GeneRatio	BgRatio	pvalue	padj	geneID	geneName	keggID	Count	Up	Up_Gene_names	Down	Down_Gene_names
ssc05160	Hepatitis C - Sus scrofa (pig)	29/411	133/5963	1.59465203252567e-08	4.52881177237289e-06	ENSSSCG00000012077/ENSSSCG00000009881/ENSSSCG00000016057/ENSSSCG00000010452/ENSSSCG00000012853/ENSSSCG00000015549/ENSSSCG00000046640/ENSSSCG00000000396/ENSSSCG00000028512/ENSSSCG00000036956/ENSSSCG00000040904/ENSSSCG00000005965/ENSSSCG00000017403/ENSSSCG00000008648/ENSSSCG00000005838/ENSSSCG00000000708/ENSSSCG00000022126/ENSSSCG00000021514/ENSSSCG00000032408/ENSSSCG00000023743/ENSSSCG00000037900/…	MX1/OAS2/STAT1/IFIT1/IRF7/RNASEL/OAS1/STAT2/LDLR/SOCS3/CLDN1/MYC/STAT3/RSAD2/TRAF2/TNFRSF1A/EGFR/OCLN/CASP7/CLDN6/CCND1/RAF1/PIAS1/CFLAR/E2F3/YWHAZ/PPP2R1A/-/YWHAH	ssc:397128/ssc:595128/ssc:396655/ssc:100153038/ssc:100037289/ssc:100048946/ssc:397570/ssc:396923/ssc:396801/ssc:493186/ssc:100625166/ssc:448810/ssc:733648/ssc:396752/ssc:100513840/ssc:397020/ssc:397070/ssc:397236/ssc:397244/ssc:100302020/ssc:100738589/ssc:100737448/ssc:100519005/ssc:414381/ssc:100154407/ssc:780440/ssc:397088/ssc:397543/ssc:100155504	29	21	ENSSSCG00000012077/ENSSSCG00000009881/ENSSSCG00000016057/ENSSSCG00000010452/ENSSSCG00000012853/ENSSSCG00000015549/ENSSSCG00000046640/ENSSSCG00000000396/ENSSSCG00000028512/ENSSSCG00000036956/ENSSSCG00000040904/ENSSSCG00000017403/ENSSSCG00000008648/ENSSSCG00000000708/ENSSSCG00000022126/ENSSSCG00000032408/ENSSSCG00000037900/ENSSSCG00000016101/ENSSSCG00000040178/ENSSSCG00000006062/ENSSSCG00000001516	8	ENSSSCG00000005965/ENSSSCG00000005838/ENSSSCG00000021514/ENSSSCG00000023743/ENSSSCG00000024453/ENSSSCG00000004958/ENSSSCG00000024413/ENSSSCG00000010035
ssc05206	MicroRNAs in cancer - Sus scrofa (pig)	30/411	155/5963	1.55971964616137e-07	2.21480189754914e-05	ENSSSCG00000031866/ENSSSCG00000010312/ENSSSCG00000004789/ENSSSCG00000015368/ENSSSCG00000013297/ENSSSCG00000004894/ENSSSCG00000005965/ENSSSCG00000017403/ENSSSCG00000015013/ENSSSCG00000010440/ENSSSCG00000033844/ENSSSCG00000017366/ENSSSCG00000023611/ENSSSCG00000022126/ENSSSCG00000032408/ENSSSCG00000017306/ENSSSCG00000009482/ENSSSCG00000000068/ENSSSCG00000017497/ENSSSCG00000037900/ENSSSCG00000024453/…	TIMP3/PLAU/THBS1/HDAC9/CD44/SERPINB5/MYC/STAT3/RDX/-/CYP1B1/HDAC5/-/EGFR/CASP7/ITGB3/SPRY2/EP300/ERBB2/CCND1/RAF1/E2F3/DICER1/-/TNC/EZH2/VIM/SIRT1/ITGA5/PDGFA	ssc:396775/ssc:396985/ssc:492313/ssc:100515165/ssc:100525150/ssc:100155836/ssc:448810/ssc:733648/ssc:494457/ssc:100156264/ssc:100625479/ssc:100515165/ssc:445520/ssc:397070/ssc:397244/ssc:397063/ssc:100157266/ssc:100156226/ssc:100516641/ssc:100738589/ssc:100737448/ssc:100154407/ssc:100505387/ssc:397543/ssc:397460/ssc:100625497/ssc:100522394/ssc:751859/ssc:100155091/ssc:100519764	30	16	ENSSSCG00000031866/ENSSSCG00000010312/ENSSSCG00000013297/ENSSSCG00000004894/ENSSSCG00000017403/ENSSSCG00000022126/ENSSSCG00000032408/ENSSSCG00000017306/ENSSSCG00000009482/ENSSSCG00000037900/ENSSSCG00000040178/ENSSSCG00000028225/ENSSSCG00000001516/ENSSSCG00000005494/ENSSSCG00000010235/ENSSSCG00000000293	14	ENSSSCG00000004789/ENSSSCG00000015368/ENSSSCG00000005965/ENSSSCG00000015013/ENSSSCG00000010440/ENSSSCG00000033844/ENSSSCG00000017366/ENSSSCG00000023611/ENSSSCG00000000068/ENSSSCG00000017497/ENSSSCG00000024453/ENSSSCG00000028840/ENSSSCG00000011033/ENSSSCG00000007541
ssc05230	Central carbon metabolism in cancer - Sus scrofa (pig)	15/411	57/5963	4.38861932166415e-06	0.000415455962450873	ENSSSCG00000005965/ENSSSCG00000013366/ENSSSCG00000024018/ENSSSCG00000010440/ENSSSCG00000008261/ENSSSCG00000022126/ENSSSCG00000001930/ENSSSCG00000011158/ENSSSCG00000016720/ENSSSCG00000015958/ENSSSCG00000017497/ENSSSCG00000024453/ENSSSCG00000003105/ENSSSCG00000010253/ENSSSCG00000010517	MYC/LDHA/SLC16A3/-/HK2/EGFR/-/PFKP/PGAM2/PDK1/ERBB2/RAF1/SLC1A5/HK1/PGAM1	ssc:448810/ssc:407245/ssc:100158243/ssc:100156264/ssc:494561/ssc:397070/ssc:100158154/ssc:100521394/ssc:100188980/ssc:100286871/ssc:100516641/ssc:100737448/ssc:641348/ssc:100152344/ssc:100154776	15	9	ENSSSCG00000013366/ENSSSCG00000024018/ENSSSCG00000008261/ENSSSCG00000022126/ENSSSCG00000001930/ENSSSCG00000011158/ENSSSCG00000003105/ENSSSCG00000010253/ENSSSCG00000010517	6	ENSSSCG00000005965/ENSSSCG00000010440/ENSSSCG00000016720/ENSSSCG00000015958/ENSSSCG00000017497/ENSSSCG00000024453
ssc05164	Influenza A - Sus scrofa (pig)	22/411	131/5963	7.38359688229625e-05	0.00506691027473532	ENSSSCG00000012077/ENSSSCG00000009881/ENSSSCG00000017614/ENSSSCG00000016057/ENSSSCG00000006543/ENSSSCG00000001912/ENSSSCG00000012853/ENSSSCG00000015897/ENSSSCG00000015549/ENSSSCG00000046640/ENSSSCG00000000396/ENSSSCG00000036956/ENSSSCG00000008648/ENSSSCG00000000708/ENSSSCG00000032408/ENSSSCG00000000068/ENSSSCG00000020906/ENSSSCG00000024453/ENSSSCG00000008090/ENSSSCG00000026082/ENSSSCG00000001516/…	MX1/OAS2/TRIM25/STAT1/ADAR/PML/IRF7/IFIH1/RNASEL/OAS1/STAT2/SOCS3/RSAD2/TNFRSF1A/CASP7/EP300/GHSR/RAF1/IL1A/DNAJC3/-/SLC25A5	ssc:397128/ssc:595128/ssc:100622285/ssc:396655/ssc:100523784/ssc:100157336/ssc:100037289/ssc:100101927/ssc:100048946/ssc:397570/ssc:396923/ssc:493186/ssc:396752/ssc:397020/ssc:397244/ssc:100156226/ssc:406191/ssc:100737448/ssc:397094/ssc:100154166/ssc:397543/ssc:100158185	22	19	ENSSSCG00000012077/ENSSSCG00000009881/ENSSSCG00000017614/ENSSSCG00000016057/ENSSSCG00000006543/ENSSSCG00000001912/ENSSSCG00000012853/ENSSSCG00000015897/ENSSSCG00000015549/ENSSSCG00000046640/ENSSSCG00000000396/ENSSSCG00000036956/ENSSSCG00000008648/ENSSSCG00000000708/ENSSSCG00000032408/ENSSSCG00000020906/ENSSSCG00000008090/ENSSSCG00000001516/ENSSSCG00000012623	3	ENSSSCG00000000068/ENSSSCG00000024453/ENSSSCG00000026082
ssc05200	Pathways in cancer - Sus scrofa (pig)	51/411	435/5963	8.92061668087205e-05	0.00506691027473532	ENSSSCG00000016057/ENSSSCG00000001912/ENSSSCG00000009148/ENSSSCG00000015955/ENSSSCG00000039060/ENSSSCG00000003709/ENSSSCG00000007067/ENSSSCG00000015235/ENSSSCG00000032170/ENSSSCG00000000396/ENSSSCG00000002383/ENSSSCG00000007817/ENSSSCG00000031657/ENSSSCG00000011750/ENSSSCG00000037066/ENSSSCG00000022689/ENSSSCG00000005965/ENSSSCG00000017403/ENSSSCG00000017357/ENSSSCG00000014047/ENSSSCG00000031356/…	STAT1/PML/LEF1/ITGA6/RASSF3/LAMA3/JAG1/ETS1/DAPK3/STAT2/FOS/IL4R/-/PLD1/GADD45A/GADD45B/MYC/STAT3/ITGA2B/FGFR4/HES1/IL15/ITGAV/TRAF2/CCDC6/-/CALM1/-/RUNX1/EGFR/IL13RA1/EML4/CASP7/SMAD3/FZD2/EP300/ERBB2/EPAS1/CCND1/RAF1/TRAF5/ITGB1/E2F3/FOXO1/-/ADCY6/RUNX1T1/-/PDGFA/GNB5/EGLN3	ssc:396655/ssc:100157336/ssc:100170126/ssc:100158200/ssc:100521638/ssc:100511642/ssc:100156773/ssc:100302363/ssc:100624415/ssc:396923/ssc:100144486/ssc:397614/ssc:396913/ssc:100519446/ssc:733669/ssc:100621090/ssc:448810/ssc:733648/ssc:397059/ssc:100127133/ssc:100499567/ssc:397683/ssc:397285/ssc:100513840/ssc:100155896/ssc:100156404/ssc:100522926/ssc:100156264/ssc:100512633/ssc:397070/ssc:397615/s…	51	26	ENSSSCG00000016057/ENSSSCG00000001912/ENSSSCG00000009148/ENSSSCG00000015955/ENSSSCG00000003709/ENSSSCG00000000396/ENSSSCG00000002383/ENSSSCG00000007817/ENSSSCG00000011750/ENSSSCG00000017403/ENSSSCG00000010211/ENSSSCG00000050616/ENSSSCG00000025768/ENSSSCG00000022126/ENSSSCG00000012633/ENSSSCG00000008467/ENSSSCG00000032408/ENSSSCG00000008443/ENSSSCG00000037900/ENSSSCG00000021068/ENSSSCG00000011101/…	25	ENSSSCG00000039060/ENSSSCG00000007067/ENSSSCG00000015235/ENSSSCG00000032170/ENSSSCG00000031657/ENSSSCG00000037066/ENSSSCG00000022689/ENSSSCG00000005965/ENSSSCG00000017357/ENSSSCG00000014047/ENSSSCG00000031356/ENSSSCG00000009051/ENSSSCG00000016027/ENSSSCG00000005838/ENSSSCG00000010440/ENSSSCG00000035537/ENSSSCG00000004952/ENSSSCG00000029838/ENSSSCG00000000068/ENSSSCG00000017497/ENSSSCG00000024453/…
ssc04512	ECM-receptor interaction - Sus scrofa (pig)	15/411	74/5963	0.000122442778711152	0.00579562485899452	ENSSSCG00000015955/ENSSSCG00000004789/ENSSSCG00000003709/ENSSSCG00000013297/ENSSSCG00000038801/ENSSSCG00000017357/ENSSSCG00000016027/ENSSSCG00000015375/ENSSSCG00000023611/ENSSSCG00000017306/ENSSSCG00000011101/ENSSSCG00000005494/ENSSSCG00000015326/ENSSSCG00000017204/ENSSSCG00000000293	ITGA6/THBS1/LAMA3/CD44/NPNT/ITGA2B/ITGAV/ITGB8/-/ITGB3/ITGB1/TNC/COL1A2/ITGB4/ITGA5	ssc:100158200/ssc:492313/ssc:100511642/ssc:100525150/ssc:100624725/ssc:397059/ssc:397285/ssc:100037284/ssc:445520/ssc:397063/ssc:397019/ssc:397460/ssc:100626716/ssc:100521988/ssc:100155091	15	9	ENSSSCG00000015955/ENSSSCG00000003709/ENSSSCG00000013297/ENSSSCG00000038801/ENSSSCG00000017306/ENSSSCG00000011101/ENSSSCG00000005494/ENSSSCG00000017204/ENSSSCG00000000293	6	ENSSSCG00000004789/ENSSSCG00000017357/ENSSSCG00000016027/ENSSSCG00000015375/ENSSSCG00000023611/ENSSSCG00000015326
ssc04510	Focal adhesion - Sus scrofa (pig)	25/411	168/5963	0.000184456105265754	0.00748364769935344	ENSSSCG00000015955/ENSSSCG00000004789/ENSSSCG00000003709/ENSSSCG00000031657/ENSSSCG00000017357/ENSSSCG00000004781/ENSSSCG00000016027/ENSSSCG00000050616/ENSSSCG00000036402/ENSSSCG00000015375/ENSSSCG00000010440/ENSSSCG00000023611/ENSSSCG00000022126/ENSSSCG00000017306/ENSSSCG00000017497/ENSSSCG00000037900/ENSSSCG00000024453/ENSSSCG00000011101/ENSSSCG00000005494/ENSSSCG00000015326/ENSSSCG00000024088/…	ITGA6/THBS1/LAMA3/-/ITGA2B/PAK6/ITGAV/-/MYL9/ITGB8/-/-/EGFR/ITGB3/ERBB2/CCND1/RAF1/ITGB1/TNC/COL1A2/TLN2/ITGB4/ITGA5/-/PDGFA	ssc:100158200/ssc:492313/ssc:100511642/ssc:396913/ssc:397059/ssc:100153981/ssc:397285/ssc:100156404/ssc:100157760/ssc:100037284/ssc:100156264/ssc:445520/ssc:397070/ssc:397063/ssc:100516641/ssc:100738589/ssc:100737448/ssc:397019/ssc:397460/ssc:100626716/ssc:100156660/ssc:100521988/ssc:100155091/ssc:396913/ssc:100519764	25	10	ENSSSCG00000015955/ENSSSCG00000003709/ENSSSCG00000050616/ENSSSCG00000022126/ENSSSCG00000017306/ENSSSCG00000037900/ENSSSCG00000011101/ENSSSCG00000005494/ENSSSCG00000017204/ENSSSCG00000000293	15	ENSSSCG00000004789/ENSSSCG00000031657/ENSSSCG00000017357/ENSSSCG00000004781/ENSSSCG00000016027/ENSSSCG00000036402/ENSSSCG00000015375/ENSSSCG00000010440/ENSSSCG00000023611/ENSSSCG00000017497/ENSSSCG00000024453/ENSSSCG00000015326/ENSSSCG00000024088/ENSSSCG00000031912/ENSSSCG00000007541
ssc05169	Epstein-Barr virus infection - Sus scrofa (pig)	25/411	170/5963	0.000223024049970062	0.0079173537739372	ENSSSCG00000009881/ENSSSCG00000040575/ENSSSCG00000016057/ENSSSCG00000012853/ENSSSCG00000046640/ENSSSCG00000000396/ENSSSCG00000031657/ENSSSCG00000013297/ENSSSCG00000037066/ENSSSCG00000022689/ENSSSCG00000005965/ENSSSCG00000017403/ENSSSCG00000031356/ENSSSCG00000005838/ENSSSCG00000034379/ENSSSCG00000032408/ENSSSCG00000037900/ENSSSCG00000021068/ENSSSCG00000040178/ENSSSCG00000001516/ENSSSCG00000001507/…	OAS2/ISG15/STAT1/IRF7/OAS1/STAT2/-/CD44/GADD45A/GADD45B/MYC/STAT3/HES1/TRAF2/MAP2K3/CASP7/CCND1/TRAF5/E2F3/-/ZBTB22/PSMD12/VIM/-/RELB	ssc:595128/ssc:100145895/ssc:396655/ssc:100037289/ssc:397570/ssc:396923/ssc:396913/ssc:100525150/ssc:733669/ssc:100621090/ssc:448810/ssc:733648/ssc:100499567/ssc:100513840/ssc:100625946/ssc:397244/ssc:100738589/ssc:396616/ssc:100154407/ssc:397543/ssc:100155428/ssc:100524394/ssc:100522394/ssc:396913/ssc:100622609	25	15	ENSSSCG00000009881/ENSSSCG00000040575/ENSSSCG00000016057/ENSSSCG00000012853/ENSSSCG00000046640/ENSSSCG00000000396/ENSSSCG00000013297/ENSSSCG00000017403/ENSSSCG00000034379/ENSSSCG00000032408/ENSSSCG00000037900/ENSSSCG00000021068/ENSSSCG00000040178/ENSSSCG00000001516/ENSSSCG00000001507	10	ENSSSCG00000031657/ENSSSCG00000037066/ENSSSCG00000022689/ENSSSCG00000005965/ENSSSCG00000031356/ENSSSCG00000005838/ENSSSCG00000017273/ENSSSCG00000011033/ENSSSCG00000031912/ENSSSCG00000038879
ssc04066	HIF-1 signaling pathway - Sus scrofa (pig)	17/411	98/5963	0.000325204444783048	0.0102620069242651	ENSSSCG00000025698/ENSSSCG00000017403/ENSSSCG00000013366/ENSSSCG00000013448/ENSSSCG00000008261/ENSSSCG00000012277/ENSSSCG00000022126/ENSSSCG00000011158/ENSSSCG00000012440/ENSSSCG00000015958/ENSSSCG00000000068/ENSSSCG00000017497/ENSSSCG00000011848/ENSSSCG00000022343/ENSSSCG00000000706/ENSSSCG00000010253/ENSSSCG00000001963	SERPINE1/STAT3/LDHA/MKNK2/HK2/TIMP1/EGFR/PFKP/PGK1/PDK1/EP300/ERBB2/TFRC/ENO1/LTBR/HK1/EGLN3	ssc:396945/ssc:733648/ssc:407245/ssc:100517077/ssc:494561/ssc:396862/ssc:397070/ssc:100521394/ssc:407608/ssc:100286871/ssc:100156226/ssc:100516641/ssc:397062/ssc:100738870/ssc:100520196/ssc:100152344/ssc:100152368	17	12	ENSSSCG00000017403/ENSSSCG00000013366/ENSSSCG00000008261/ENSSSCG00000012277/ENSSSCG00000022126/ENSSSCG00000011158/ENSSSCG00000012440/ENSSSCG00000011848/ENSSSCG00000022343/ENSSSCG00000000706/ENSSSCG00000010253/ENSSSCG00000001963	5	ENSSSCG00000025698/ENSSSCG00000013448/ENSSSCG00000015958/ENSSSCG00000000068/ENSSSCG00000017497
ssc05165	Human papillomavirus infection - Sus scrofa (pig)	35/411	280/5963	0.00036500407497616	0.010366115729323	ENSSSCG00000012077/ENSSSCG00000040575/ENSSSCG00000016057/ENSSSCG00000015955/ENSSSCG00000004789/ENSSSCG00000003709/ENSSSCG00000007067/ENSSSCG00000000396/ENSSSCG00000017357/ENSSSCG00000031356/ENSSSCG00000016027/ENSSSCG00000000708/ENSSSCG00000015375/ENSSSCG00000010440/ENSSSCG00000023611/ENSSSCG00000022126/ENSSSCG00000001930/ENSSSCG00000032408/ENSSSCG00000017306/ENSSSCG00000029838/ENSSSCG00000000068/…	MX1/ISG15/STAT1/ITGA6/THBS1/LAMA3/JAG1/STAT2/ITGA2B/HES1/ITGAV/TNFRSF1A/ITGB8/-/-/EGFR/-/CASP7/ITGB3/FZD2/EP300/CCND1/RAF1/LFNG/PARD6B/ITGB1/FOXO1/MAML1/PPP2R1A/-/TNC/COL1A2/ITGB4/DLG2/ITGA5	ssc:397128/ssc:100145895/ssc:396655/ssc:100158200/ssc:492313/ssc:100511642/ssc:100156773/ssc:396923/ssc:397059/ssc:100499567/ssc:397285/ssc:397020/ssc:100037284/ssc:100156264/ssc:445520/ssc:397070/ssc:100158154/ssc:397244/ssc:397063/ssc:100337669/ssc:100156226/ssc:100738589/ssc:100737448/ssc:100524978/ssc:100151957/ssc:397019/ssc:397077/ssc:100520231/ssc:397088/ssc:397543/ssc:397460/ssc:100626716…	35	19	ENSSSCG00000012077/ENSSSCG00000040575/ENSSSCG00000016057/ENSSSCG00000015955/ENSSSCG00000003709/ENSSSCG00000000396/ENSSSCG00000000708/ENSSSCG00000022126/ENSSSCG00000001930/ENSSSCG00000032408/ENSSSCG00000017306/ENSSSCG00000037900/ENSSSCG00000011101/ENSSSCG00000009370/ENSSSCG00000001516/ENSSSCG00000005494/ENSSSCG00000017204/ENSSSCG00000014904/ENSSSCG00000000293	16	ENSSSCG00000004789/ENSSSCG00000007067/ENSSSCG00000017357/ENSSSCG00000031356/ENSSSCG00000016027/ENSSSCG00000015375/ENSSSCG00000010440/ENSSSCG00000023611/ENSSSCG00000029838/ENSSSCG00000000068/ENSSSCG00000024453/ENSSSCG00000007572/ENSSSCG00000027206/ENSSSCG00000014019/ENSSSCG00000024413/ENSSSCG00000015326
ssc05222	Small cell lung cancer - Sus scrofa (pig)	15/411	83/5963	0.000460351606099038	0.011885441466557	ENSSSCG00000015955/ENSSSCG00000003709/ENSSSCG00000037066/ENSSSCG00000022689/ENSSSCG00000005965/ENSSSCG00000017357/ENSSSCG00000016027/ENSSSCG00000005838/ENSSSCG00000010440/ENSSSCG00000032408/ENSSSCG00000037900/ENSSSCG00000021068/ENSSSCG00000011101/ENSSSCG00000040178/ENSSSCG00000001516	ITGA6/LAMA3/GADD45A/GADD45B/MYC/ITGA2B/ITGAV/TRAF2/-/CASP7/CCND1/TRAF5/ITGB1/E2F3/-	ssc:100158200/ssc:100511642/ssc:733669/ssc:100621090/ssc:448810/ssc:397059/ssc:397285/ssc:100513840/ssc:100156264/ssc:397244/ssc:100738589/ssc:396616/ssc:397019/ssc:100154407/ssc:397543	15	8	ENSSSCG00000015955/ENSSSCG00000003709/ENSSSCG00000032408/ENSSSCG00000037900/ENSSSCG00000021068/ENSSSCG00000011101/ENSSSCG00000040178/ENSSSCG00000001516	7	ENSSSCG00000037066/ENSSSCG00000022689/ENSSSCG00000005965/ENSSSCG00000017357/ENSSSCG00000016027/ENSSSCG00000005838/ENSSSCG00000010440
ssc00010	Glycolysis / Gluconeogenesis - Sus scrofa (pig)	11/411	52/5963	0.000668340383102646	0.0156148731920237	ENSSSCG00000007507/ENSSSCG00000039425/ENSSSCG00000013366/ENSSSCG00000008261/ENSSSCG00000001930/ENSSSCG00000011158/ENSSSCG00000016720/ENSSSCG00000012440/ENSSSCG00000022343/ENSSSCG00000010253/ENSSSCG00000010517	PCK1/BPGM/LDHA/HK2/-/PFKP/PGAM2/PGK1/ENO1/HK1/PGAM1	ssc:100144531/ssc:106506774/ssc:407245/ssc:494561/ssc:100158154/ssc:100521394/ssc:100188980/ssc:407608/ssc:100738870/ssc:100152344/ssc:100154776	11	9	ENSSSCG00000007507/ENSSSCG00000013366/ENSSSCG00000008261/ENSSSCG00000001930/ENSSSCG00000011158/ENSSSCG00000012440/ENSSSCG00000022343/ENSSSCG00000010253/ENSSSCG00000010517	2	ENSSSCG00000039425/ENSSSCG00000016720
ssc05162	Measles - Sus scrofa (pig)	18/411	114/5963	0.0007147653221701	0.0156148731920237	ENSSSCG00000012077/ENSSSCG00000009881/ENSSSCG00000016057/ENSSSCG00000006543/ENSSSCG00000012853/ENSSSCG00000015897/ENSSSCG00000046640/ENSSSCG00000000396/ENSSSCG00000002383/ENSSSCG00000031657/ENSSSCG00000017403/ENSSSCG00000032408/ENSSSCG00000038506/ENSSSCG00000037900/ENSSSCG00000008090/ENSSSCG00000001516/ENSSSCG00000015140/ENSSSCG00000031912	MX1/OAS2/STAT1/ADAR/IRF7/IFIH1/OAS1/STAT2/FOS/-/STAT3/CASP7/-/CCND1/IL1A/-/HSPA8/-	ssc:397128/ssc:595128/ssc:396655/ssc:100523784/ssc:100037289/ssc:100101927/ssc:397570/ssc:396923/ssc:100144486/ssc:396913/ssc:733648/ssc:397244/ssc:396922/ssc:100738589/ssc:397094/ssc:397543/ssc:100511890/ssc:396913	18	16	ENSSSCG00000012077/ENSSSCG00000009881/ENSSSCG00000016057/ENSSSCG00000006543/ENSSSCG00000012853/ENSSSCG00000015897/ENSSSCG00000046640/ENSSSCG00000000396/ENSSSCG00000002383/ENSSSCG00000017403/ENSSSCG00000032408/ENSSSCG00000038506/ENSSSCG00000037900/ENSSSCG00000008090/ENSSSCG00000001516/ENSSSCG00000015140	2	ENSSSCG00000031657/ENSSSCG00000031912
ssc04668	TNF signaling pathway - Sus scrofa (pig)	16/411	98/5963	0.000965058343814805	0.0195768978316718	ENSSSCG00000008959/ENSSSCG00000032795/ENSSSCG00000007067/ENSSSCG00000016254/ENSSSCG00000002383/ENSSSCG00000036956/ENSSSCG00000031657/ENSSSCG00000009051/ENSSSCG00000005838/ENSSSCG00000000708/ENSSSCG00000034379/ENSSSCG00000032408/ENSSSCG00000027426/ENSSSCG00000021068/ENSSSCG00000016101/ENSSSCG00000031912	CXCL2/IL1RL1/JAG1/-/FOS/SOCS3/-/IL15/TRAF2/TNFRSF1A/MAP2K3/CASP7/BCL3/TRAF5/CFLAR/-	ssc:414904/ssc:397179/ssc:100156773/ssc:553951/ssc:100144486/ssc:493186/ssc:396913/ssc:397683/ssc:100513840/ssc:397020/ssc:100625946/ssc:397244/ssc:100738193/ssc:396616/ssc:414381/ssc:396913	16	10	ENSSSCG00000008959/ENSSSCG00000016254/ENSSSCG00000002383/ENSSSCG00000036956/ENSSSCG00000000708/ENSSSCG00000034379/ENSSSCG00000032408/ENSSSCG00000027426/ENSSSCG00000021068/ENSSSCG00000016101	6	ENSSSCG00000032795/ENSSSCG00000007067/ENSSSCG00000031657/ENSSSCG00000009051/ENSSSCG00000005838/ENSSSCG00000031912
ssc05219	Bladder cancer - Sus scrofa (pig)	9/411	39/5963	0.00106182308854216	0.0201038504763982	ENSSSCG00000004789/ENSSSCG00000032170/ENSSSCG00000005965/ENSSSCG00000022126/ENSSSCG00000014362/ENSSSCG00000017497/ENSSSCG00000037900/ENSSSCG00000024453/ENSSSCG00000040178	THBS1/DAPK3/MYC/EGFR/HBEGF/ERBB2/CCND1/RAF1/E2F3	ssc:492313/ssc:100624415/ssc:448810/ssc:397070/ssc:397564/ssc:100516641/ssc:100738589/ssc:100737448/ssc:100154407	9	3	ENSSSCG00000022126/ENSSSCG00000037900/ENSSSCG00000040178	6	ENSSSCG00000004789/ENSSSCG00000032170/ENSSSCG00000005965/ENSSSCG00000014362/ENSSSCG00000017497/ENSSSCG00000024453
ssc04530	Tight junction - Sus scrofa (pig)	20/411	141/5963	0.00147756047322431	0.0246839514350414	ENSSSCG00000031657/ENSSSCG00000040904/ENSSSCG00000015013/ENSSSCG00000016918/ENSSSCG00000035038/ENSSSCG00000038144/ENSSSCG00000036402/ENSSSCG00000006502/novel.593/ENSSSCG00000035537/ENSSSCG00000021514/ENSSSCG00000006564/ENSSSCG00000023743/ENSSSCG00000017497/ENSSSCG00000037900/ENSSSCG00000027206/ENSSSCG00000011101/ENSSSCG00000024413/ENSSSCG00000014904/ENSSSCG00000031912	-/CLDN1/RDX/MAP3K1/CGNL1/-/MYL9/ARHGEF2/-/RUNX1/OCLN/-/CLDN6/ERBB2/CCND1/PARD6B/ITGB1/PPP2R1A/DLG2/-	ssc:396913/ssc:100625166/ssc:494457/ssc:396617/ssc:100621470/ssc:396904/ssc:100157760/ssc:100145887/ssc:396904/ssc:100512633/ssc:397236/ssc:100153972/ssc:100302020/ssc:100516641/ssc:100738589/ssc:100151957/ssc:397019/ssc:397088/ssc:100157729/ssc:396913	20	5	ENSSSCG00000040904/ENSSSCG00000006564/ENSSSCG00000037900/ENSSSCG00000011101/ENSSSCG00000014904	15	ENSSSCG00000031657/ENSSSCG00000015013/ENSSSCG00000016918/ENSSSCG00000035038/ENSSSCG00000038144/ENSSSCG00000036402/ENSSSCG00000006502/novel.593/ENSSSCG00000035537/ENSSSCG00000021514/ENSSSCG00000023743/ENSSSCG00000017497/ENSSSCG00000027206/ENSSSCG00000024413/ENSSSCG00000031912
ssc05202	Transcriptional misregulation in cancer - Sus scrofa (pig)	20/411	141/5963	0.00147756047322431	0.0246839514350414	ENSSSCG00000001912/ENSSSCG00000011951/ENSSSCG00000010312/ENSSSCG00000007032/ENSSSCG00000037910/ENSSSCG00000037066/ENSSSCG00000022689/ENSSSCG00000005965/ENSSSCG00000023229/ENSSSCG00000035537/ENSSSCG00000007754/ENSSSCG00000005385/ENSSSCG00000024152/ENSSSCG00000012262/ENSSSCG00000017202/ENSSSCG00000009370/ENSSSCG00000001516/ENSSSCG00000001561/ENSSSCG00000006115/ENSSSCG00000007541	PML/NFKBIZ/PLAU/PLAT/DUSP6/GADD45A/GADD45B/MYC/ETV5/RUNX1/ITGAM/NR4A3/ETV6/KDM6A/-/FOXO1/-/ETV7/RUNX1T1/PDGFA	ssc:100157336/ssc:100520981/ssc:396985/ssc:397121/ssc:100622968/ssc:733669/ssc:100621090/ssc:448810/ssc:100623208/ssc:100512633/ssc:397459/ssc:397479/ssc:100157726/ssc:100154376/ssc:100521680/ssc:397077/ssc:397543/ssc:100156210/ssc:100155449/ssc:100519764	20	13	ENSSSCG00000001912/ENSSSCG00000011951/ENSSSCG00000010312/ENSSSCG00000007032/ENSSSCG00000037910/ENSSSCG00000023229/ENSSSCG00000007754/ENSSSCG00000005385/ENSSSCG00000024152/ENSSSCG00000017202/ENSSSCG00000009370/ENSSSCG00000001516/ENSSSCG00000001561	7	ENSSSCG00000037066/ENSSSCG00000022689/ENSSSCG00000005965/ENSSSCG00000035537/ENSSSCG00000012262/ENSSSCG00000006115/ENSSSCG00000007541
ssc05167	Kaposi sarcoma-associated herpesvirus infection - Sus scrofa (pig)	21/411	155/5963	0.0020395289197776	0.0310740293089576	ENSSSCG00000016057/ENSSSCG00000008959/ENSSSCG00000012853/ENSSSCG00000000396/ENSSSCG00000002383/ENSSSCG00000031657/ENSSSCG00000012050/ENSSSCG00000005965/ENSSSCG00000017403/ENSSSCG00000005838/ENSSSCG00000025768/ENSSSCG00000000708/ENSSSCG00000034379/ENSSSCG00000032408/ENSSSCG00000000068/ENSSSCG00000037900/ENSSSCG00000024453/ENSSSCG00000040178/ENSSSCG00000001516/ENSSSCG00000031912/ENSSSCG00000004622	STAT1/CXCL2/IRF7/STAT2/FOS/-/RCAN1/MYC/STAT3/TRAF2/CALM1/TNFRSF1A/MAP2K3/CASP7/EP300/CCND1/RAF1/E2F3/-/-/GNB5	ssc:396655/ssc:414904/ssc:100037289/ssc:396923/ssc:100144486/ssc:396913/ssc:100511902/ssc:448810/ssc:733648/ssc:100513840/ssc:100522926/ssc:397020/ssc:100625946/ssc:397244/ssc:100156226/ssc:100738589/ssc:100737448/ssc:100154407/ssc:397543/ssc:396913/ssc:100157949	21	14	ENSSSCG00000016057/ENSSSCG00000008959/ENSSSCG00000012853/ENSSSCG00000000396/ENSSSCG00000002383/ENSSSCG00000017403/ENSSSCG00000025768/ENSSSCG00000000708/ENSSSCG00000034379/ENSSSCG00000032408/ENSSSCG00000037900/ENSSSCG00000040178/ENSSSCG00000001516/ENSSSCG00000004622	7	ENSSSCG00000031657/ENSSSCG00000012050/ENSSSCG00000005965/ENSSSCG00000005838/ENSSSCG00000000068/ENSSSCG00000024453/ENSSSCG00000031912
ssc04064	NF-kappa B signaling pathway - Sus scrofa (pig)	13/411	77/5963	0.00207889632700772	0.0310740293089576	ENSSSCG00000017614/ENSSSCG00000008959/ENSSSCG00000010312/ENSSSCG00000037066/ENSSSCG00000022689/ENSSSCG00000005838/ENSSSCG00000000708/ENSSSCG00000040286/ENSSSCG00000021068/ENSSSCG00000016101/ENSSSCG00000034390/ENSSSCG00000000706/ENSSSCG00000038879	TRIM25/CXCL2/PLAU/GADD45A/GADD45B/TRAF2/TNFRSF1A/CYLD/TRAF5/CFLAR/CARD11/LTBR/RELB	ssc:100622285/ssc:414904/ssc:396985/ssc:733669/ssc:100621090/ssc:100513840/ssc:397020/ssc:100624570/ssc:396616/ssc:414381/ssc:100514004/ssc:100520196/ssc:100622609	13	8	ENSSSCG00000017614/ENSSSCG00000008959/ENSSSCG00000010312/ENSSSCG00000000708/ENSSSCG00000021068/ENSSSCG00000016101/ENSSSCG00000034390/ENSSSCG00000000706	5	ENSSSCG00000037066/ENSSSCG00000022689/ENSSSCG00000005838/ENSSSCG00000040286/ENSSSCG00000038879
ssc04621	NOD-like receptor signaling pathway - Sus scrofa (pig)	18/411	127/5963	0.00253357529568073	0.0359767691986663	ENSSSCG00000009881/ENSSSCG00000016057/ENSSSCG00000008959/ENSSSCG00000012853/ENSSSCG00000015549/ENSSSCG00000046640/ENSSSCG00000009256/ENSSSCG00000000396/ENSSSCG00000031657/ENSSSCG00000031262/ENSSSCG00000005838/ENSSSCG00000023666/ENSSSCG00000007206/ENSSSCG00000004636/ENSSSCG00000014997/ENSSSCG00000015435/ENSSSCG00000021068/ENSSSCG00000031912	OAS2/STAT1/CXCL2/IRF7/RNASEL/OAS1/ANTXR2/STAT2/-/TXNIP/TRAF2/CTSB/RBCK1/TRPM7/-/NAMPT/TRAF5/-	ssc:595128/ssc:396655/ssc:414904/ssc:100037289/ssc:100048946/ssc:397570/ssc:100514416/ssc:396923/ssc:396913/ssc:733688/ssc:100513840/ssc:100037961/ssc:100519985/ssc:100169932/ssc:100522887/ssc:595123/ssc:396616/ssc:396913	18	14	ENSSSCG00000009881/ENSSSCG00000016057/ENSSSCG00000008959/ENSSSCG00000012853/ENSSSCG00000015549/ENSSSCG00000046640/ENSSSCG00000009256/ENSSSCG00000000396/ENSSSCG00000023666/ENSSSCG00000007206/ENSSSCG00000004636/ENSSSCG00000014997/ENSSSCG00000015435/ENSSSCG00000021068	4	ENSSSCG00000031657/ENSSSCG00000031262/ENSSSCG00000005838/ENSSSCG00000031912
ssc04810	Regulation of actin cytoskeleton - Sus scrofa (pig)	23/411	181/5963	0.00297655347501647	0.040254342233556	ENSSSCG00000015955/ENSSSCG00000033291/ENSSSCG00000015013/ENSSSCG00000017357/ENSSSCG00000004781/ENSSSCG00000014047/ENSSSCG00000016027/ENSSSCG00000036402/ENSSSCG00000015375/ENSSSCG00000022126/ENSSSCG00000007754/ENSSSCG00000001959/ENSSSCG00000009293/ENSSSCG00000017306/ENSSSCG00000024453/ENSSSCG00000017054/ENSSSCG00000011101/ENSSSCG00000038646/ENSSSCG00000007609/ENSSSCG00000003577/ENSSSCG00000017204/…	ITGA6/PIP4K2B/RDX/ITGA2B/PAK6/FGFR4/ITGAV/MYL9/ITGB8/EGFR/ITGAM/CFL2/-/ITGB3/RAF1/CYFIP2/ITGB1/ENAH/-/WASF2/ITGB4/ITGA5/PDGFA	ssc:100158200/ssc:100623031/ssc:494457/ssc:397059/ssc:100153981/ssc:100127133/ssc:397285/ssc:100157760/ssc:100037284/ssc:397070/ssc:397459/ssc:497233/ssc:100522756/ssc:397063/ssc:100737448/ssc:100523290/ssc:397019/ssc:100525245/ssc:100174963/ssc:100512789/ssc:100521988/ssc:100155091/ssc:100519764	23	10	ENSSSCG00000015955/ENSSSCG00000033291/ENSSSCG00000022126/ENSSSCG00000007754/ENSSSCG00000009293/ENSSSCG00000017306/ENSSSCG00000011101/ENSSSCG00000007609/ENSSSCG00000017204/ENSSSCG00000000293	13	ENSSSCG00000015013/ENSSSCG00000017357/ENSSSCG00000004781/ENSSSCG00000014047/ENSSSCG00000016027/ENSSSCG00000036402/ENSSSCG00000015375/ENSSSCG00000001959/ENSSSCG00000024453/ENSSSCG00000017054/ENSSSCG00000038646/ENSSSCG00000003577/ENSSSCG00000007541
ssc04640	Hematopoietic cell lineage - Sus scrofa (pig)	11/411	63/5963	0.00343282217301476	0.0443146135061906	ENSSSCG00000015955/ENSSSCG00000007817/ENSSSCG00000013297/ENSSSCG00000017357/ENSSSCG00000001849/ENSSSCG00000007754/ENSSSCG00000017306/ENSSSCG00000011848/ENSSSCG00000008090/ENSSSCG00000015664/ENSSSCG00000000293	ITGA6/IL4R/CD44/ITGA2B/ANPEP/ITGAM/ITGB3/TFRC/IL1A/-/ITGA5	ssc:100158200/ssc:397614/ssc:100525150/ssc:397059/ssc:397520/ssc:397459/ssc:397063/ssc:397062/ssc:397094/ssc:396743/ssc:100155091	11	9	ENSSSCG00000015955/ENSSSCG00000007817/ENSSSCG00000013297/ENSSSCG00000007754/ENSSSCG00000017306/ENSSSCG00000011848/ENSSSCG00000008090/ENSSSCG00000015664/ENSSSCG00000000293	2	ENSSSCG00000017357/ENSSSCG00000001849
ssc04010	MAPK signaling pathway - Sus scrofa (pig)	29/411	252/5963	0.00407418191599478	0.0463565471976644	ENSSSCG00000015850/ENSSSCG00000037910/ENSSSCG00000002383/ENSSSCG00000031657/ENSSSCG00000037066/ENSSSCG00000022689/ENSSSCG00000005965/ENSSSCG00000016918/ENSSSCG00000032911/ENSSSCG00000014047/ENSSSCG00000005838/ENSSSCG00000050616/ENSSSCG00000000708/ENSSSCG00000013448/ENSSSCG00000022126/ENSSSCG00000016991/ENSSSCG00000034379/ENSSSCG00000032408/ENSSSCG00000017497/ENSSSCG00000024453/ENSSSCG00000021206/…	DUSP4/DUSP6/FOS/-/GADD45A/GADD45B/MYC/MAP3K1/DUSP8/FGFR4/TRAF2/-/TNFRSF1A/MKNK2/EGFR/DUSP1/MAP2K3/CASP7/ERBB2/RAF1/IL1RAP/IL1A/DUSP16/TNIK/HSPA8/DUSP3/-/PDGFA/RELB	ssc:100514374/ssc:100622968/ssc:100144486/ssc:396913/ssc:733669/ssc:100621090/ssc:448810/ssc:396617/ssc:100517416/ssc:100127133/ssc:100513840/ssc:100156404/ssc:397020/ssc:100517077/ssc:397070/ssc:100522469/ssc:100625946/ssc:397244/ssc:100516641/ssc:100737448/ssc:100628318/ssc:397094/ssc:100620494/ssc:100518724/ssc:100511890/ssc:100512983/ssc:396913/ssc:100519764/ssc:100622609	29	13	ENSSSCG00000015850/ENSSSCG00000037910/ENSSSCG00000002383/ENSSSCG00000050616/ENSSSCG00000000708/ENSSSCG00000022126/ENSSSCG00000016991/ENSSSCG00000034379/ENSSSCG00000032408/ENSSSCG00000021206/ENSSSCG00000008090/ENSSSCG00000015140/ENSSSCG00000020744	16	ENSSSCG00000031657/ENSSSCG00000037066/ENSSSCG00000022689/ENSSSCG00000005965/ENSSSCG00000016918/ENSSSCG00000032911/ENSSSCG00000014047/ENSSSCG00000005838/ENSSSCG00000013448/ENSSSCG00000017497/ENSSSCG00000024453/ENSSSCG00000032097/ENSSSCG00000028905/ENSSSCG00000031912/ENSSSCG00000007541/ENSSSCG00000038879
ssc04933	AGE-RAGE signaling pathway in diabetic complications - Sus scrofa (pig)	14/411	93/5963	0.00427073480491855	0.0463565471976644	ENSSSCG00000016057/ENSSSCG00000025698/ENSSSCG00000031657/ENSSSCG00000014336/ENSSSCG00000017403/ENSSSCG00000032408/ENSSSCG00000004952/ENSSSCG00000022447/ENSSSCG00000037900/ENSSSCG00000008090/ENSSSCG00000014927/ENSSSCG00000009370/ENSSSCG00000015326/ENSSSCG00000031912	STAT1/SERPINE1/-/EGR1/STAT3/CASP7/SMAD3/F3/CCND1/IL1A/NOX4/FOXO1/COL1A2/-	ssc:396655/ssc:396945/ssc:396913/ssc:100520726/ssc:733648/ssc:397244/ssc:397260/ssc:396677/ssc:100738589/ssc:397094/ssc:100523323/ssc:397077/ssc:100626716/ssc:396913	14	6	ENSSSCG00000016057/ENSSSCG00000017403/ENSSSCG00000032408/ENSSSCG00000037900/ENSSSCG00000008090/ENSSSCG00000009370	8	ENSSSCG00000025698/ENSSSCG00000031657/ENSSSCG00000014336/ENSSSCG00000004952/ENSSSCG00000022447/ENSSSCG00000014927/ENSSSCG00000015326/ENSSSCG00000031912
ssc05224	Breast cancer - Sus scrofa (pig)	17/411	123/5963	0.00430352229638764	0.0463565471976644	ENSSSCG00000009148/ENSSSCG00000007067/ENSSSCG00000002383/ENSSSCG00000031657/ENSSSCG00000037066/ENSSSCG00000022689/ENSSSCG00000005965/ENSSSCG00000031356/ENSSSCG00000010440/ENSSSCG00000022126/ENSSSCG00000029838/ENSSSCG00000017497/ENSSSCG00000037900/ENSSSCG00000024453/ENSSSCG00000040178/ENSSSCG00000001516/ENSSSCG00000031912	LEF1/JAG1/FOS/-/GADD45A/GADD45B/MYC/HES1/-/EGFR/FZD2/ERBB2/CCND1/RAF1/E2F3/-/-	ssc:100170126/ssc:100156773/ssc:100144486/ssc:396913/ssc:733669/ssc:100621090/ssc:448810/ssc:100499567/ssc:100156264/ssc:397070/ssc:100337669/ssc:100516641/ssc:100738589/ssc:100737448/ssc:100154407/ssc:397543/ssc:396913	17	6	ENSSSCG00000009148/ENSSSCG00000002383/ENSSSCG00000022126/ENSSSCG00000037900/ENSSSCG00000040178/ENSSSCG00000001516	11	ENSSSCG00000007067/ENSSSCG00000031657/ENSSSCG00000037066/ENSSSCG00000022689/ENSSSCG00000005965/ENSSSCG00000031356/ENSSSCG00000010440/ENSSSCG00000029838/ENSSSCG00000017497/ENSSSCG00000024453/ENSSSCG00000031912
ssc04216	Ferroptosis - Sus scrofa (pig)	8/411	39/5963	0.0043919329495328	0.0463565471976644	ENSSSCG00000029304/ENSSSCG00000034039/ENSSSCG00000001488/ENSSSCG00000037549/ENSSSCG00000012173/ENSSSCG00000011848/ENSSSCG00000016223/ENSSSCG00000032622	STEAP3/SLC11A2/GCLC/GCLM/SAT1/TFRC/ACSL3/SLC39A14	ssc:100620912/ssc:733595/ssc:100522018/ssc:100153977/ssc:397645/ssc:397062/ssc:100233169/ssc:100152468	8	6	ENSSSCG00000029304/ENSSSCG00000034039/ENSSSCG00000001488/ENSSSCG00000012173/ENSSSCG00000011848/ENSSSCG00000032622	2	ENSSSCG00000037549/ENSSSCG00000016223
ssc05223	Non-small cell lung cancer - Sus scrofa (pig)	11/411	65/5963	0.00440713652935542	0.0463565471976644	ENSSSCG00000039060/ENSSSCG00000037066/ENSSSCG00000022689/ENSSSCG00000017403/ENSSSCG00000022126/ENSSSCG00000008467/ENSSSCG00000017497/ENSSSCG00000037900/ENSSSCG00000024453/ENSSSCG00000040178/ENSSSCG00000001516	RASSF3/GADD45A/GADD45B/STAT3/EGFR/EML4/ERBB2/CCND1/RAF1/E2F3/-	ssc:100521638/ssc:733669/ssc:100621090/ssc:733648/ssc:397070/ssc:100515021/ssc:100516641/ssc:100738589/ssc:100737448/ssc:100154407/ssc:397543	11	6	ENSSSCG00000017403/ENSSSCG00000022126/ENSSSCG00000008467/ENSSSCG00000037900/ENSSSCG00000040178/ENSSSCG00000001516	5	ENSSSCG00000039060/ENSSSCG00000037066/ENSSSCG00000022689/ENSSSCG00000017497/ENSSSCG00000024453
ssc04630	JAK-STAT signaling pathway - Sus scrofa (pig)	17/411	124/5963	0.0046802838688979	0.0467144187189288	ENSSSCG00000016057/ENSSSCG00000000396/ENSSSCG00000007817/ENSSSCG00000036956/ENSSSCG00000005965/ENSSSCG00000017403/ENSSSCG00000009051/ENSSSCG00000012699/ENSSSCG00000022126/ENSSSCG00000012633/ENSSSCG00000000068/ENSSSCG00000016851/ENSSSCG00000037900/ENSSSCG00000008437/ENSSSCG00000024453/ENSSSCG00000004958/ENSSSCG00000007541	STAT1/STAT2/IL4R/SOCS3/MYC/STAT3/IL15/FHL1/EGFR/IL13RA1/EP300/OSMR/CCND1/SOCS5/RAF1/PIAS1/PDGFA	ssc:396655/ssc:396923/ssc:397614/ssc:493186/ssc:448810/ssc:733648/ssc:397683/ssc:397667/ssc:397070/ssc:397615/ssc:100156226/ssc:100519398/ssc:100738589/ssc:100302367/ssc:100737448/ssc:100519005/ssc:100519764	17	9	ENSSSCG00000016057/ENSSSCG00000000396/ENSSSCG00000007817/ENSSSCG00000036956/ENSSSCG00000017403/ENSSSCG00000022126/ENSSSCG00000012633/ENSSSCG00000016851/ENSSSCG00000037900	8	ENSSSCG00000005965/ENSSSCG00000009051/ENSSSCG00000012699/ENSSSCG00000000068/ENSSSCG00000008437/ENSSSCG00000024453/ENSSSCG00000004958/ENSSSCG00000007541
ssc04218	Cellular senescence - Sus scrofa (pig)	19/411	145/5963	0.00477013430580611	0.0467144187189288	ENSSSCG00000039060/ENSSSCG00000015235/ENSSSCG00000025698/ENSSSCG00000014016/ENSSSCG00000037066/ENSSSCG00000022689/ENSSSCG00000005965/ENSSSCG00000025768/ENSSSCG00000010440/ENSSSCG00000004636/ENSSSCG00000034379/ENSSSCG00000004952/ENSSSCG00000037900/ENSSSCG00000024453/ENSSSCG00000008090/ENSSSCG00000040178/ENSSSCG00000009370/ENSSSCG00000012623/ENSSSCG00000010235	RASSF3/ETS1/SERPINE1/SQSTM1/GADD45A/GADD45B/MYC/CALM1/-/TRPM7/MAP2K3/SMAD3/CCND1/RAF1/IL1A/E2F3/FOXO1/SLC25A5/SIRT1	ssc:100521638/ssc:100302363/ssc:396945/ssc:100518718/ssc:733669/ssc:100621090/ssc:448810/ssc:100522926/ssc:100156264/ssc:100169932/ssc:100625946/ssc:397260/ssc:100738589/ssc:100737448/ssc:397094/ssc:100154407/ssc:397077/ssc:100158185/ssc:751859	19	9	ENSSSCG00000025768/ENSSSCG00000004636/ENSSSCG00000034379/ENSSSCG00000037900/ENSSSCG00000008090/ENSSSCG00000040178/ENSSSCG00000009370/ENSSSCG00000012623/ENSSSCG00000010235	10	ENSSSCG00000039060/ENSSSCG00000015235/ENSSSCG00000025698/ENSSSCG00000014016/ENSSSCG00000037066/ENSSSCG00000022689/ENSSSCG00000005965/ENSSSCG00000010440/ENSSSCG00000004952/ENSSSCG00000024453
ssc04115	p53 signaling pathway - Sus scrofa (pig)	10/411	57/5963	0.0050036950028159	0.0473683126933239	ENSSSCG00000004789/ENSSSCG00000025698/ENSSSCG00000029438/ENSSSCG00000037066/ENSSSCG00000022689/ENSSSCG00000004894/ENSSSCG00000010440/ENSSSCG00000029304/ENSSSCG00000032408/ENSSSCG00000037900	THBS1/SERPINE1/SESN2/GADD45A/GADD45B/SERPINB5/-/STEAP3/CASP7/CCND1	ssc:492313/ssc:396945/ssc:100620966/ssc:733669/ssc:100621090/ssc:100155836/ssc:100156264/ssc:100620912/ssc:397244/ssc:100738589	10	4	ENSSSCG00000004894/ENSSSCG00000029304/ENSSSCG00000032408/ENSSSCG00000037900	6	ENSSSCG00000004789/ENSSSCG00000025698/ENSSSCG00000029438/ENSSSCG00000037066/ENSSSCG00000022689/ENSSSCG00000010440
ssc04068	FoxO signaling pathway - Sus scrofa (pig)	16/411	115/5963	0.00518221836850762	0.0474758069889085	ENSSSCG00000007507/ENSSSCG00000016925/ENSSSCG00000037066/ENSSSCG00000022689/ENSSSCG00000017403/ENSSSCG00000010440/ENSSSCG00000022126/ENSSSCG00000004952/ENSSSCG00000000068/ENSSSCG00000020906/ENSSSCG00000037900/ENSSSCG00000024453/ENSSSCG00000009370/ENSSSCG00000024388/ENSSSCG00000005981/ENSSSCG00000010235	PCK1/PLK2/GADD45A/GADD45B/STAT3/-/EGFR/SMAD3/EP300/GHSR/CCND1/RAF1/FOXO1/BNIP3/FBXO32/SIRT1	ssc:100144531/ssc:397251/ssc:733669/ssc:100621090/ssc:733648/ssc:100156264/ssc:397070/ssc:397260/ssc:100156226/ssc:406191/ssc:100738589/ssc:100737448/ssc:397077/ssc:100624868/ssc:733657/ssc:751859	16	8	ENSSSCG00000007507/ENSSSCG00000017403/ENSSSCG00000022126/ENSSSCG00000020906/ENSSSCG00000037900/ENSSSCG00000009370/ENSSSCG00000024388/ENSSSCG00000010235	8	ENSSSCG00000016925/ENSSSCG00000037066/ENSSSCG00000022689/ENSSSCG00000010440/ENSSSCG00000004952/ENSSSCG00000000068/ENSSSCG00000024453/ENSSSCG00000005981
ssc05412	Arrhythmogenic right ventricular cardiomyopathy (ARVC) - Sus scrofa (pig)	12/411	76/5963	0.00536349167444714	0.0476009886107184	ENSSSCG00000009148/ENSSSCG00000015955/ENSSSCG00000017357/novel.879/ENSSSCG00000016027/ENSSSCG00000015375/ENSSSCG00000000528/ENSSSCG00000034386/ENSSSCG00000017306/ENSSSCG00000011101/ENSSSCG00000017204/ENSSSCG00000000293	LEF1/ITGA6/ITGA2B/-/ITGAV/ITGB8/PKP2/ATP2A2/ITGB3/ITGB1/ITGB4/ITGA5	ssc:100170126/ssc:100158200/ssc:397059/ssc:396856/ssc:397285/ssc:100037284/ssc:100526169/ssc:396875/ssc:397063/ssc:397019/ssc:100521988/ssc:100155091	12	7	ENSSSCG00000009148/ENSSSCG00000015955/ENSSSCG00000034386/ENSSSCG00000017306/ENSSSCG00000011101/ENSSSCG00000017204/ENSSSCG00000000293	5	ENSSSCG00000017357/novel.879/ENSSSCG00000016027/ENSSSCG00000015375/ENSSSCG00000000528
