# Supplementary material for: Transcriptome Analyses of Senecavirus A-Infected PK-15 Cells: RIG-I and IRF7 Are the Important Factors in Inducing Type III Interferons
Source: Front Microbiol. 2022 Mar 4;13:846343. doi: 10.3389/fmicb.2022.846343 (PMC8931416; doi:10.3389/fmicb.2022.846343)
Supplement: Supplementary file 1 [file Data_Sheet_1.zip › Supplementary data/Supplementary Table 18 KEGG pathway enrichment results of DEGs in S12 vs Control.xls]

KEGGID	Description	GeneRatio	BgRatio	pvalue	padj	geneID	geneName	keggID	Count	Up	Up_Gene_names	Down	Down_Gene_names
ssc00190	Oxidative phosphorylation - Sus scrofa (pig)	79/2266	120/5994	3.17166715274354e-10	9.99075153114216e-08	ENSSSCG00000000405/ENSSSCG00000011916/ENSSSCG00000018078/ENSSSCG00000008314/ENSSSCG00000040325/ENSSSCG00000018086/ENSSSCG00000018065/ENSSSCG00000018069/ENSSSCG00000018084/novel.902/ENSSSCG00000018082/ENSSSCG00000010261/ENSSSCG00000032166/ENSSSCG00000024313/ENSSSCG00000018075/ENSSSCG00000032129/ENSSSCG00000012042/ENSSSCG00000003653/ENSSSCG00000010795/ENSSSCG00000023903/ENSSSCG00000016100/ENSSSCG00…	-/ATP6V1A/COX2/ATP6V1B1/COX7C/ND4L/ND1/ND2/ND3/-/COX3/PPA1/-/-/COX1/COX7B/ATP5PO/NDUFS5/NDUFAB1/ATP5ME/NDUFB3/ATP6V0B/SDHC/ATP6V1C1/COX7A2L/ATP6/NDUFS4/ATP5MC3/NDUFB4/ATP6V1F/NDUFB10/UQCRQ/COX5A/ND4/ATP6V0A2/NDUFS2/CYTB/UQCRC2/NDUFV2/COX8A/UQCR10/-/ATP5F1A/PPA2/ATP6AP1/ATP5MC1/NDUFA2/-/-/COX6A1/-/NDUFB8/ATP6V1H/SDHD/-/UQCRFS1/LHPP/ATP5PB/-/-/ND5/TCIRG1/-/COX5B/ATP5PF/-/COX7A2/NDUFA8/NDUFB9/ND6/SD…	ssc:100157156/ssc:445531/ssc:808504/ssc:100523368/ssc:100037990/ssc:808509/ssc:808501/ssc:808502/ssc:808508/ssc:808501/ssc:808507/ssc:100155201/ssc:100512624/ssc:100579141/ssc:808503/ssc:100516480/ssc:733678/ssc:100514655/ssc:100312976/ssc:396950/ssc:100525083/ssc:100518959/ssc:100524676/ssc:100154942/ssc:100516606/ssc:808506/ssc:100516161/ssc:100513629/ssc:100624335/ssc:100518811/ssc:100623873/s…	79	73	ENSSSCG00000000405/ENSSSCG00000011916/ENSSSCG00000018078/ENSSSCG00000008314/ENSSSCG00000040325/ENSSSCG00000018086/ENSSSCG00000018065/ENSSSCG00000018069/ENSSSCG00000018084/novel.902/ENSSSCG00000018082/ENSSSCG00000010261/ENSSSCG00000032166/ENSSSCG00000024313/ENSSSCG00000018075/ENSSSCG00000032129/ENSSSCG00000012042/ENSSSCG00000003653/ENSSSCG00000010795/ENSSSCG00000023903/ENSSSCG00000016100/ENSSSCG00…	6	ENSSSCG00000039267/ENSSSCG00000006054/ENSSSCG00000009766/ENSSSCG00000037310/ENSSSCG00000040694/ENSSSCG00000017401
ssc04932	Non-alcoholic fatty liver disease (NAFLD) - Sus scrofa (pig)	77/2266	126/5994	7.28378188613487e-08	1.14719564706624e-05	ENSSSCG00000000084/ENSSSCG00000005838/ENSSSCG00000031657/ENSSSCG00000018078/ENSSSCG00000040325/ENSSSCG00000003017/ENSSSCG00000026041/ENSSSCG00000018082/ENSSSCG00000030957/ENSSSCG00000024313/ENSSSCG00000003520/ENSSSCG00000036956/ENSSSCG00000034012/ENSSSCG00000000708/ENSSSCG00000018075/ENSSSCG00000032129/ENSSSCG00000028157/ENSSSCG00000003653/ENSSSCG00000010795/ENSSSCG00000016100/ENSSSCG00000012981/…	ATF4/TRAF2/-/COX2/COX7C/TGFB1/MAP3K5/COX3/NFKB1/-/-/SOCS3/CASP3/TNFRSF1A/COX1/COX7B/CASP8/NDUFS5/NDUFAB1/NDUFB3/RELA/PIK3CA/SDHC/-/COX7A2L/NDUFS4/NDUFB4/ADIPOR2/PRKAB2/CASP7/NDUFB10/UQCRQ/COX5A/PRKAG2/-/-/NDUFS2/AKT2/CYTB/UQCRC2/NDUFV2/COX8A/UQCR10/-/NDUFA2/PRKAB1/IL6R/-/-/COX6A1/-/NDUFB8/SDHD/RAC3/-/UQCRFS1/MAPK8/-/IRS1/-/COX5B/-/COX7A2/NDUFA8/NDUFB9/-/SDHB/SREBF1/NDUFV1/UQCRC1/PRKAA2/DDIT3/PRKA…	ssc:100144302/ssc:100513840/ssc:396913/ssc:808504/ssc:100037990/ssc:397078/ssc:100622769/ssc:808507/ssc:751869/ssc:100579141/ssc:780428/ssc:493186/ssc:397244/ssc:397020/ssc:808503/ssc:100516480/ssc:595105/ssc:100514655/ssc:100312976/ssc:100525083/ssc:100135665/ssc:100621789/ssc:100524676/ssc:396913/ssc:100516606/ssc:100516161/ssc:100624335/ssc:404694/ssc:100157793/ssc:397244/ssc:100623873/ssc:100…	77	53	ENSSSCG00000018078/ENSSSCG00000040325/ENSSSCG00000018082/ENSSSCG00000024313/ENSSSCG00000003520/ENSSSCG00000036956/ENSSSCG00000000708/ENSSSCG00000018075/ENSSSCG00000032129/ENSSSCG00000028157/ENSSSCG00000003653/ENSSSCG00000010795/ENSSSCG00000016100/ENSSSCG00000030413/ENSSSCG00000030318/ENSSSCG00000008466/ENSSSCG00000016893/ENSSSCG00000031913/ENSSSCG00000032408/ENSSSCG00000030328/ENSSSCG00000014289/…	24	ENSSSCG00000000084/ENSSSCG00000005838/ENSSSCG00000031657/ENSSSCG00000003017/ENSSSCG00000026041/ENSSSCG00000030957/ENSSSCG00000034012/ENSSSCG00000012981/ENSSSCG00000031912/ENSSSCG00000000757/ENSSSCG00000006703/ENSSSCG00000016432/ENSSSCG00000010448/ENSSSCG00000002989/ENSSSCG00000009840/ENSSSCG00000027628/ENSSSCG00000040694/ENSSSCG00000010380/ENSSSCG00000025729/ENSSSCG00000000769/ENSSSCG00000033626/…
ssc05016	Huntington disease - Sus scrofa (pig)	125/2266	239/5994	2.35426597723336e-06	0.000247197927609502	ENSSSCG00000005838/ENSSSCG00000016690/ENSSSCG00000029275/ENSSSCG00000000405/ENSSSCG00000025454/ENSSSCG00000018078/ENSSSCG00000000272/ENSSSCG00000040325/ENSSSCG00000022299/ENSSSCG00000018086/ENSSSCG00000022659/ENSSSCG00000018065/ENSSSCG00000002526/ENSSSCG00000036438/ENSSSCG00000037046/ENSSSCG00000018069/ENSSSCG00000018084/ENSSSCG00000028278/novel.902/ENSSSCG00000026041/ENSSSCG00000018082/ENSSSCG00…	TRAF2/CREB5/PPARGC1A/-/POLR2C/COX2/SP1/COX7C/ACTR10/ND4L/CLTC/ND1/RCOR1/GPX3/TUBB4B/ND2/ND3/-/-/MAP3K5/COX3/SIN3A/-/-/GPX1/CASP3/COX1/TAF4B/COX7B/CASP8/ATP5PO/NDUFS5/TGM2/PLCB1/NDUFAB1/SLC25A5/NDUFB3/SDHC/TUBA4A/COX7A2L/ATP6/NDUFS4/ATP5MC3/NDUFB4/TUBB2B/CASP7/NDUFB10/UQCRQ/PPARG/DCTN6/COX5A/ND4/EP300/NDUFS2/WIPI2/POLR2H/TFAM/AP2A1/TUBA1B/WIPI1/ACTR1B/CYTB/HAP1/UQCRC2/NDUFV2/COX8A/UQCR10/-/ATP5F1A…	ssc:100513840/ssc:100515635/ssc:397013/ssc:100157156/ssc:100620737/ssc:808504/ssc:396575/ssc:100037990/ssc:100620619/ssc:808509/ssc:100271929/ssc:808501/ssc:100155804/ssc:396598/ssc:100516352/ssc:808502/ssc:808508/ssc:100737040/ssc:808501/ssc:100622769/ssc:808507/ssc:100621221/ssc:100512624/ssc:100579141/ssc:397403/ssc:397244/ssc:808503/ssc:100037274/ssc:100516480/ssc:595105/ssc:733678/ssc:100514…	125	89	ENSSSCG00000029275/ENSSSCG00000000405/ENSSSCG00000018078/ENSSSCG00000000272/ENSSSCG00000040325/ENSSSCG00000022299/ENSSSCG00000018086/ENSSSCG00000022659/ENSSSCG00000018065/ENSSSCG00000036438/ENSSSCG00000018069/ENSSSCG00000018084/novel.902/ENSSSCG00000018082/ENSSSCG00000001880/ENSSSCG00000032166/ENSSSCG00000024313/ENSSSCG00000033727/ENSSSCG00000018075/ENSSSCG00000032129/ENSSSCG00000028157/ENSSSCG00…	36	ENSSSCG00000005838/ENSSSCG00000016690/ENSSSCG00000025454/ENSSSCG00000002526/ENSSSCG00000037046/ENSSSCG00000028278/ENSSSCG00000026041/ENSSSCG00000034012/ENSSSCG00000003718/ENSSSCG00000023522/ENSSSCG00000016216/ENSSSCG00000033655/ENSSSCG00000011579/ENSSSCG00000000068/ENSSSCG00000007580/ENSSSCG00000022507/ENSSSCG00000040185/ENSSSCG00000003199/ENSSSCG00000017427/ENSSSCG00000021427/ENSSSCG00000003112/…
ssc05012	Parkinson disease - Sus scrofa (pig)	76/2266	134/5994	5.49458649491828e-06	0.000432698686474814	ENSSSCG00000023379/ENSSSCG00000000405/ENSSSCG00000018078/ENSSSCG00000040325/ENSSSCG00000018086/ENSSSCG00000018065/ENSSSCG00000018069/ENSSSCG00000018084/novel.902/ENSSSCG00000018082/ENSSSCG00000032166/ENSSSCG00000024313/ENSSSCG00000034012/ENSSSCG00000018075/ENSSSCG00000032129/ENSSSCG00000012042/ENSSSCG00000003653/ENSSSCG00000029037/ENSSSCG00000010795/ENSSSCG00000012623/ENSSSCG00000016100/ENSSSCG00…	UBE2L6/-/COX2/COX7C/ND4L/ND1/ND2/ND3/-/COX3/-/-/CASP3/COX1/COX7B/ATP5PO/NDUFS5/DRD1/NDUFAB1/SLC25A5/NDUFB3/SDHC/UBE2J2/COX7A2L/ATP6/NDUFS4/ATP5MC3/NDUFB4/SNCAIP/CASP7/NDUFB10/UQCRQ/UBA1/COX5A/ND4/NDUFS2/CYTB/UQCRC2/NDUFV2/COX8A/UQCR10/-/ATP5F1A/ATP5MC1/NDUFA2/GNAI1/-/-/COX6A1/-/NDUFB8/SDHD/-/UQCRFS1/ATP5PB/-/ND5/-/COX5B/ATP5PF/-/COX7A2/UBE2G2/PARK7/NDUFA8/NDUFB9/ND6/SLC25A6/SDHB/ATP5F1D/NDUFV1/UQ…	ssc:100514753/ssc:100157156/ssc:808504/ssc:100037990/ssc:808509/ssc:808501/ssc:808502/ssc:808508/ssc:808501/ssc:808507/ssc:100512624/ssc:100579141/ssc:397244/ssc:808503/ssc:100516480/ssc:733678/ssc:100514655/ssc:100144487/ssc:100312976/ssc:100158185/ssc:100525083/ssc:100524676/ssc:100523610/ssc:100516606/ssc:808506/ssc:100516161/ssc:100513629/ssc:100624335/ssc:100049698/ssc:397244/ssc:100623873/s…	76	67	ENSSSCG00000023379/ENSSSCG00000000405/ENSSSCG00000018078/ENSSSCG00000040325/ENSSSCG00000018086/ENSSSCG00000018065/ENSSSCG00000018069/ENSSSCG00000018084/novel.902/ENSSSCG00000018082/ENSSSCG00000032166/ENSSSCG00000024313/ENSSSCG00000018075/ENSSSCG00000032129/ENSSSCG00000012042/ENSSSCG00000003653/ENSSSCG00000010795/ENSSSCG00000012623/ENSSSCG00000016100/ENSSSCG00000030318/ENSSSCG00000008466/ENSSSCG00…	9	ENSSSCG00000034012/ENSSSCG00000029037/ENSSSCG00000003334/ENSSSCG00000014235/ENSSSCG00000012270/ENSSSCG00000015407/ENSSSCG00000040694/ENSSSCG00000027165/ENSSSCG00000033673
ssc04115	p53 signaling pathway - Sus scrofa (pig)	38/2266	57/5994	8.66783962297079e-06	0.000546073896247159	ENSSSCG00000025698/ENSSSCG00000037066/ENSSSCG00000004789/ENSSSCG00000029438/ENSSSCG00000037015/ENSSSCG00000029304/ENSSSCG00000029326/ENSSSCG00000008988/ENSSSCG00000034012/ENSSSCG00000008969/ENSSSCG00000038694/ENSSSCG00000022689/ENSSSCG00000028157/ENSSSCG00000010440/ENSSSCG00000006280/ENSSSCG00000017024/ENSSSCG00000032408/ENSSSCG00000026454/ENSSSCG00000006095/ENSSSCG00000010448/ENSSSCG00000004894/…	SERPINE1/GADD45A/THBS1/SESN2/SESN3/STEAP3/CCNB1/CCNG2/CASP3/RCHY1/CCND2/GADD45B/CASP8/-/GORAB/CCNG1/CASP7/PMAIP1/CCNE2/-/SERPINB5/RRM2B/PPM1D/TP53/CDKN1A/-/BCL2L1/CCND3/PIDD1/ATR/MDM4/MDM2/-/GTSE1/-/CHEK2/TSC2/AIFM2	ssc:396945/ssc:733669/ssc:492313/ssc:100620966/ssc:100526065/ssc:100620912/ssc:397662/ssc:100523979/ssc:397244/ssc:100038006/ssc:397162/ssc:100621090/ssc:595105/ssc:100156264/ssc:100738993/ssc:595110/ssc:397244/ssc:397278/ssc:100512048/ssc:396826/ssc:100155836/ssc:100157205/ssc:100525714/ssc:397276/ssc:100152215/ssc:100517403/ssc:397536/ssc:780426/ssc:102167527/ssc:100516227/ssc:100512731/ssc:100…	38	12	ENSSSCG00000037015/ENSSSCG00000029304/ENSSSCG00000008988/ENSSSCG00000028157/ENSSSCG00000017024/ENSSSCG00000032408/ENSSSCG00000036139/ENSSSCG00000017950/ENSSSCG00000011679/ENSSSCG00000015284/ENSSSCG00000034864/ENSSSCG00000010258	26	ENSSSCG00000025698/ENSSSCG00000037066/ENSSSCG00000004789/ENSSSCG00000029438/ENSSSCG00000029326/ENSSSCG00000034012/ENSSSCG00000008969/ENSSSCG00000038694/ENSSSCG00000022689/ENSSSCG00000010440/ENSSSCG00000006280/ENSSSCG00000026454/ENSSSCG00000006095/ENSSSCG00000010448/ENSSSCG00000004894/ENSSSCG00000026665/ENSSSCG00000001565/ENSSSCG00000003112/ENSSSCG00000035357/ENSSSCG00000032284/ENSSSCG00000012843/…
ssc05202	Transcriptional misregulation in cancer - Sus scrofa (pig)	79/2266	145/5994	2.69439153374154e-05	0.00141455555521431	ENSSSCG00000005965/ENSSSCG00000011951/ENSSSCG00000010312/ENSSSCG00000001912/ENSSSCG00000037066/ENSSSCG00000030560/ENSSSCG00000003876/ENSSSCG00000011226/ENSSSCG00000035537/ENSSSCG00000004759/ENSSSCG00000017428/ENSSSCG00000024351/ENSSSCG00000027722/ENSSSCG00000000272/ENSSSCG00000001561/ENSSSCG00000013316/ENSSSCG00000010226/ENSSSCG00000007032/ENSSSCG00000001880/ENSSSCG00000007541/ENSSSCG00000023324/…	MYC/NFKBIZ/PLAU/PML/GADD45A/IGF1R/CDKN2C/TGFBR2/RUNX1/SPINT1/JUP/MET/BMP2K/SP1/ETV7/WT1/JMJD1C/PLAT/SIN3A/PDGFA/-/ETV6/NFKB1/CCND2/GADD45B/FLT1/RELA/TFE3/ZBTB17/CD86/TAF15/FUT8/PPARG/ETV1/CDK9/FOXO1/PRCC/ID2/-/KDM6A/PBX3/TP53/CDKN1A/DUSP6/HHEX/SLC45A3/H3F3A/SIX1/ELK4/CCNT1/-/ETV4/RUNX2/SIX4/BCL6/RXRB/BCL2L1/MLLT1/PER2/FLT3/ARNT2/DOT1L/PBX1/CDK14/CCNT2/SS18/MDM2/RXRA/-/CSF2/NSD2/MAX/-/-/DDIT3/INSR…	ssc:448810/ssc:100520981/ssc:396985/ssc:100157336/ssc:733669/ssc:397350/ssc:100515210/ssc:100038019/ssc:100512633/ssc:100157387/ssc:397592/ssc:654328/ssc:100624635/ssc:396575/ssc:100156210/ssc:397338/ssc:100157328/ssc:397121/ssc:100621221/ssc:100519764/ssc:100623006/ssc:100157726/ssc:751869/ssc:397162/ssc:100621090/ssc:396763/ssc:100135665/ssc:100511298/ssc:100620358/ssc:397441/ssc:100518332/ssc:…	79	34	ENSSSCG00000011951/ENSSSCG00000001912/ENSSSCG00000030560/ENSSSCG00000003876/ENSSSCG00000017428/ENSSSCG00000000272/ENSSSCG00000001561/ENSSSCG00000010226/ENSSSCG00000001880/ENSSSCG00000024152/ENSSSCG00000011877/ENSSSCG00000017707/ENSSSCG00000002283/ENSSSCG00000024591/ENSSSCG00000009370/ENSSSCG00000008645/ENSSSCG00000005604/ENSSSCG00000017950/ENSSSCG00000037910/ENSSSCG00000026547/ENSSSCG00000023971/…	45	ENSSSCG00000005965/ENSSSCG00000010312/ENSSSCG00000037066/ENSSSCG00000011226/ENSSSCG00000035537/ENSSSCG00000004759/ENSSSCG00000024351/ENSSSCG00000027722/ENSSSCG00000013316/ENSSSCG00000007032/ENSSSCG00000007541/ENSSSCG00000023324/ENSSSCG00000030957/ENSSSCG00000038694/ENSSSCG00000022689/ENSSSCG00000009320/ENSSSCG00000012981/ENSSSCG00000012287/ENSSSCG00000026103/ENSSSCG00000011579/ENSSSCG00000005621/…
ssc00280	Valine, leucine and isoleucine degradation - Sus scrofa (pig)	29/2266	44/5994	0.000139235382086366	0.00623469273619987	ENSSSCG00000014247/ENSSSCG00000018041/ENSSSCG00000029163/ENSSSCG00000007909/ENSSSCG00000016872/ENSSSCG00000015443/ENSSSCG00000004510/ENSSSCG00000040296/ENSSSCG00000011653/ENSSSCG00000003192/ENSSSCG00000006324/ENSSSCG00000010723/ENSSSCG00000002357/ENSSSCG00000026153/ENSSSCG00000016863/novel.775/ENSSSCG00000016049/ENSSSCG00000004465/ENSSSCG00000003139/ENSSSCG00000005361/ENSSSCG00000035696/ENSSSCG00…	ALDH7A1/ALDH3A2/BCAT1/ABAT/HMGCS1/DLD/ACAA2/EHHADH/PCCB/IL4I1/-/ACADSB/ALDH6A1/ACAT1/OXCT1/-/HIBCH/BCKDHB/BCAT2/ALDH1B1/MCEE/ACADM/ACAA1/ACAT2/ALDH2/AACS/DBT/HADHA/ACADS	ssc:106504110/ssc:100525303/ssc:100518784/ssc:397500/ssc:100524223/ssc:397129/ssc:100312959/ssc:448846/ssc:100158147/ssc:100522257/ssc:100153809/ssc:100154810/ssc:100153301/ssc:100626793/ssc:396978/ssc:100627341/ssc:100514687/ssc:100142669/ssc:396841/ssc:100156278/ssc:100037986/ssc:397104/ssc:100515577/ssc:100152303/ssc:733685/ssc:100156545/ssc:100156530/ssc:397012/ssc:396932	29	23	ENSSSCG00000014247/ENSSSCG00000007909/ENSSSCG00000016872/ENSSSCG00000015443/ENSSSCG00000004510/ENSSSCG00000040296/ENSSSCG00000011653/ENSSSCG00000006324/ENSSSCG00000010723/ENSSSCG00000002357/ENSSSCG00000026153/ENSSSCG00000016863/novel.775/ENSSSCG00000016049/ENSSSCG00000004465/ENSSSCG00000003139/ENSSSCG00000005361/ENSSSCG00000035696/ENSSSCG00000003776/ENSSSCG00000011250/ENSSSCG00000009889/ENSSSCG00…	6	ENSSSCG00000018041/ENSSSCG00000029163/ENSSSCG00000003192/ENSSSCG00000004049/ENSSSCG00000006866/ENSSSCG00000009916
ssc04710	Circadian rhythm - Sus scrofa (pig)	21/2266	29/5994	0.000158341402824124	0.00623469273619987	ENSSSCG00000000107/ENSSSCG00000028552/ENSSSCG00000035852/ENSSSCG00000036136/ENSSSCG00000000164/ENSSSCG00000006703/ENSSSCG00000016432/ENSSSCG00000008171/ENSSSCG00000023307/ENSSSCG00000010563/ENSSSCG00000009840/ENSSSCG00000013397/ENSSSCG00000038628/ENSSSCG00000028572/ENSSSCG00000016338/ENSSSCG00000009472/ENSSSCG00000017983/ENSSSCG00000013270/ENSSSCG00000008909/ENSSSCG00000036145/ENSSSCG00000016200	-/BHLHE41/CSNK1D/BHLHE40/CRY1/PRKAB2/PRKAG2/NPAS2/FBXW11/BTRC/PRKAB1/ARNTL/SKP1/-/PER2/FBXL3/PER1/CRY2/CLOCK/PRKAA2/PRKAG3	ssc:100523244/ssc:100626912/ssc:100625051/ssc:100514873/ssc:100520380/ssc:100157793/ssc:100515868/ssc:100521893/ssc:100157842/ssc:100157842/ssc:100156537/ssc:100037286/ssc:100520183/ssc:100627898/ssc:100154609/ssc:100152980/ssc:100620648/ssc:100517750/ssc:100628097/ssc:397504/ssc:397149	21	5	ENSSSCG00000036136/ENSSSCG00000008171/ENSSSCG00000010563/ENSSSCG00000038628/ENSSSCG00000017983	16	ENSSSCG00000000107/ENSSSCG00000028552/ENSSSCG00000035852/ENSSSCG00000000164/ENSSSCG00000006703/ENSSSCG00000016432/ENSSSCG00000023307/ENSSSCG00000009840/ENSSSCG00000013397/ENSSSCG00000028572/ENSSSCG00000016338/ENSSSCG00000009472/ENSSSCG00000013270/ENSSSCG00000008909/ENSSSCG00000036145/ENSSSCG00000016200
ssc00310	Lysine degradation - Sus scrofa (pig)	34/2266	55/5994	0.000246364504192969	0.0086227576467539	ENSSSCG00000028840/ENSSSCG00000014247/ENSSSCG00000018041/ENSSSCG00000013883/ENSSSCG00000011689/ENSSSCG00000023324/novel.254/ENSSSCG00000003433/ENSSSCG00000029082/ENSSSCG00000015443/ENSSSCG00000030396/ENSSSCG00000040296/ENSSSCG00000028879/ENSSSCG00000006324/ENSSSCG00000016613/ENSSSCG00000031459/ENSSSCG00000032453/ENSSSCG00000026153/ENSSSCG00000013729/ENSSSCG00000013457/ENSSSCG00000005361/ENSSSCG00…	EZH2/ALDH7A1/ALDH3A2/COLGALT1/PLOD2/-/-/PLOD1/KMT2E/DLD/SETD7/EHHADH/PLOD3/-/AASS/KMT5B/SUV39H1/ACAT1/GCDH/DOT1L/ALDH1B1/-/EHMT2/-/SETDB2/SETD1A/KMT5C/ACAT2/NSD3/ALDH2/KMT5A/NSD2/SMYD2/HADHA	ssc:100625497/ssc:106504110/ssc:100525303/ssc:100517457/ssc:641354/ssc:100623006/ssc:100156137/ssc:100525583/ssc:100628131/ssc:397129/ssc:100626704/ssc:448846/ssc:100624420/ssc:100153809/ssc:100513962/ssc:100521358/ssc:767626/ssc:100626793/ssc:100522477/ssc:100738665/ssc:100156278/ssc:100514009/ssc:100124382/ssc:100156137/ssc:100157885/ssc:100511747/ssc:100521358/ssc:100152303/ssc:100520868/ssc:7…	34	15	ENSSSCG00000014247/ENSSSCG00000011689/ENSSSCG00000003433/ENSSSCG00000029082/ENSSSCG00000015443/ENSSSCG00000040296/ENSSSCG00000006324/ENSSSCG00000016613/ENSSSCG00000026153/ENSSSCG00000013729/ENSSSCG00000005361/ENSSSCG00000001420/ENSSSCG00000009395/ENSSSCG00000009889/ENSSSCG00000008571	19	ENSSSCG00000028840/ENSSSCG00000018041/ENSSSCG00000013883/ENSSSCG00000023324/novel.254/ENSSSCG00000030396/ENSSSCG00000028879/ENSSSCG00000031459/ENSSSCG00000032453/ENSSSCG00000013457/ENSSSCG00000011531/ENSSSCG00000051618/ENSSSCG00000007782/ENSSSCG00000035829/ENSSSCG00000004049/ENSSSCG00000015820/ENSSSCG00000009777/ENSSSCG00000008682/ENSSSCG00000015583
ssc04714	Thermogenesis - Sus scrofa (pig)	104/2266	212/5994	0.000440745398616835	0.0138834800564303	ENSSSCG00000016690/ENSSSCG00000029275/ENSSSCG00000000405/ENSSSCG00000028355/ENSSSCG00000018078/ENSSSCG00000040325/ENSSSCG00000018086/ENSSSCG00000018065/ENSSSCG00000018069/ENSSSCG00000018084/novel.902/ENSSSCG00000026041/ENSSSCG00000005232/ENSSSCG00000018082/ENSSSCG00000032166/ENSSSCG00000024313/ENSSSCG00000018075/ENSSSCG00000032129/ENSSSCG00000012042/ENSSSCG00000003653/ENSSSCG00000010795/ENSSSCG00…	CREB5/PPARGC1A/-/ACTG1/COX2/COX7C/ND4L/ND1/ND2/ND3/-/MAP3K5/SMARCA2/COX3/-/-/COX1/COX7B/ATP5PO/NDUFS5/NDUFAB1/ATP5ME/RPS6/ADCY7/NDUFB3/SDHC/ACTB/ARID1A/COX7A2L/ATP6/NDUFS4/ATP5MC3/PNPLA2/AKT1S1/NDUFB4/CPT1A/PRKAB2/NDUFB10/UQCRQ/PPARG/COX5A/ND4/PRKAG2/MGLL/NDUFS2/FGFR1/CYTB/KDM1A/UQCRC2/NDUFV2/COX8A/ZNF131/UQCR10/-/ATP5F1A/ATP5MC1/NDUFA2/PRKAB1/NDUFAF3/-/ACSL3/ACSL1/-/NDUFAF1/COX6A1/-/NDUFB8/-/SDH…	ssc:100515635/ssc:397013/ssc:100157156/ssc:397653/ssc:808504/ssc:100037990/ssc:808509/ssc:808501/ssc:808502/ssc:808508/ssc:808501/ssc:100622769/ssc:100157302/ssc:808507/ssc:100512624/ssc:100579141/ssc:808503/ssc:100516480/ssc:733678/ssc:100514655/ssc:100312976/ssc:396950/ssc:100038023/ssc:100620994/ssc:100525083/ssc:100524676/ssc:414396/ssc:100513359/ssc:100516606/ssc:808506/ssc:100516161/ssc:100…	104	79	ENSSSCG00000029275/ENSSSCG00000000405/ENSSSCG00000018078/ENSSSCG00000040325/ENSSSCG00000018086/ENSSSCG00000018065/ENSSSCG00000018069/ENSSSCG00000018084/novel.902/ENSSSCG00000018082/ENSSSCG00000032166/ENSSSCG00000024313/ENSSSCG00000018075/ENSSSCG00000032129/ENSSSCG00000012042/ENSSSCG00000003653/ENSSSCG00000010795/ENSSSCG00000023903/ENSSSCG00000005169/ENSSSCG00000016100/ENSSSCG00000030318/ENSSSCG00…	25	ENSSSCG00000016690/ENSSSCG00000028355/ENSSSCG00000026041/ENSSSCG00000005232/ENSSSCG00000039408/ENSSSCG00000007585/ENSSSCG00000003559/ENSSSCG00000012841/ENSSSCG00000003194/ENSSSCG00000012880/ENSSSCG00000006703/ENSSSCG00000011579/ENSSSCG00000016432/ENSSSCG00000024134/ENSSSCG00000040959/ENSSSCG00000009840/ENSSSCG00000040694/ENSSSCG00000013496/ENSSSCG00000004342/ENSSSCG00000017206/ENSSSCG00000027119/…
ssc04530	Tight junction - Sus scrofa (pig)	71/2266	139/5994	0.000865135105879285	0.0246078169922419	ENSSSCG00000012030/ENSSSCG00000005247/ENSSSCG00000039793/ENSSSCG00000035537/ENSSSCG00000031657/ENSSSCG00000028355/ENSSSCG00000038144/novel.593/ENSSSCG00000035038/ENSSSCG00000024413/ENSSSCG00000012591/ENSSSCG00000036702/ENSSSCG00000013491/ENSSSCG00000000145/ENSSSCG00000006502/ENSSSCG00000031769/ENSSSCG00000026041/ENSSSCG00000004058/ENSSSCG00000011643/ENSSSCG00000006621/ENSSSCG00000003520/ENSSSCG00…	CLDN8/-/PATJ/RUNX1/-/ACTG1/-/-/CGNL1/PPP2R1A/AMOT/ACTN1/TJP3/-/ARHGEF2/CTTN/MAP3K5/EZR/AMOTL2/-/-/OCLN/-/CLDN6/PPP2R2A/ERBB2/ACTB/-/TUBA4A/CLDN2/EPB41L4B/SLC9A3R1/PARD6B/MYL9/PRKAB2/MSN/-/PRKAG2/ACTN4/CLDN1/PPP2CA/TUBA1B/DLG2/YBX3/PRKAB1/RAC3/MAPK8/RAP2A/RAPGEF2/RAP2C/PPP2CB/CLDN10/PPP4C/-/RAB8B/-/HSPA4/NF2/AMOTL1/F11R/TUBA8/MARVELD2/PRKAA2/PRKAG3/-/MICALL2/ACTR3/STK11/AFDN/DLG1/CLDN9	ssc:100302021/ssc:100513065/ssc:100524203/ssc:100512633/ssc:396913/ssc:397653/ssc:396904/ssc:396904/ssc:100621470/ssc:397088/ssc:100158213/ssc:100513412/ssc:100626455/ssc:396904/ssc:100145887/ssc:100737993/ssc:100622769/ssc:494457/ssc:100523696/ssc:100157963/ssc:780428/ssc:397236/ssc:100153972/ssc:100302020/ssc:397090/ssc:100516641/ssc:414396/ssc:396913/ssc:100151951/ssc:733684/ssc:100510946/ssc:…	71	22	ENSSSCG00000012030/ENSSSCG00000039793/ENSSSCG00000035038/ENSSSCG00000012591/ENSSSCG00000013491/ENSSSCG00000006621/ENSSSCG00000003520/ENSSSCG00000006564/ENSSSCG00000017497/ENSSSCG00000037234/ENSSSCG00000000190/ENSSSCG00000014904/ENSSSCG00000000633/ENSSSCG00000036973/ENSSSCG00000008881/ENSSSCG00000026301/ENSSSCG00000009500/ENSSSCG00000026571/ENSSSCG00000028707/ENSSSCG00000006369/ENSSSCG00000027190/…	49	ENSSSCG00000005247/ENSSSCG00000035537/ENSSSCG00000031657/ENSSSCG00000028355/ENSSSCG00000038144/novel.593/ENSSSCG00000024413/ENSSSCG00000036702/ENSSSCG00000000145/ENSSSCG00000006502/ENSSSCG00000031769/ENSSSCG00000026041/ENSSSCG00000004058/ENSSSCG00000011643/ENSSSCG00000021514/ENSSSCG00000023743/ENSSSCG00000009657/ENSSSCG00000007585/ENSSSCG00000031912/ENSSSCG00000016216/ENSSSCG00000005446/ENSSSCG00…
ssc05206	MicroRNAs in cancer - Sus scrofa (pig)	77/2266	153/5994	0.0009374406473235	0.0246078169922419	ENSSSCG00000005965/ENSSSCG00000029456/ENSSSCG00000010312/ENSSSCG00000004789/ENSSSCG00000017403/ENSSSCG00000011407/ENSSSCG00000020725/ENSSSCG00000031888/ENSSSCG00000031076/ENSSSCG00000011033/ENSSSCG00000000293/ENSSSCG00000024351/ENSSSCG00000013297/ENSSSCG00000028840/ENSSSCG00000015579/ENSSSCG00000001695/ENSSSCG00000006530/ENSSSCG00000004058/ENSSSCG00000036695/ENSSSCG00000017366/ENSSSCG00000006653/…	MYC/SLC7A1/PLAU/THBS1/STAT3/RASSF1/ERBB3/DDIT4/MAPK7/VIM/ITGA5/MET/CD44/EZH2/PTGS2/VEGFA/EFNA1/EZR/IGF2BP3/HDAC5/ENSA/PDGFA/CRKL/NFKB1/ABL1/CASP3/CCND2/-/ERBB2/PIK3CA/HDAC9/STMN1/CYP1B1/-/CCNG1/PIM3/HMOX1/CASP7/BRCA1/CCNE2/E2F2/ABCC1/EP300/ITGB3/EFNA4/HOXD9/SERPINB5/TIMP3/KIF23/-/TP53/CDKN1A/SLC45A3/DICER1/CYP24A1/RPTOR/IRS1/-/-/PAK4/PLCG1/SHC1/GRB2/CDC25A/MDM4/ST14/MDM2/MAPK1/TP73/-/-/SOS1/SIRT1…	ssc:448810/ssc:503545/ssc:396985/ssc:492313/ssc:733648/ssc:100516830/ssc:100525045/ssc:100153821/ssc:102164433/ssc:100522394/ssc:100155091/ssc:654328/ssc:100525150/ssc:100625497/ssc:397590/ssc:397157/ssc:100144501/ssc:494457/ssc:100620940/ssc:100515165/ssc:397648/ssc:100519764/ssc:100525363/ssc:751869/ssc:100524544/ssc:397244/ssc:397162/ssc:100156264/ssc:100516641/ssc:100621789/ssc:100515165/ssc:…	77	31	ENSSSCG00000017403/ENSSSCG00000020725/ENSSSCG00000031888/ENSSSCG00000006530/ENSSSCG00000036695/ENSSSCG00000006653/ENSSSCG00000017497/ENSSSCG00000030413/ENSSSCG00000026257/ENSSSCG00000021560/ENSSSCG00000017024/ENSSSCG00000032408/ENSSSCG00000022101/ENSSSCG00000032710/ENSSSCG00000036831/ENSSSCG00000015982/ENSSSCG00000031866/ENSSSCG00000017950/ENSSSCG00000026547/ENSSSCG00000028225/ENSSSCG00000017139/…	46	ENSSSCG00000005965/ENSSSCG00000029456/ENSSSCG00000010312/ENSSSCG00000004789/ENSSSCG00000011407/ENSSSCG00000031076/ENSSSCG00000011033/ENSSSCG00000000293/ENSSSCG00000024351/ENSSSCG00000013297/ENSSSCG00000028840/ENSSSCG00000015579/ENSSSCG00000001695/ENSSSCG00000004058/ENSSSCG00000017366/ENSSSCG00000007541/ENSSSCG00000010095/ENSSSCG00000030957/ENSSSCG00000005706/ENSSSCG00000034012/ENSSSCG00000038694/…
ssc04218	Cellular senescence - Sus scrofa (pig)	73/2266	145/5994	0.00124266642687699	0.0301107634204809	ENSSSCG00000005965/ENSSSCG00000025698/ENSSSCG00000015235/ENSSSCG00000037066/ENSSSCG00000011226/ENSSSCG00000033786/ENSSSCG00000025768/ENSSSCG00000004636/ENSSSCG00000014016/ENSSSCG00000039060/ENSSSCG00000022545/ENSSSCG00000026517/ENSSSCG00000003017/ENSSSCG00000001518/ENSSSCG00000029326/ENSSSCG00000007331/ENSSSCG00000030957/ENSSSCG00000009828/ENSSSCG00000038694/ENSSSCG00000022689/ENSSSCG00000010440/…	MYC/SERPINE1/ETS1/GADD45A/TGFBR2/-/CALM1/TRPM7/SQSTM1/RASSF3/CALM3/CALML4/TGFB1/ITPR3/CCNB1/RBL1/NFKB1/PPP1CC/CCND2/GADD45B/-/PPP3CB/SLC25A5/RELA/PIK3CA/-/MAP2K6/EIF4EBP1/ZFP36L2/MAPKAPK2/-/MAP2K3/CCNE2/MRE11/E2F2/MYBL2/AKT2/FOXO1/-/FBXW11/BTRC/TP53/CDKN1A/RASSF5/ZFP36L1/LIN54/-/-/SMAD2/-/-/PPID/TRAF3IP2/CCND3/LIN37/RBL2/ATR/CDC25A/MDM2/MAPK1/E2F4/CAPN1/NFATC3/SLC25A6/-/CHEK2/SIRT1/TSC2/VDAC1/PPP…	ssc:448810/ssc:396945/ssc:100302363/ssc:733669/ssc:100038019/ssc:100155308/ssc:100522926/ssc:100169932/ssc:100518718/ssc:100521638/ssc:100522926/ssc:100519528/ssc:397078/ssc:100155015/ssc:397662/ssc:100153296/ssc:751869/ssc:733612/ssc:397162/ssc:100621090/ssc:100156264/ssc:396603/ssc:100158185/ssc:100135665/ssc:100621789/ssc:100037288/ssc:100625946/ssc:100627508/ssc:100513591/ssc:100521986/ssc:73…	73	32	ENSSSCG00000025768/ENSSSCG00000004636/ENSSSCG00000022545/ENSSSCG00000026517/ENSSSCG00000007331/ENSSSCG00000009828/ENSSSCG00000010301/ENSSSCG00000012623/ENSSSCG00000030413/ENSSSCG00000001229/ENSSSCG00000017254/ENSSSCG00000038549/ENSSSCG00000014955/ENSSSCG00000032710/ENSSSCG00000009370/ENSSSCG00000028423/ENSSSCG00000010563/ENSSSCG00000017950/ENSSSCG00000028304/ENSSSCG00000014280/ENSSSCG00000004505/…	41	ENSSSCG00000005965/ENSSSCG00000025698/ENSSSCG00000015235/ENSSSCG00000037066/ENSSSCG00000011226/ENSSSCG00000033786/ENSSSCG00000014016/ENSSSCG00000039060/ENSSSCG00000003017/ENSSSCG00000001518/ENSSSCG00000029326/ENSSSCG00000030957/ENSSSCG00000038694/ENSSSCG00000022689/ENSSSCG00000010440/ENSSSCG00000012981/ENSSSCG00000022301/ENSSSCG00000015650/ENSSSCG00000004387/ENSSSCG00000034379/ENSSSCG00000006095/…
ssc00900	Terpenoid backbone biosynthesis - Sus scrofa (pig)	15/2266	21/5994	0.00181280934215207	0.0407882101984216	ENSSSCG00000020885/ENSSSCG00000031159/ENSSSCG00000014080/ENSSSCG00000006512/ENSSSCG00000016872/ENSSSCG00000003369/ENSSSCG00000002281/ENSSSCG00000029066/ENSSSCG00000026153/ENSSSCG00000027902/ENSSSCG00000029790/ENSSSCG00000031510/ENSSSCG00000012927/ENSSSCG00000036168/ENSSSCG00000004049	NUS1/BEND3/HMGCR/FDPS/HMGCS1/RPL22/-/IDI1/ACAT1/ZMPSTE24/PCYOX1/FNTA/RCE1/PDSS2/ACAT2	ssc:100154658/ssc:100312977/ssc:100144446/ssc:100153932/ssc:100524223/ssc:100514410/ssc:100512293/ssc:100625049/ssc:100626793/ssc:106507628/ssc:100624596/ssc:100627556/ssc:100514389/ssc:100312977/ssc:100152303	15	10	ENSSSCG00000014080/ENSSSCG00000006512/ENSSSCG00000016872/ENSSSCG00000003369/ENSSSCG00000029066/ENSSSCG00000026153/ENSSSCG00000027902/ENSSSCG00000029790/ENSSSCG00000031510/ENSSSCG00000036168	5	ENSSSCG00000020885/ENSSSCG00000031159/ENSSSCG00000002281/ENSSSCG00000012927/ENSSSCG00000004049
ssc03008	Ribosome biogenesis in eukaryotes - Sus scrofa (pig)	40/2266	73/5994	0.00221789177474338	0.0455728516338714	ENSSSCG00000002753/ENSSSCG00000038534/ENSSSCG00000027676/ENSSSCG00000010145/ENSSSCG00000029627/ENSSSCG00000007732/ENSSSCG00000012823/ENSSSCG00000022952/ENSSSCG00000028602/ENSSSCG00000016036/ENSSSCG00000028638/ENSSSCG00000010990/ENSSSCG00000004847/ENSSSCG00000037686/ENSSSCG00000004328/ENSSSCG00000014450/ENSSSCG00000007119/ENSSSCG00000001024/ENSSSCG00000042572/ENSSSCG00000031631/ENSSSCG00000036529/…	NOB1/TSR1/NOP56/HEATR1/-/SBDS/DKC1/NMD3/GTPBP4/WDR75/UTP4/NOL6/MPHOSPH10/TBL3/MDN1/TCOF1/NXT1/RIOK1/IMP3/GNL2/-/RPP38/RAN/RPP25L/RRP7A/RBM28/EIF6/WDR3/-/UTP15/RCL1/NOP58/-/GNL3/FCF1/CSNK2A2/NOP10/POP4/NAT10/IMP4	ssc:100516270/ssc:100157879/ssc:100512446/ssc:100154560/ssc:100623705/ssc:100516003/ssc:100216430/ssc:100738482/ssc:100625226/ssc:100511538/ssc:414432/ssc:100511276/ssc:100153310/ssc:100623969/ssc:100525725/ssc:100516425/ssc:100514739/ssc:100157926/ssc:100151831/ssc:100623150/ssc:100511553/ssc:100626611/ssc:397655/ssc:100522095/ssc:100625121/ssc:100628057/ssc:100627301/ssc:100154556/ssc:100523416…	40	5	ENSSSCG00000009746/ENSSSCG00000039635/ENSSSCG00000039202/ENSSSCG00000002804/ENSSSCG00000036960	35	ENSSSCG00000002753/ENSSSCG00000038534/ENSSSCG00000027676/ENSSSCG00000010145/ENSSSCG00000029627/ENSSSCG00000007732/ENSSSCG00000012823/ENSSSCG00000022952/ENSSSCG00000028602/ENSSSCG00000016036/ENSSSCG00000028638/ENSSSCG00000010990/ENSSSCG00000004847/ENSSSCG00000037686/ENSSSCG00000004328/ENSSSCG00000014450/ENSSSCG00000007119/ENSSSCG00000001024/ENSSSCG00000042572/ENSSSCG00000031631/ENSSSCG00000036529/…
ssc05010	Alzheimer disease - Sus scrofa (pig)	129/2266	280/5994	0.00231481151156172	0.0455728516338714	ENSSSCG00000000084/ENSSSCG00000025768/ENSSSCG00000005838/ENSSSCG00000000107/ENSSSCG00000000405/ENSSSCG00000022545/ENSSSCG00000032007/ENSSSCG00000018078/ENSSSCG00000026517/ENSSSCG00000014927/ENSSSCG00000040325/ENSSSCG00000018086/ENSSSCG00000018065/ENSSSCG00000015579/ENSSSCG00000013052/ENSSSCG00000037046/ENSSSCG00000018069/ENSSSCG00000018084/novel.902/ENSSSCG00000026041/ENSSSCG00000003342/ENSSSCG00…	ATF4/CALM1/TRAF2/-/-/CALM3/RTN4/COX2/CALML4/NOX4/COX7C/ND4L/ND1/PTGS2/-/TUBB4B/ND2/ND3/-/MAP3K5/DVL1/GRIN2A/ITPR3/COX3/-/NFKB1/-/CASP3/TNFRSF1A/COX1/COX7B/CASP8/ATP5PO/NDUFS5/PLCB1/PPP3CB/NDUFAB1/SLC25A5/NDUFB3/RELA/PIK3CA/SDHC/TUBA4A/COX7A2L/ATP6/NDUFS4/ATP5MC3/NDUFB4/TUBB2B/CASP7/NDUFB10/UQCRQ/FZD6/COX5A/ND4/-/NDUFS2/WIPI2/AKT2/TUBA1B/WIPI1/PSEN1/AXIN1/CYTB/UQCRC2/APH1A/NDUFV2/COX8A/UQCR10/-/AT…	ssc:100144302/ssc:100522926/ssc:100513840/ssc:100523244/ssc:100157156/ssc:100522926/ssc:100170118/ssc:808504/ssc:100519528/ssc:100523323/ssc:100037990/ssc:808509/ssc:808501/ssc:397590/ssc:100512087/ssc:100516352/ssc:808502/ssc:808508/ssc:808501/ssc:100622769/ssc:100525170/ssc:100736832/ssc:100155015/ssc:808507/ssc:100512624/ssc:751869/ssc:100579141/ssc:397244/ssc:397020/ssc:808503/ssc:100516480/s…	129	91	ENSSSCG00000025768/ENSSSCG00000000405/ENSSSCG00000022545/ENSSSCG00000018078/ENSSSCG00000026517/ENSSSCG00000014927/ENSSSCG00000040325/ENSSSCG00000018086/ENSSSCG00000018065/ENSSSCG00000018069/ENSSSCG00000018084/novel.902/ENSSSCG00000031290/ENSSSCG00000018082/ENSSSCG00000032166/ENSSSCG00000024313/ENSSSCG00000000708/ENSSSCG00000018075/ENSSSCG00000032129/ENSSSCG00000028157/ENSSSCG00000012042/ENSSSCG00…	38	ENSSSCG00000000084/ENSSSCG00000005838/ENSSSCG00000000107/ENSSSCG00000032007/ENSSSCG00000015579/ENSSSCG00000013052/ENSSSCG00000037046/ENSSSCG00000026041/ENSSSCG00000003342/ENSSSCG00000001518/ENSSSCG00000030957/ENSSSCG00000034012/ENSSSCG00000012981/ENSSSCG00000016216/ENSSSCG00000033655/ENSSSCG00000010448/ENSSSCG00000007580/ENSSSCG00000002989/ENSSSCG00000002340/ENSSSCG00000023204/ENSSSCG00000039010/…
