# Supplementary material for: Transcriptome Analyses of Senecavirus A-Infected PK-15 Cells: RIG-I and IRF7 Are the Important Factors in Inducing Type III Interferons
Source: Front Microbiol. 2022 Mar 4;13:846343. doi: 10.3389/fmicb.2022.846343 (PMC8931416; doi:10.3389/fmicb.2022.846343)
Supplement: Supplementary file 1 [file Data_Sheet_1.zip › Supplementary data/Supplementary Table 19 KEGG pathway enrichment results of DEGs in S18 vs Control.xls]

KEGGID	Description	GeneRatio	BgRatio	pvalue	padj	geneID	geneName	keggID	Count	Up	Up_Gene_names	Down	Down_Gene_names
ssc04932	Non-alcoholic fatty liver disease (NAFLD) - Sus scrofa (pig)	82/2812	128/6025	4.71982701320263e-05	0.00912980180822829	ENSSSCG00000000084/ENSSSCG00000032408/ENSSSCG00000006703/ENSSSCG00000040325/ENSSSCG00000030996/ENSSSCG00000003017/ENSSSCG00000010795/ENSSSCG00000028157/ENSSSCG00000036956/ENSSSCG00000026041/ENSSSCG00000003653/ENSSSCG00000032129/ENSSSCG00000008195/ENSSSCG00000030318/ENSSSCG00000005838/ENSSSCG00000031913/ENSSSCG00000024550/ENSSSCG00000016893/ENSSSCG00000024313/ENSSSCG00000000708/ENSSSCG00000024144/…	ATF4/CASP7/PRKAB2/COX7C/XBP1/TGFB1/NDUFAB1/CASP8/SOCS3/MAP3K5/NDUFS5/COX7B/COX5B/SDHC/TRAF2/NDUFB4/UQCR10/NDUFS4/-/TNFRSF1A/-/CASP3/COX5A/-/-/NDUFB10/IL1A/NDUFB8/EIF2S1/RAC3/COX6A1/SDHD/MAPK8/NDUFA13/RELA/NDUFA2/NDUFB3/UQCRQ/NFKB1/UQCRC2/PRKAG2/NDUFS2/COX7A2L/NDUFV2/NDUFB5/-/-/COX8A/NDUFB2/MAPK9/SDHB/NDUFB9/PRKAB1/AKT3/UQCRC1/-/RAC1/-/IL6R/IRS2/-/AKT2/NDUFV1/NDUFS3/GSK3B/MLXIPL/NDUFA8/ADIPOR2/CYC…	ssc:100144302/ssc:397244/ssc:100157793/ssc:100037990/ssc:100217386/ssc:397078/ssc:100312976/ssc:595105/ssc:493186/ssc:100622769/ssc:100514655/ssc:100516480/ssc:492822/ssc:100524676/ssc:100513840/ssc:100624335/ssc:100155687/ssc:100516161/ssc:100579141/ssc:397020/ssc:100624738/ssc:397244/ssc:100156967/ssc:100524239/ssc:396913/ssc:100623873/ssc:397094/ssc:448979/ssc:100155472/ssc:100627149/ssc:10015…	82	55	ENSSSCG00000032408/ENSSSCG00000040325/ENSSSCG00000030996/ENSSSCG00000010795/ENSSSCG00000028157/ENSSSCG00000036956/ENSSSCG00000003653/ENSSSCG00000032129/ENSSSCG00000008195/ENSSSCG00000030318/ENSSSCG00000031913/ENSSSCG00000024550/ENSSSCG00000016893/ENSSSCG00000024313/ENSSSCG00000000708/ENSSSCG00000024144/ENSSSCG00000024316/ENSSSCG00000013436/ENSSSCG00000030328/ENSSSCG00000008090/ENSSSCG00000006166/…	27	ENSSSCG00000000084/ENSSSCG00000006703/ENSSSCG00000003017/ENSSSCG00000026041/ENSSSCG00000005838/ENSSSCG00000034012/ENSSSCG00000031912/ENSSSCG00000033295/ENSSSCG00000010380/ENSSSCG00000012981/ENSSSCG00000030957/ENSSSCG00000016432/ENSSSCG00000040694/ENSSSCG00000009840/ENSSSCG00000035090/ENSSSCG00000027628/ENSSSCG00000002989/ENSSSCG00000011889/ENSSSCG00000000757/ENSSSCG00000016714/ENSSSCG00000000769/…
ssc03008	Ribosome biogenesis in eukaryotes - Sus scrofa (pig)	50/2812	72/6025	7.18839509069584e-05	0.00912980180822829	ENSSSCG00000027676/ENSSSCG00000012823/ENSSSCG00000002753/ENSSSCG00000038534/ENSSSCG00000022225/ENSSSCG00000029627/ENSSSCG00000010145/ENSSSCG00000028638/ENSSSCG00000006727/ENSSSCG00000010990/ENSSSCG00000011449/ENSSSCG00000016036/ENSSSCG00000007732/ENSSSCG00000014450/ENSSSCG00000028602/ENSSSCG00000004847/ENSSSCG00000022864/ENSSSCG00000013304/ENSSSCG00000009137/ENSSSCG00000033983/ENSSSCG00000022952/…	NOP56/DKC1/NOB1/TSR1/NOP58/-/HEATR1/UTP4/WDR3/NOL6/GNL3/WDR75/SBDS/TCOF1/GTPBP4/MPHOSPH10/EIF6/NAT10/GAR1/RRP7A/NMD3/POP1/TBL3/RIOK1/RBM28/UTP15/RPP25L/RPP38/-/GNL2/WDR36/NXT1/RPP30/-/SPATA5/CSNK2A2/-/MDN1/IMP3/REXO5/GNL3L/SNU13/RCL1/POP4/NXT2/POP5/NVL/BMS1/RAN/NOP10	ssc:100512446/ssc:100216430/ssc:100516270/ssc:100157879/ssc:100156132/ssc:100623705/ssc:100154560/ssc:414432/ssc:100154556/ssc:100511276/ssc:100155235/ssc:100511538/ssc:100516003/ssc:100516425/ssc:100625226/ssc:100153310/ssc:100627301/ssc:100511365/ssc:100516629/ssc:100625121/ssc:100738482/ssc:100739449/ssc:100623969/ssc:100157926/ssc:100628057/ssc:100515474/ssc:100522095/ssc:100626611/ssc:100511…	50	2	ENSSSCG00000012581/ENSSSCG00000036960	48	ENSSSCG00000027676/ENSSSCG00000012823/ENSSSCG00000002753/ENSSSCG00000038534/ENSSSCG00000022225/ENSSSCG00000029627/ENSSSCG00000010145/ENSSSCG00000028638/ENSSSCG00000006727/ENSSSCG00000010990/ENSSSCG00000011449/ENSSSCG00000016036/ENSSSCG00000007732/ENSSSCG00000014450/ENSSSCG00000028602/ENSSSCG00000004847/ENSSSCG00000022864/ENSSSCG00000013304/ENSSSCG00000009137/ENSSSCG00000033983/ENSSSCG00000022952/…
ssc03013	RNA transport - Sus scrofa (pig)	85/2812	135/6025	8.66753336224204e-05	0.00912980180822829	ENSSSCG00000017477/ENSSSCG00000017066/ENSSSCG00000004691/ENSSSCG00000034709/ENSSSCG00000001679/ENSSSCG00000022301/ENSSSCG00000005667/ENSSSCG00000039301/ENSSSCG00000007503/ENSSSCG00000006783/ENSSSCG00000030045/ENSSSCG00000000141/ENSSSCG00000013223/ENSSSCG00000026034/ENSSSCG00000017809/ENSSSCG00000022952/ENSSSCG00000006078/ENSSSCG00000011803/ENSSSCG00000003512/ENSSSCG00000016970/ENSSSCG00000010679/…	CASC3/GEMIN5/EIF3J/-/XPO5/EIF4EBP1/NUP188/UPF1/RAE1/DDX20/PRMT5/EIF3D/NUP160/NUP153/GEMIN4/NMD3/POP1/EIF4A2/EIF4G3/-/EIF3A/RANBP2/-/ELAC1/RPP25L/UPF3A/NUP50/XPOT/RPP38/MAGOHB/NUP43/STRAP/NXT1/THOC3/THOC7/FMR1/RPP30/PNN/DDX39B/EIF2S1/NUP42/-/KPNB1/EIF2B2/THOC6/TGS1/SRRM1/EIF4A3/EIF4A1/-/PAIP1/NUP133/CEP192/PABPC1/-/EIF4G1/EIF1/NDC1/GEMIN2/THOC1/UPF3B/-/PHAX/SUMO2/GEMIN6/CYFIP2/PABPC4/-/EIF2B5/EIF4…	ssc:100525426/ssc:100524914/ssc:100517070/ssc:100522498/ssc:100155084/ssc:100627508/ssc:100153500/ssc:100738783/ssc:100125839/ssc:100152786/ssc:100294711/ssc:100512835/ssc:100513973/ssc:100153581/ssc:100522827/ssc:100738482/ssc:100739449/ssc:100101928/ssc:100516495/ssc:100170853/ssc:100156570/ssc:100511376/ssc:100512219/ssc:100524839/ssc:100522095/ssc:100621841/ssc:100519837/ssc:100511016/ssc:100…	85	14	ENSSSCG00000003512/ENSSSCG00000011491/ENSSSCG00000012727/ENSSSCG00000016874/ENSSSCG00000006063/ENSSSCG00000021560/ENSSSCG00000031951/ENSSSCG00000017212/ENSSSCG00000017054/ENSSSCG00000035795/ENSSSCG00000001877/ENSSSCG00000012581/ENSSSCG00000004489/ENSSSCG00000034444	71	ENSSSCG00000017477/ENSSSCG00000017066/ENSSSCG00000004691/ENSSSCG00000034709/ENSSSCG00000001679/ENSSSCG00000022301/ENSSSCG00000005667/ENSSSCG00000039301/ENSSSCG00000007503/ENSSSCG00000006783/ENSSSCG00000030045/ENSSSCG00000000141/ENSSSCG00000013223/ENSSSCG00000026034/ENSSSCG00000017809/ENSSSCG00000022952/ENSSSCG00000006078/ENSSSCG00000011803/ENSSSCG00000016970/ENSSSCG00000010679/ENSSSCG00000008136/…
ssc03030	DNA replication - Sus scrofa (pig)	26/2812	34/6025	0.000379121669383062	0.0299506118812619	ENSSSCG00000008788/ENSSSCG00000032180/ENSSSCG00000025488/ENSSSCG00000011624/ENSSSCG00000023886/ENSSSCG00000006273/ENSSSCG00000033051/ENSSSCG00000028696/ENSSSCG00000010240/ENSSSCG00000030642/ENSSSCG00000009349/ENSSSCG00000012997/ENSSSCG00000005478/ENSSSCG00000003128/ENSSSCG00000022240/ENSSSCG00000011804/ENSSSCG00000003216/ENSSSCG00000016753/ENSSSCG00000038307/ENSSSCG00000012916/ENSSSCG00000016488/…	RFC1/MCM7/MCM3/MCM2/RPA3/MCM4/POLE/FEN1/DNA2/PCNA/RFC3/-/-/LIG1/POLA1/RFC4/POLD1/POLD2/POLE4/-/SSBP1/RFC5/MCM5/POLD3/MCM6/PRIM2	ssc:100511271/ssc:100156398/ssc:100154824/ssc:100519111/ssc:100624116/ssc:100156398/ssc:100620959/ssc:100517749/ssc:100153906/ssc:692192/ssc:100156440/ssc:100513971/ssc:100517450/ssc:100520434/ssc:102166485/ssc:106504063/ssc:100525752/ssc:100514809/ssc:100517646/ssc:100736957/ssc:100512994/ssc:100153965/ssc:100624915/ssc:100626052/ssc:100519111/ssc:100156829	26	5	ENSSSCG00000023886/ENSSSCG00000003128/ENSSSCG00000038307/ENSSSCG00000012916/ENSSSCG00000001493	21	ENSSSCG00000008788/ENSSSCG00000032180/ENSSSCG00000025488/ENSSSCG00000011624/ENSSSCG00000006273/ENSSSCG00000033051/ENSSSCG00000028696/ENSSSCG00000010240/ENSSSCG00000030642/ENSSSCG00000009349/ENSSSCG00000012997/ENSSSCG00000005478/ENSSSCG00000022240/ENSSSCG00000011804/ENSSSCG00000003216/ENSSSCG00000016753/ENSSSCG00000016488/ENSSSCG00000009854/ENSSSCG00000022823/ENSSSCG00000027506/ENSSSCG00000035564
ssc04110	Cell cycle - Sus scrofa (pig)	72/2812	117/6025	0.000780738903824742	0.0493426987217237	ENSSSCG00000005965/ENSSSCG00000003876/ENSSSCG00000010035/ENSSSCG00000016835/ENSSSCG00000037066/ENSSSCG00000009560/ENSSSCG00000009814/ENSSSCG00000006095/ENSSSCG00000026748/ENSSSCG00000003017/ENSSSCG00000032180/ENSSSCG00000029326/ENSSSCG00000025488/ENSSSCG00000003419/ENSSSCG00000021494/ENSSSCG00000003861/ENSSSCG00000020870/ENSSSCG00000011624/ENSSSCG00000005706/ENSSSCG00000006273/ENSSSCG00000002787/…	MYC/CDKN2C/YWHAH/SKP2/GADD45A/TFDP1/ANAPC5/CCNE2/PLK1/TGFB1/MCM7/CCNB1/MCM3/MAD2L2/CDC25A/ORC1/-/MCM2/ABL1/MCM4/E2F4/BUB3/PCNA/CUL1/ZBTB17/CDKN2D/GADD45B/CDC20/-/CDC23/FZR1/ZCCHC4/-/TP53/CDK7/CDC45/CCND2/-/ANAPC13/CDC6/MDM2/EP300/SKP1/CDKN1A/CDC26/CDC14A/RB1/CHEK2/RBL2/MAD2L1/-/E2F5/PRKDC/CCND3/GSK3B/SMAD2/CDC16/ORC6/RBL1/-/-/MCM5/ORC2/MCM6/ORC4/CCNB2/STAG1/CDC25B/SMAD4/CCND1/ANAPC4/CDC27	ssc:448810/ssc:100515210/ssc:100155504/ssc:100329128/ssc:733669/ssc:100621036/ssc:100152087/ssc:100512048/ssc:396953/ssc:397078/ssc:100156398/ssc:397662/ssc:100154824/ssc:100736650/ssc:100737380/ssc:100520746/ssc:100192446/ssc:100519111/ssc:100524544/ssc:100156398/ssc:100522677/ssc:100156053/ssc:692192/ssc:100524037/ssc:100620358/ssc:100525560/ssc:100621090/ssc:397379/ssc:100523057/ssc:100515014/…	72	18	ENSSSCG00000003876/ENSSSCG00000009814/ENSSSCG00000003419/ENSSSCG00000013643/ENSSSCG00000027557/ENSSSCG00000017950/ENSSSCG00000033057/ENSSSCG00000038628/ENSSSCG00000033177/ENSSSCG00000006864/ENSSSCG00000009401/ENSSSCG00000034864/ENSSSCG00000032648/ENSSSCG00000006145/ENSSSCG00000032284/ENSSSCG00000004505/ENSSSCG00000017032/ENSSSCG00000037900	54	ENSSSCG00000005965/ENSSSCG00000010035/ENSSSCG00000016835/ENSSSCG00000037066/ENSSSCG00000009560/ENSSSCG00000006095/ENSSSCG00000026748/ENSSSCG00000003017/ENSSSCG00000032180/ENSSSCG00000029326/ENSSSCG00000025488/ENSSSCG00000021494/ENSSSCG00000003861/ENSSSCG00000020870/ENSSSCG00000011624/ENSSSCG00000005706/ENSSSCG00000006273/ENSSSCG00000002787/ENSSSCG00000010726/ENSSSCG00000030642/ENSSSCG00000015455/…
