# Supplementary material for: Transcriptome Analyses of Senecavirus A-Infected PK-15 Cells: RIG-I and IRF7 Are the Important Factors in Inducing Type III Interferons
Source: Front Microbiol. 2022 Mar 4;13:846343. doi: 10.3389/fmicb.2022.846343 (PMC8931416; doi:10.3389/fmicb.2022.846343)
Supplement: Supplementary file 1 [file Data_Sheet_1.zip › Supplementary data/Supplementary Table 20 KEGG pathway enrichment results of DEGs in S24 vs Control.xls]

KEGGID	Description	GeneRatio	BgRatio	pvalue	padj	geneID	geneName	keggID	Count	Up	Up_Gene_names	Down	Down_Gene_names
ssc04110	Cell cycle - Sus scrofa (pig)	95/3364	116/6028	1.98021694558467e-09	6.25748554804755e-07	ENSSSCG00000029326/ENSSSCG00000026748/ENSSSCG00000035564/ENSSSCG00000037066/ENSSSCG00000010035/ENSSSCG00000032180/ENSSSCG00000025488/ENSSSCG00000011624/ENSSSCG00000006273/ENSSSCG00000010726/ENSSSCG00000003949/ENSSSCG00000004782/ENSSSCG00000030642/ENSSSCG00000020870/ENSSSCG00000022823/ENSSSCG00000009814/ENSSSCG00000006095/ENSSSCG00000006864/ENSSSCG00000007331/ENSSSCG00000036256/ENSSSCG00000012307/…	CCNB1/PLK1/MCM6/GADD45A/YWHAH/MCM7/MCM3/MCM2/MCM4/BUB3/CDC20/-/PCNA/-/MCM5/ANAPC5/CCNE2/CDC14A/RBL1/MAD2L1/-/CRK/CCND1/MAD2L2/CUL1/SKP2/TFDP1/CDC23/CCND3/ORC1/CDK4/CCNB2/YWHAZ/ABL1/ZBTB17/TGFB3/YWHAQ/E2F3/BUB1/TTK/ZCCHC4/ANAPC1/SMAD3/E2F4/RAD21/CDC25B/ESPL1/CDKN2C/YWHAB/CDC45/ATR/EP300/ORC6/ATM/TGFB1/HDAC2/FZR1/CDC25A/ANAPC2/CDK1/PRKDC/RB1/-/SMAD4/GADD45B/MDM2/CDKN1B/TFDP2/STAG1/WEE1/TP53/-/-/MYC…	ssc:397662/ssc:396953/ssc:100519111/ssc:733669/ssc:100155504/ssc:100156398/ssc:100154824/ssc:100519111/ssc:100156398/ssc:100156053/ssc:397379/ssc:102164975/ssc:692192/ssc:100192446/ssc:100624915/ssc:100152087/ssc:100512048/ssc:100525219/ssc:100153296/ssc:100523455/ssc:100515638/ssc:100620600/ssc:100738589/ssc:100736650/ssc:100524037/ssc:100329128/ssc:100621036/ssc:100515014/ssc:780426/ssc:1005207…	95	22	ENSSSCG00000009814/ENSSSCG00000006864/ENSSSCG00000037900/ENSSSCG00000003419/ENSSSCG00000032284/ENSSSCG00000002385/ENSSSCG00000040178/ENSSSCG00000003876/ENSSSCG00000011679/ENSSSCG00000025606/ENSSSCG00000009401/ENSSSCG00000017950/ENSSSCG00000027557/ENSSSCG00000005965/ENSSSCG00000013643/ENSSSCG00000040461/ENSSSCG00000006145/ENSSSCG00000004505/ENSSSCG00000034864/ENSSSCG00000038766/ENSSSCG00000038628/…	73	ENSSSCG00000029326/ENSSSCG00000026748/ENSSSCG00000035564/ENSSSCG00000037066/ENSSSCG00000010035/ENSSSCG00000032180/ENSSSCG00000025488/ENSSSCG00000011624/ENSSSCG00000006273/ENSSSCG00000010726/ENSSSCG00000003949/ENSSSCG00000004782/ENSSSCG00000030642/ENSSSCG00000020870/ENSSSCG00000022823/ENSSSCG00000006095/ENSSSCG00000007331/ENSSSCG00000036256/ENSSSCG00000012307/ENSSSCG00000038989/ENSSSCG00000015455/…
ssc03013	RNA transport - Sus scrofa (pig)	103/3364	134/6028	2.41554503514187e-07	3.81656115552415e-05	ENSSSCG00000017477/ENSSSCG00000004691/ENSSSCG00000001679/ENSSSCG00000022301/ENSSSCG00000011803/ENSSSCG00000030045/ENSSSCG00000003512/ENSSSCG00000009746/ENSSSCG00000000141/ENSSSCG00000013405/ENSSSCG00000017155/ENSSSCG00000029857/ENSSSCG00000034709/ENSSSCG00000003660/ENSSSCG00000000635/ENSSSCG00000017430/ENSSSCG00000017054/ENSSSCG00000005667/ENSSSCG00000006783/ENSSSCG00000017957/ENSSSCG00000013223/…	CASC3/EIF3J/XPO5/EIF4EBP1/EIF4A2/PRMT5/EIF4G3/RAN/EIF3D/EIF4G2/EIF4A3/-/-/PABPC4/MAGOHB/EIF1/CYFIP2/NUP188/DDX20/EIF4A1/NUP160/-/FMR1/GEMIN5/-/NDC1/KPNB1/STRAP/-/EIF3A/NUP133/XPOT/UPF1/EIF4G1/NUP43/PNN/CEP192/NUP205/GEMIN4/NUP85/AAAS/ELAC1/RAE1/EIF3I/GEMIN6/EIF1AX/ALYREF/NMD3/NUP50/EIF2S1/RPP30/NUP153/POP1/EIF2B2/RANBP2/THOC3/GEMIN2/EIF2B1/DDX39B/RPP25L/EIF2B5/EEF1A1/UPF3A/PHAX/NUP93/RPP38/RBM8A/…	ssc:100525426/ssc:100517070/ssc:100155084/ssc:100627508/ssc:100101928/ssc:100294711/ssc:100516495/ssc:397655/ssc:100512835/ssc:100520826/ssc:100101926/ssc:100525970/ssc:100522498/ssc:100515840/ssc:100518306/ssc:100736981/ssc:100523290/ssc:100153500/ssc:100152786/ssc:100101929/ssc:100513973/ssc:100513802/ssc:100155078/ssc:100524914/ssc:100170853/ssc:100621612/ssc:100518449/ssc:100624126/ssc:100512…	103	12	ENSSSCG00000003512/ENSSSCG00000017054/ENSSSCG00000012727/ENSSSCG00000012639/ENSSSCG00000006063/ENSSSCG00000011117/ENSSSCG00000022866/ENSSSCG00000012581/ENSSSCG00000034444/ENSSSCG00000011610/ENSSSCG00000014794/ENSSSCG00000016874	91	ENSSSCG00000017477/ENSSSCG00000004691/ENSSSCG00000001679/ENSSSCG00000022301/ENSSSCG00000011803/ENSSSCG00000030045/ENSSSCG00000009746/ENSSSCG00000000141/ENSSSCG00000013405/ENSSSCG00000017155/ENSSSCG00000029857/ENSSSCG00000034709/ENSSSCG00000003660/ENSSSCG00000000635/ENSSSCG00000017430/ENSSSCG00000005667/ENSSSCG00000006783/ENSSSCG00000017957/ENSSSCG00000013223/ENSSSCG00000008677/ENSSSCG00000017066/…
ssc03008	Ribosome biogenesis in eukaryotes - Sus scrofa (pig)	57/3364	71/6028	1.21456965127137e-05	0.00127934669933918	ENSSSCG00000022864/ENSSSCG00000027676/ENSSSCG00000012823/ENSSSCG00000028638/ENSSSCG00000009746/ENSSSCG00000011449/ENSSSCG00000022225/ENSSSCG00000002753/ENSSSCG00000030510/ENSSSCG00000007732/ENSSSCG00000026812/ENSSSCG00000010145/ENSSSCG00000029627/ENSSSCG00000038534/ENSSSCG00000013304/ENSSSCG00000015056/ENSSSCG00000002804/ENSSSCG00000009137/ENSSSCG00000007855/ENSSSCG00000014450/ENSSSCG00000012336/…	EIF6/NOP56/DKC1/UTP4/RAN/GNL3/NOP58/NOB1/FBL/SBDS/EMG1/HEATR1/-/TSR1/NAT10/REXO2/CSNK2A2/GAR1/REXO5/TCOF1/GNL3L/WDR75/WDR3/NVL/NMD3/RPP30/SNU13/MPHOSPH10/RIOK1/WDR36/POP1/-/RBM28/-/UTP6/TBL3/RPP25L/UTP15/GTPBP4/RRP7A/-/RPP38/NOL6/NXT1/POP5/GNL2/FCF1/POP4/BMS1/NOP10/SPATA5/IMP4/LSG1/MDN1/TMEM44/NXF1/NXT2	ssc:100627301/ssc:100512446/ssc:100216430/ssc:414432/ssc:397655/ssc:100155235/ssc:100156132/ssc:100516270/ssc:100626002/ssc:100516003/ssc:100627558/ssc:100154560/ssc:100623705/ssc:100157879/ssc:100511365/ssc:100522629/ssc:100737256/ssc:100516629/ssc:100512042/ssc:100516425/ssc:100521120/ssc:100511538/ssc:100154556/ssc:100624357/ssc:100738482/ssc:100156540/ssc:100155420/ssc:100153310/ssc:100157926…	57	3	ENSSSCG00000004328/ENSSSCG00000022866/ENSSSCG00000012581	54	ENSSSCG00000022864/ENSSSCG00000027676/ENSSSCG00000012823/ENSSSCG00000028638/ENSSSCG00000009746/ENSSSCG00000011449/ENSSSCG00000022225/ENSSSCG00000002753/ENSSSCG00000030510/ENSSSCG00000007732/ENSSSCG00000026812/ENSSSCG00000010145/ENSSSCG00000029627/ENSSSCG00000038534/ENSSSCG00000013304/ENSSSCG00000015056/ENSSSCG00000002804/ENSSSCG00000009137/ENSSSCG00000007855/ENSSSCG00000014450/ENSSSCG00000012336/…
ssc03040	Spliceosome - Sus scrofa (pig)	87/3364	119/6028	6.40640478624616e-05	0.00493977837533858	ENSSSCG00000015140/ENSSSCG00000029160/ENSSSCG00000017155/ENSSSCG00000023231/ENSSSCG00000000635/ENSSSCG00000028663/ENSSSCG00000008484/ENSSSCG00000033653/ENSSSCG00000001564/ENSSSCG00000003596/ENSSSCG00000005786/ENSSSCG00000013107/ENSSSCG00000006665/ENSSSCG00000004403/ENSSSCG00000030225/ENSSSCG00000003643/ENSSSCG00000032583/ENSSSCG00000000611/ENSSSCG00000036592/ENSSSCG00000038800/ENSSSCG00000032655/…	HSPA8/-/EIF4A3/RBM22/MAGOHB/RBM25/SRSF7/-/SRSF3/SNRNP40/SNRPA1/PRPF19/SF3B4/CDC40/TRA2B/SF3A3/SRSF5/-/SRSF2/PUF60/ALYREF/PCBP1/SNU13/SNRPD1/PRPF4/CHERP/SNRNP200/DDX46/PRPF40A/SF3A1/TRA2A/SRSF10/THOC3/SNW1/DDX39B/DHX33/HNRNPA3/U2AF2/HNRNPM/DHX38/PPIL1/SNRPA/-/DHX15/TXNL4A/C5orf24/RBM8A/-/SNRPF/LSM3/EFTUD2/TCERG1/PQBP1/-/-/SNRPG/CWC15/THOC1/LSM8/-/-/-/PRPF3/THOC2/SNRNP27/ACIN1/HNRNPA1/RBM17/RBMX/AQ…	ssc:100511890/ssc:396648/ssc:100101926/ssc:100626366/ssc:100518306/ssc:100511390/ssc:100518189/ssc:100518557/ssc:100739153/ssc:100624754/ssc:100156573/ssc:100144769/ssc:100157814/ssc:100511111/ssc:768108/ssc:100512288/ssc:100154509/ssc:100739009/ssc:768117/ssc:100624565/ssc:100620496/ssc:100511501/ssc:100155420/ssc:100524872/ssc:100622501/ssc:100738028/ssc:100739577/ssc:100626833/ssc:100157937/ss…	87	9	ENSSSCG00000015140/ENSSSCG00000029160/ENSSSCG00000004403/ENSSSCG00000036293/ENSSSCG00000017626/ENSSSCG00000024776/ENSSSCG00000038947/ENSSSCG00000012639/ENSSSCG00000011329	78	ENSSSCG00000017155/ENSSSCG00000023231/ENSSSCG00000000635/ENSSSCG00000028663/ENSSSCG00000008484/ENSSSCG00000033653/ENSSSCG00000001564/ENSSSCG00000003596/ENSSSCG00000005786/ENSSSCG00000013107/ENSSSCG00000006665/ENSSSCG00000030225/ENSSSCG00000003643/ENSSSCG00000032583/ENSSSCG00000000611/ENSSSCG00000036592/ENSSSCG00000038800/ENSSSCG00000032655/ENSSSCG00000027224/ENSSSCG00000000058/ENSSSCG00000003701/…
ssc03015	mRNA surveillance pathway - Sus scrofa (pig)	62/3364	81/6028	7.81610502426991e-05	0.00493977837533858	ENSSSCG00000017477/ENSSSCG00000038505/ENSSSCG00000021118/ENSSSCG00000040954/ENSSSCG00000017155/ENSSSCG00000013427/ENSSSCG00000003660/ENSSSCG00000000635/ENSSSCG00000014298/ENSSSCG00000014337/ENSSSCG00000006490/ENSSSCG00000039301/ENSSSCG00000015842/ENSSSCG00000022828/ENSSSCG00000033185/ENSSSCG00000003348/ENSSSCG00000031636/ENSSSCG00000009828/ENSSSCG00000032655/ENSSSCG00000036817/ENSSSCG00000026896/…	CASC3/MSI2/GSPT1/CSTF3/EIF4A3/DAZAP1/PABPC4/MAGOHB/PPP2CA/ETF1/SMG5/UPF1/PPP2CB/PNN/PPP2R3A/-/-/PPP1CC/ALYREF/PPP4C/CPSF4/ARL6IP1/PABPN1/CSTF1/DDX39B/PPP2R1A/SYMPK/PPP2R2A/-/UPF3A/NUDT21/PPP1CA/PPP2R1B/-/RBM8A/PPP2R5B/PCF11/CPSF2/UPF3B/SAP18/CPSF7/CSTF2/CPSF6/NXT1/-/SMG1/PPP2R2C/PAPOLG/PPP2R5A/ACIN1/PABPC1/UPF2/NXF1/PPP2R5D/NXT2/WDR82/SMG6/MAGOH/PYM1/NCBP1/PAPOLA/SRRM1	ssc:100525426/ssc:100737226/ssc:100517817/ssc:100622040/ssc:100101926/ssc:100625005/ssc:100515840/ssc:100518306/ssc:397656/ssc:100520896/ssc:100153097/ssc:100738783/ssc:397656/ssc:100526149/ssc:102160080/ssc:100525522/ssc:100523128/ssc:733612/ssc:100620496/ssc:397656/ssc:100518830/ssc:100625964/ssc:100155260/ssc:100126292/ssc:448813/ssc:397088/ssc:100512609/ssc:397090/ssc:397089/ssc:100621841/ssc…	62	17	ENSSSCG00000038505/ENSSSCG00000040954/ENSSSCG00000033185/ENSSSCG00000003348/ENSSSCG00000025281/ENSSSCG00000003093/ENSSSCG00000014901/ENSSSCG00000038031/ENSSSCG00000008712/ENSSSCG00000015599/ENSSSCG00000006063/ENSSSCG00000011117/ENSSSCG00000022866/ENSSSCG00000001654/ENSSSCG00000012581/ENSSSCG00000017826/ENSSSCG00000002505	45	ENSSSCG00000017477/ENSSSCG00000021118/ENSSSCG00000017155/ENSSSCG00000013427/ENSSSCG00000003660/ENSSSCG00000000635/ENSSSCG00000014298/ENSSSCG00000014337/ENSSSCG00000006490/ENSSSCG00000039301/ENSSSCG00000015842/ENSSSCG00000022828/ENSSSCG00000031636/ENSSSCG00000009828/ENSSSCG00000032655/ENSSSCG00000036817/ENSSSCG00000026896/ENSSSCG00000002023/ENSSSCG00000007494/ENSSSCG00000001400/ENSSSCG00000024413/…
ssc04142	Lysosome - Sus scrofa (pig)	83/3364	116/6028	0.000315830664291011	0.0166337483193266	ENSSSCG00000006995/ENSSSCG00000040847/ENSSSCG00000017087/ENSSSCG00000032282/ENSSSCG00000010450/ENSSSCG00000008980/ENSSSCG00000023080/ENSSSCG00000000862/ENSSSCG00000017152/ENSSSCG00000034039/ENSSSCG00000006762/ENSSSCG00000010281/ENSSSCG00000012890/ENSSSCG00000012604/ENSSSCG00000040793/ENSSSCG00000001770/ENSSSCG00000022659/ENSSSCG00000011171/ENSSSCG00000027659/ENSSSCG00000008867/ENSSSCG00000011532/…	ASAH1/AP1S3/GM2A/ACP5/LIPA/SCARB2/TPP1/GNPTAB/SGSH/SLC11A2/AP4B1/PSAP/TCIRG1/LAMP2/CTSD/CTSH/CLTC/CTSV/FUCA1/CTSO/SUMF1/ARSA/CLTB/LGMN/BCL2L15/CTSS/FUCA2/GUSB/CTSC/NPC2/-/IFRD2/HEXB/ATP6V0A1/CTSB/ATP6V0B/AP1S2/GBA/IGF2R/PPT1/GAA/DNASE2/AP1S1/PPT2/LITAF/-/GLB1/ATP6V0D1/SORT1/CTSA/HYAL1/CTSZ/ATP6V0A2/SMPD1/ENTPD4/M6PR/LAPTM5/LAPTM4A/NEU1/AP1M1/ATP6V1H/AP3B1/LAMP1/-/ATP6V0D2/LAPTM4B/AGA/-/AP3M1/CLTA…	ssc:100512932/ssc:100627432/ssc:100515283/ssc:397414/ssc:100142668/ssc:414407/ssc:100623352/ssc:100523554/ssc:100737146/ssc:733595/ssc:100516855/ssc:100153167/ssc:100521769/ssc:100154598/ssc:494568/ssc:396969/ssc:100271929/ssc:396926/ssc:100621112/ssc:100737564/ssc:100514188/ssc:396973/ssc:100525860/ssc:100154477/ssc:100516855/ssc:100153090/ssc:100154940/ssc:100144519/ssc:100522387/ssc:397410/ssc…	83	62	ENSSSCG00000006995/ENSSSCG00000040847/ENSSSCG00000017087/ENSSSCG00000032282/ENSSSCG00000010450/ENSSSCG00000008980/ENSSSCG00000023080/ENSSSCG00000000862/ENSSSCG00000017152/ENSSSCG00000034039/ENSSSCG00000010281/ENSSSCG00000012890/ENSSSCG00000012604/ENSSSCG00000040793/ENSSSCG00000001770/ENSSSCG00000022659/ENSSSCG00000011171/ENSSSCG00000027659/ENSSSCG00000008867/ENSSSCG00000011532/ENSSSCG00000032428/…	21	ENSSSCG00000006762/ENSSSCG00000014058/ENSSSCG00000038970/ENSSSCG00000014924/ENSSSCG00000011402/ENSSSCG00000039267/ENSSSCG00000036074/ENSSSCG00000021145/ENSSSCG00000032381/ENSSSCG00000009766/ENSSSCG00000040743/ENSSSCG00000025034/ENSSSCG00000013856/ENSSSCG00000012731/ENSSSCG00000006138/ENSSSCG00000038960/ENSSSCG00000009978/ENSSSCG00000004414/ENSSSCG00000009075/ENSSSCG00000004634/ENSSSCG00000034288
ssc01200	Carbon metabolism - Sus scrofa (pig)	72/3364	100/6028	0.000578628905690517	0.0261209620283148	ENSSSCG00000023264/ENSSSCG00000023807/ENSSSCG00000005287/ENSSSCG00000010252/ENSSSCG00000012440/ENSSSCG00000037077/ENSSSCG00000008261/ENSSSCG00000000685/ENSSSCG00000034502/ENSSSCG00000006720/ENSSSCG00000016159/ENSSSCG00000013302/ENSSSCG00000007286/ENSSSCG00000002847/ENSSSCG00000016743/ENSSSCG00000028197/ENSSSCG00000003428/ENSSSCG00000001852/ENSSSCG00000008247/ENSSSCG00000025108/ENSSSCG00000016720/…	IDH1/ACO1/PSAT1/HKDC1/PGK1/SHMT2/HK2/TPI1/H6PD/HAO2/CPS1/CAT/ACSS2/GPT2/OGDH/PFKL/MTHFR/IDH2/SUCLG1/G6PD/PGAM2/MDH2/GOT2/FH/SDHC/PGAM1/PCCB/HIBCH/PFKM/ME1/PRPS1/ACO2/ENO1/-/SUCLG2/ACAT2/PFKP/IDH3A/PHGDH/DLD/IDH3B/EHHADH/ACAT1/PGD/SDHD/GPT/ADH5/DLST/FBP1/ENO4/PDHB/ACOX3/HADHA/SDHB/ME2/ALDH6A1/MMUT/PC/TKT/PDXP/ENO3/RPIA/ESD/ALDOB/HK3/TCTA/HK1/PSPH/SUCLA2/GLUD1/-/ACADS	ssc:102166364/ssc:100628006/ssc:100154160/ssc:100153520/ssc:407608/ssc:100626911/ssc:494561/ssc:100157582/ssc:100622986/ssc:100522133/ssc:100157716/ssc:397568/ssc:100153866/ssc:100521318/ssc:100515636/ssc:100621757/ssc:397180/ssc:397603/ssc:399539/ssc:100622986/ssc:100188980/ssc:397039/ssc:396968/ssc:100627128/ssc:100524676/ssc:100154776/ssc:100158147/ssc:100514687/ssc:733601/ssc:397538/ssc:10051…	72	53	ENSSSCG00000023264/ENSSSCG00000023807/ENSSSCG00000010252/ENSSSCG00000012440/ENSSSCG00000008261/ENSSSCG00000000685/ENSSSCG00000034502/ENSSSCG00000006720/ENSSSCG00000016159/ENSSSCG00000013302/ENSSSCG00000007286/ENSSSCG00000016743/ENSSSCG00000028197/ENSSSCG00000003428/ENSSSCG00000001852/ENSSSCG00000008247/ENSSSCG00000025108/ENSSSCG00000032985/ENSSSCG00000030318/ENSSSCG00000010517/ENSSSCG00000011653/…	19	ENSSSCG00000005287/ENSSSCG00000037077/ENSSSCG00000002847/ENSSSCG00000016720/ENSSSCG00000025486/ENSSSCG00000028178/ENSSSCG00000004454/ENSSSCG00000012560/ENSSSCG00000032498/ENSSSCG00000015443/ENSSSCG00000007173/ENSSSCG00000009185/ENSSSCG00000002374/ENSSSCG00000025881/ENSSSCG00000004522/ENSSSCG00000008207/ENSSSCG00000009405/novel.768/ENSSSCG00000009916
ssc05169	Epstein-Barr virus infection - Sus scrofa (pig)	114/3364	169/6028	0.00114168198208168	0.0405978743564985	ENSSSCG00000016057/ENSSSCG00000009881/ENSSSCG00000040575/ENSSSCG00000046640/ENSSSCG00000012853/ENSSSCG00000001507/ENSSSCG00000000396/ENSSSCG00000017403/ENSSSCG00000033176/ENSSSCG00000032408/ENSSSCG00000011033/ENSSSCG00000037066/ENSSSCG00000009761/ENSSSCG00000001229/ENSSSCG00000001952/ENSSSCG00000032474/ENSSSCG00000013746/ENSSSCG00000036658/ENSSSCG00000001398/ENSSSCG00000006250/ENSSSCG00000001516/…	STAT1/OAS2/ISG15/OAS1/IRF7/ZBTB22/STAT2/STAT3/SAP30L/CASP7/VIM/GADD45A/NCOR2/-/NFKBIA/CXCL10/CALR/PSMD8/-/LYN/-/PSMC1/CCNE2/CYCS/PSMD3/CCND1/IRAK1/MAP2K4/CASP8/PSMD7/NFKB2/PSMC2/SKP2/PSMD14/CCND3/RAC1/ENTPD1/SIN3A/CDK4/PSMD12/FADD/PSMC5/PSMD11/MAP2K6/IKBKB/E2F3/MAP2K3/SNW1/USP7/-/HES1/IRF9/-/ITGAL/PSMD2/HLA-DOB/MYD88/MAPK9/PIK3CA/CASP3/TRAF2/RBPJ/HDAC2/MAPK8/JAK1/DDX58/RB1/JAK3/TRAF5/GADD45B/IKBK…	ssc:396655/ssc:595128/ssc:100145895/ssc:397570/ssc:100037289/ssc:100155428/ssc:396923/ssc:733648/ssc:100525720/ssc:397244/ssc:100522394/ssc:733669/ssc:733643/ssc:100037288/ssc:406188/ssc:494019/ssc:100381266/ssc:100515483/ssc:100135037/ssc:100152890/ssc:397543/ssc:100155274/ssc:100512048/ssc:100170131/ssc:100512253/ssc:100738589/ssc:396606/ssc:100520100/ssc:595105/ssc:100626274/ssc:100153829/ssc:…	114	63	ENSSSCG00000016057/ENSSSCG00000009881/ENSSSCG00000040575/ENSSSCG00000046640/ENSSSCG00000012853/ENSSSCG00000001507/ENSSSCG00000000396/ENSSSCG00000017403/ENSSSCG00000033176/ENSSSCG00000032408/ENSSSCG00000009761/ENSSSCG00000001229/ENSSSCG00000001952/ENSSSCG00000032474/ENSSSCG00000013746/ENSSSCG00000001398/ENSSSCG00000006250/ENSSSCG00000001516/ENSSSCG00000037900/ENSSSCG00000028157/ENSSSCG00000032284/…	51	ENSSSCG00000011033/ENSSSCG00000037066/ENSSSCG00000036658/ENSSSCG00000002433/ENSSSCG00000006095/ENSSSCG00000016714/ENSSSCG00000017489/ENSSSCG00000012795/ENSSSCG00000018016/ENSSSCG00000032908/ENSSSCG00000010580/ENSSSCG00000015424/ENSSSCG00000016835/ENSSSCG00000015892/ENSSSCG00000035090/ENSSSCG00000025092/ENSSSCG00000017273/ENSSSCG00000017287/ENSSSCG00000017731/ENSSSCG00000034379/ENSSSCG00000022932/…
ssc03020	RNA polymerase - Sus scrofa (pig)	23/3364	27/6028	0.00121852947978407	0.0405978743564985	ENSSSCG00000028278/ENSSSCG00000008098/ENSSSCG00000007840/ENSSSCG00000008226/ENSSSCG00000009622/ENSSSCG00000025454/ENSSSCG00000006691/ENSSSCG00000010327/ENSSSCG00000022507/ENSSSCG00000024881/ENSSSCG00000026233/ENSSSCG00000021180/ENSSSCG00000006682/ENSSSCG00000028007/ENSSSCG00000005347/ENSSSCG00000039230/ENSSSCG00000025298/ENSSSCG00000000063/ENSSSCG00000000116/ENSSSCG00000022955/ENSSSCG00000039196/…	-/POLR1B/POLR3E/POLR1A/POLR3D/POLR2C/POLR3C/POLR3A/POLR2H/TCP11L2/-/POLR2K/-/POLR1C/POLR1E/POLR2D/TWISTNB/POLR3H/POLR2F/POLR2B/POLR2I/POLR2E/-	ssc:100737040/ssc:100517151/ssc:100523894/ssc:100518066/ssc:100154035/ssc:100620737/ssc:100516367/ssc:100156229/ssc:100628241/ssc:102159905/ssc:100519356/ssc:100524560/ssc:100152157/ssc:414414/ssc:100156445/ssc:100737579/ssc:100517907/ssc:100157033/ssc:100737214/ssc:397001/ssc:414403/ssc:100623333/ssc:100521614	23	2	ENSSSCG00000024881/ENSSSCG00000006682	21	ENSSSCG00000028278/ENSSSCG00000008098/ENSSSCG00000007840/ENSSSCG00000008226/ENSSSCG00000009622/ENSSSCG00000025454/ENSSSCG00000006691/ENSSSCG00000010327/ENSSSCG00000022507/ENSSSCG00000026233/ENSSSCG00000021180/ENSSSCG00000028007/ENSSSCG00000005347/ENSSSCG00000039230/ENSSSCG00000025298/ENSSSCG00000000063/ENSSSCG00000000116/ENSSSCG00000022955/ENSSSCG00000039196/ENSSSCG00000021472/ENSSSCG00000007688
ssc04218	Cellular senescence - Sus scrofa (pig)	99/3364	145/6028	0.00128474285938286	0.0405978743564985	ENSSSCG00000038549/ENSSSCG00000029326/ENSSSCG00000007366/ENSSSCG00000028304/ENSSSCG00000022301/ENSSSCG00000033786/ENSSSCG00000037066/ENSSSCG00000015235/ENSSSCG00000001229/ENSSSCG00000026517/ENSSSCG00000022545/ENSSSCG00000011226/ENSSSCG00000004636/ENSSSCG00000004420/ENSSSCG00000001398/ENSSSCG00000006095/ENSSSCG00000010440/ENSSSCG00000007331/ENSSSCG00000012307/ENSSSCG00000037900/ENSSSCG00000029411/…	ZFP36L2/CCNB1/MYBL2/ZFP36L1/EIF4EBP1/-/GADD45A/ETS1/-/CALML4/CALM3/TGFBR2/TRPM7/TRAF3IP2/-/CCNE2/-/RBL1/-/CCND1/CAPN2/NBN/ITPR1/CAPN1/VDAC2/SQSTM1/CCND3/NRAS/SERPINE1/MCU/PPP1CC/CDK4/CCNB2/MAPK1/LIN54/MAP2K6/MAP2K2/TGFB3/E2F3/IL1A/MAP2K3/FOXM1/RRAS/RASSF3/-/SMAD3/E2F4/PPID/MAPK3/RHEB/PPP1CA/ATR/CALM1/RAD1/ATM/PIK3CA/NFATC3/TGFB1/-/HRAS/CDC25A/CDK1/RB1/GADD45B/LIN9/MDM2/SLC25A6/NFATC2/MAPK15/ITPR2…	ssc:100513591/ssc:397662/ssc:100157175/ssc:100624279/ssc:100627508/ssc:100155308/ssc:733669/ssc:100302363/ssc:100037288/ssc:100519528/ssc:100522926/ssc:100038019/ssc:100169932/ssc:100157000/ssc:100135037/ssc:100512048/ssc:100156264/ssc:100153296/ssc:100515638/ssc:100738589/ssc:397393/ssc:100153233/ssc:397454/ssc:397027/ssc:397659/ssc:100518718/ssc:780426/ssc:100739349/ssc:396945/ssc:100153794/ssc…	99	45	ENSSSCG00000038549/ENSSSCG00000028304/ENSSSCG00000001229/ENSSSCG00000026517/ENSSSCG00000022545/ENSSSCG00000004636/ENSSSCG00000004420/ENSSSCG00000001398/ENSSSCG00000037900/ENSSSCG00000006127/ENSSSCG00000023437/ENSSSCG00000012999/ENSSSCG00000032284/ENSSSCG00000025698/ENSSSCG00000017254/ENSSSCG00000002385/ENSSSCG00000040178/ENSSSCG00000008090/ENSSSCG00000040682/ENSSSCG00000011679/ENSSSCG00000025606/…	54	ENSSSCG00000029326/ENSSSCG00000007366/ENSSSCG00000022301/ENSSSCG00000033786/ENSSSCG00000037066/ENSSSCG00000015235/ENSSSCG00000011226/ENSSSCG00000006095/ENSSSCG00000010440/ENSSSCG00000007331/ENSSSCG00000012307/ENSSSCG00000029411/ENSSSCG00000010320/ENSSSCG00000014016/ENSSSCG00000032477/ENSSSCG00000010290/ENSSSCG00000009828/ENSSSCG00000025092/ENSSSCG00000004588/ENSSSCG00000010081/ENSSSCG00000009242/…
