# Supplementary material for: Transcriptome Analyses of Senecavirus A-Infected PK-15 Cells: RIG-I and IRF7 Are the Important Factors in Inducing Type III Interferons
Source: Front Microbiol. 2022 Mar 4;13:846343. doi: 10.3389/fmicb.2022.846343 (PMC8931416; doi:10.3389/fmicb.2022.846343)
Supplement: Supplementary file 1 [file Data_Sheet_1.zip › Supplementary data/Supplementary Table 21 KEGG pathway enrichment results of DEGs in S36 vs Control.xls]

KEGGID	Description	GeneRatio	BgRatio	pvalue	padj	geneID	geneName	keggID	Count	Up	Up_Gene_names	Down	Down_Gene_names
ssc04110	Cell cycle - Sus scrofa (pig)	92/3040	116/6018	9.81555545657968e-11	3.10171552427918e-08	ENSSSCG00000026748/ENSSSCG00000004782/ENSSSCG00000017471/ENSSSCG00000005965/ENSSSCG00000029326/ENSSSCG00000030642/ENSSSCG00000003949/ENSSSCG00000007268/ENSSSCG00000008638/ENSSSCG00000003861/ENSSSCG00000012307/ENSSSCG00000030469/ENSSSCG00000004952/ENSSSCG00000004588/ENSSSCG00000003419/ENSSSCG00000006273/ENSSSCG00000009401/ENSSSCG00000016835/ENSSSCG00000007331/ENSSSCG00000040178/ENSSSCG00000017032/…	PLK1/-/CDC6/MYC/CCNB1/PCNA/CDC20/E2F1/YWHAQ/ORC1/-/BUB1/SMAD3/CCNB2/MAD2L2/MCM4/RB1/SKP2/RBL1/E2F3/-/E2F2/TP53/CDKN2C/-/CDC7/CDC45/CDC25B/ABL1/CUL1/CDC25A/CCND2/EP300/CDKN2D/E2F5/MCM7/ZCCHC4/SMAD2/ANAPC1/-/TTK/ATM/CDKN1A/HDAC1/SMC3/YWHAB/MCM3/CCND1/YWHAH/CDC14A/MCM5/ORC2/YWHAZ/ESPL1/CDK7/STAG2/E2F4/ZBTB17/GADD45B/SMC1A/ATR/ANAPC5/TFDP1/MAD2L1/PRKDC/FZR1/TGFB3/RBL2/-/TGFB1/CDC26/CDKN1B/MCM2/CCND3/…	ssc:396953/ssc:102164975/ssc:100522031/ssc:448810/ssc:397662/ssc:692192/ssc:397379/ssc:100153846/ssc:100048964/ssc:100520746/ssc:100515638/ssc:100627208/ssc:397260/ssc:100135668/ssc:100736650/ssc:100156398/ssc:100151828/ssc:100329128/ssc:100153296/ssc:100154407/ssc:397015/ssc:100154407/ssc:397276/ssc:100515210/ssc:100523248/ssc:100520671/ssc:100151862/ssc:100329127/ssc:100524544/ssc:100524037/ssc…	92	50	ENSSSCG00000017471/ENSSSCG00000005965/ENSSSCG00000030642/ENSSSCG00000007268/ENSSSCG00000003861/ENSSSCG00000003419/ENSSSCG00000006273/ENSSSCG00000009401/ENSSSCG00000016835/ENSSSCG00000040178/ENSSSCG00000032710/ENSSSCG00000017950/ENSSSCG00000002855/ENSSSCG00000027251/ENSSSCG00000010122/ENSSSCG00000021494/ENSSSCG00000038694/ENSSSCG00000013643/ENSSSCG00000006145/ENSSSCG00000032180/ENSSSCG00000004505/…	42	ENSSSCG00000026748/ENSSSCG00000004782/ENSSSCG00000029326/ENSSSCG00000003949/ENSSSCG00000008638/ENSSSCG00000012307/ENSSSCG00000030469/ENSSSCG00000004952/ENSSSCG00000004588/ENSSSCG00000007331/ENSSSCG00000017032/ENSSSCG00000003876/ENSSSCG00000007151/ENSSSCG00000005706/ENSSSCG00000015455/ENSSSCG00000000068/ENSSSCG00000028581/ENSSSCG00000008105/ENSSSCG00000020870/ENSSSCG00000004466/ENSSSCG00000007381/…
ssc04218	Cellular senescence - Sus scrofa (pig)	104/3040	146/6018	2.08442433653887e-07	3.29339045173141e-05	ENSSSCG00000038549/ENSSSCG00000025768/ENSSSCG00000028304/ENSSSCG00000005965/ENSSSCG00000029411/ENSSSCG00000029326/ENSSSCG00000014955/ENSSSCG00000008090/ENSSSCG00000007268/ENSSSCG00000022301/ENSSSCG00000012913/ENSSSCG00000010440/ENSSSCG00000012307/ENSSSCG00000004952/ENSSSCG00000004588/ENSSSCG00000025698/ENSSSCG00000001229/ENSSSCG00000032477/ENSSSCG00000003183/ENSSSCG00000009401/ENSSSCG00000007331/…	ZFP36L2/CALM1/ZFP36L1/MYC/CAPN2/CCNB1/MRE11/IL1A/E2F1/EIF4EBP1/PPP1CA/-/-/SMAD3/CCNB2/SERPINE1/-/NRAS/RRAS/RB1/RBL1/E2F3/SQSTM1/CALML4/VDAC2/E2F2/TP53/RASSF3/-/TRAF3IP2/CALM3/-/NFATC2/CDC25A/MAP2K2/CCND2/PPP1CC/E2F5/-/-/MAPK11/SMAD2/AKT1/ITPR2/ATM/CDKN1A/-/CCND1/NBN/HRAS/PPP1CB/PIK3CA/-/PPP3CB/-/TMEM52/TRPM7/MAPK3/-/SLC25A5/E2F4/HIPK1/GADD45B/MAP2K6/ATR/RAD1/PIK3CD/LIN37/MAP2K1/NFATC3/NFKB1/-/TGF…	ssc:100513591/ssc:100522926/ssc:100624279/ssc:448810/ssc:397393/ssc:397662/ssc:100516687/ssc:397094/ssc:100153846/ssc:100627508/ssc:733611/ssc:100156264/ssc:100515638/ssc:397260/ssc:100135668/ssc:396945/ssc:100037288/ssc:100739349/ssc:100516558/ssc:100151828/ssc:100153296/ssc:100154407/ssc:100518718/ssc:100519528/ssc:397659/ssc:100154407/ssc:397276/ssc:100521638/ssc:100523248/ssc:100157000/ssc:10…	104	54	ENSSSCG00000038549/ENSSSCG00000028304/ENSSSCG00000005965/ENSSSCG00000014955/ENSSSCG00000008090/ENSSSCG00000007268/ENSSSCG00000025698/ENSSSCG00000001229/ENSSSCG00000009401/ENSSSCG00000040178/ENSSSCG00000026517/ENSSSCG00000032710/ENSSSCG00000017950/ENSSSCG00000002855/ENSSSCG00000004420/ENSSSCG00000001398/ENSSSCG00000007477/ENSSSCG00000021494/ENSSSCG00000038694/ENSSSCG00000006145/ENSSSCG00000028423/…	50	ENSSSCG00000025768/ENSSSCG00000029411/ENSSSCG00000029326/ENSSSCG00000022301/ENSSSCG00000012913/ENSSSCG00000010440/ENSSSCG00000012307/ENSSSCG00000004952/ENSSSCG00000004588/ENSSSCG00000032477/ENSSSCG00000003183/ENSSSCG00000007331/ENSSSCG00000014016/ENSSSCG00000010320/ENSSSCG00000039060/ENSSSCG00000022545/ENSSSCG00000027127/ENSSSCG00000009828/ENSSSCG00000027443/ENSSSCG00000033171/ENSSSCG00000039139/…
ssc05166	Human T-cell leukemia virus 1 infection - Sus scrofa (pig)	129/3040	194/6018	3.52976751807285e-06	0.000299413766743711	ENSSSCG00000002383/ENSSSCG00000004782/ENSSSCG00000001952/ENSSSCG00000014336/ENSSSCG00000005965/ENSSSCG00000038948/ENSSSCG00000003949/ENSSSCG00000007268/ENSSSCG00000000033/ENSSSCG00000010440/ENSSSCG00000004952/ENSSSCG00000004588/ENSSSCG00000001229/ENSSSCG00000032477/ENSSSCG00000025182/ENSSSCG00000009401/ENSSSCG00000013746/ENSSSCG00000040178/ENSSSCG00000017414/ENSSSCG00000010320/ENSSSCG00000017032/…	FOS/-/NFKBIA/EGR1/MYC/ETS2/CDC20/E2F1/TSPO/-/SMAD3/CCNB2/-/NRAS/ELK4/RB1/CALR/E2F3/KAT2A/VDAC2/-/IKBKB/E2F2/TP53/-/CDKN2C/ITGAL/GPS2/CREB3/MAPK9/-/IL15/-/DLG1/ICAM1/NFATC2/MAP2K2/CCND2/EP300/-/XIAP/ZCCHC4/CREB5/-/CRTC3/SMAD2/AKT1/ANAPC1/ATM/CDKN1A/CANX/CCND1/CREB3L1/MAP2K4/FOSL1/HRAS/IKBKG/JAK3/PRKACA/PIK3CA/-/PPP3CB/-/SRF/ESPL1/STAT5A/TLN1/ADCY7/MAPK3/SLC25A5/HLA-DOB/MAP3K14/CRTC2/FDPS/ATR/ANAPC…	ssc:100144486/ssc:102164975/ssc:406188/ssc:100520726/ssc:448810/ssc:100154449/ssc:397379/ssc:100153846/ssc:396592/ssc:100156264/ssc:397260/ssc:100135668/ssc:100037288/ssc:100739349/ssc:100626141/ssc:100151828/ssc:100381266/ssc:100154407/ssc:100524215/ssc:397659/ssc:397015/ssc:100101471/ssc:100154407/ssc:397276/ssc:733692/ssc:100515210/ssc:733681/ssc:100518514/ssc:100142689/ssc:396609/ssc:10052324…	129	71	ENSSSCG00000002383/ENSSSCG00000001952/ENSSSCG00000014336/ENSSSCG00000005965/ENSSSCG00000007268/ENSSSCG00000000033/ENSSSCG00000001229/ENSSSCG00000025182/ENSSSCG00000009401/ENSSSCG00000013746/ENSSSCG00000040178/ENSSSCG00000007030/ENSSSCG00000032710/ENSSSCG00000017950/ENSSSCG00000021815/ENSSSCG00000014010/ENSSSCG00000002855/ENSSSCG00000001398/ENSSSCG00000011833/ENSSSCG00000013655/ENSSSCG00000007477/…	58	ENSSSCG00000004782/ENSSSCG00000038948/ENSSSCG00000003949/ENSSSCG00000010440/ENSSSCG00000004952/ENSSSCG00000004588/ENSSSCG00000032477/ENSSSCG00000017414/ENSSSCG00000010320/ENSSSCG00000017032/ENSSSCG00000003876/ENSSSCG00000007797/ENSSSCG00000017940/ENSSSCG00000005318/ENSSSCG00000009051/ENSSSCG00000027127/ENSSSCG00000000068/ENSSSCG00000031912/ENSSSCG00000028581/ENSSSCG00000016690/ENSSSCG00000034090/…
ssc05206	MicroRNAs in cancer - Sus scrofa (pig)	106/3040	155/6018	3.79004768030013e-06	0.000299413766743711	ENSSSCG00000031888/ENSSSCG00000001695/ENSSSCG00000010312/ENSSSCG00000011033/ENSSSCG00000005965/ENSSSCG00000004789/ENSSSCG00000007268/ENSSSCG00000024059/ENSSSCG00000022101/ENSSSCG00000026547/ENSSSCG00000024351/ENSSSCG00000010440/ENSSSCG00000006709/ENSSSCG00000011081/ENSSSCG00000032408/ENSSSCG00000017403/ENSSSCG00000027855/ENSSSCG00000032477/ENSSSCG00000028840/ENSSSCG00000017366/ENSSSCG00000040178/…	DDIT4/VEGFA/PLAU/VIM/MYC/THBS1/E2F1/VAT1/BRCA1/SLC45A3/MET/-/NOTCH2/-/CASP7/STAT3/SOCS1/NRAS/EZH2/HDAC5/E2F3/HDAC4/SLC7A1/MAPK7/IKBKB/E2F2/TP53/CEP152/-/-/EFNA1/CDC25B/ABL1/HDAC9/CDC25A/MAP2K2/CCND2/EP300/CDCA5/PIM1/PTGS2/SERPINB5/WNT3/ATM/DNMT3A/CDKN1A/CASP3/HDAC1/PDGFA/ERBB2/CCND1/SPRY2/-/HMOX1/CYP1B1/PRKCE/HRAS/IRS1/IGF2BP3/PIK3CA/EFNA2/PAK4/MAPK3/RDX/ENSA/PIM3/ABCC1/ERBB3/PRKCG/RASSF1/PIK3CD/…	ssc:100153821/ssc:397157/ssc:396985/ssc:100522394/ssc:448810/ssc:492313/ssc:100153846/ssc:100049662/ssc:100049662/ssc:100626235/ssc:654328/ssc:100156264/ssc:100153369/ssc:100520800/ssc:397244/ssc:733648/ssc:100307052/ssc:100739349/ssc:100625497/ssc:100515165/ssc:100154407/ssc:100624050/ssc:503545/ssc:102164433/ssc:100101471/ssc:100154407/ssc:397276/ssc:100526147/ssc:397543/ssc:100523248/ssc:10014…	106	60	ENSSSCG00000031888/ENSSSCG00000001695/ENSSSCG00000010312/ENSSSCG00000005965/ENSSSCG00000007268/ENSSSCG00000022101/ENSSSCG00000026547/ENSSSCG00000032408/ENSSSCG00000017403/ENSSSCG00000027855/ENSSSCG00000040178/ENSSSCG00000024777/ENSSSCG00000029456/ENSSSCG00000031076/ENSSSCG00000007030/ENSSSCG00000032710/ENSSSCG00000017950/ENSSSCG00000004657/ENSSSCG00000001516/ENSSSCG00000002855/ENSSSCG00000006530/…	46	ENSSSCG00000011033/ENSSSCG00000004789/ENSSSCG00000024059/ENSSSCG00000024351/ENSSSCG00000010440/ENSSSCG00000006709/ENSSSCG00000011081/ENSSSCG00000032477/ENSSSCG00000028840/ENSSSCG00000017366/ENSSSCG00000007151/ENSSSCG00000005706/ENSSSCG00000015368/ENSSSCG00000027127/ENSSSCG00000000068/ENSSSCG00000015579/ENSSSCG00000004894/ENSSSCG00000029413/ENSSSCG00000007541/ENSSSCG00000017497/ENSSSCG00000039745/…
ssc04142	Lysosome - Sus scrofa (pig)	82/3040	117/6018	1.12847094393929e-05	0.00060549045010522	ENSSSCG00000017087/ENSSSCG00000040847/ENSSSCG00000008980/ENSSSCG00000023080/ENSSSCG00000006995/ENSSSCG00000032282/ENSSSCG00000010450/ENSSSCG00000034039/ENSSSCG00000006648/ENSSSCG00000003707/ENSSSCG00000002452/ENSSSCG00000011402/ENSSSCG00000036673/ENSSSCG00000004133/ENSSSCG00000012890/ENSSSCG00000039267/ENSSSCG00000008867/ENSSSCG00000014058/ENSSSCG00000007739/ENSSSCG00000038970/ENSSSCG00000001770/…	GM2A/AP1S3/SCARB2/TPP1/ASAH1/ACP5/LIPA/SLC11A2/CTSS/NPC1/LGMN/IFRD2/PPT1/FUCA2/TCIRG1/ATP6V0B/CTSO/CLTB/GUSB/BCL2L15/CTSH/AP4B1/ARSA/IGF2R/ATP6V0A1/FUCA1/HEXB/SUMF1/AP1S2/GLA/CD63/-/GBA/LITAF/DNASE2/GLB1/CTNS/ENTPD4/SORT1/PSAP/ATP6V0D1/CTSC/-/AP1M1/LAPTM4A/AP3D1/-/HYAL1/AP4M1/AP3M2/M6PR/CTSD/SGSH/CTSB/LAMP2/AP1S1/ATP6V0A4/ATP6V0D2/AP1B1/-/GAA/AP3S2/AP1G1/CD164/SLC17A5/ATP6V0A2/AP3M1/AP4E1/LAPTM4B…	ssc:100515283/ssc:100627432/ssc:414407/ssc:100623352/ssc:100512932/ssc:397414/ssc:100142668/ssc:733595/ssc:100153090/ssc:397591/ssc:100154477/ssc:404696/ssc:100517533/ssc:100154940/ssc:100521769/ssc:100518959/ssc:100737564/ssc:100525860/ssc:100144519/ssc:100516855/ssc:396969/ssc:100516855/ssc:396973/ssc:397214/ssc:100523018/ssc:100621112/ssc:396958/ssc:100514188/ssc:100517795/ssc:100415928/ssc:10…	82	55	ENSSSCG00000017087/ENSSSCG00000040847/ENSSSCG00000008980/ENSSSCG00000023080/ENSSSCG00000006995/ENSSSCG00000032282/ENSSSCG00000010450/ENSSSCG00000034039/ENSSSCG00000006648/ENSSSCG00000003707/ENSSSCG00000002452/ENSSSCG00000036673/ENSSSCG00000004133/ENSSSCG00000012890/ENSSSCG00000008867/ENSSSCG00000007739/ENSSSCG00000001770/ENSSSCG00000032428/ENSSSCG00000017401/ENSSSCG00000027659/ENSSSCG00000014073/…	27	ENSSSCG00000011402/ENSSSCG00000039267/ENSSSCG00000014058/ENSSSCG00000038970/ENSSSCG00000006762/ENSSSCG00000004044/ENSSSCG00000036074/ENSSSCG00000000361/ENSSSCG00000012731/ENSSSCG00000032381/ENSSSCG00000006831/ENSSSCG00000014924/ENSSSCG00000038960/ENSSSCG00000013856/ENSSSCG00000040157/ENSSSCG00000011404/ENSSSCG00000034288/ENSSSCG00000021145/ENSSSCG00000006138/ENSSSCG00000009978/ENSSSCG00000002740/…
ssc05132	Salmonella infection - Sus scrofa (pig)	129/3040	197/6018	1.15613534098455e-05	0.00060549045010522	ENSSSCG00000002383/ENSSSCG00000001952/ENSSSCG00000004578/ENSSSCG00000005965/ENSSSCG00000014997/ENSSSCG00000038144/ENSSSCG00000009904/ENSSSCG00000033010/ENSSSCG00000024180/ENSSSCG00000020906/ENSSSCG00000011317/ENSSSCG00000024096/ENSSSCG00000037597/ENSSSCG00000032408/ENSSSCG00000036210/ENSSSCG00000011471/ENSSSCG00000020962/ENSSSCG00000003183/ENSSSCG00000005012/ENSSSCG00000007585/ENSSSCG00000012123/…	FOS/NFKBIA/ANXA2/MYC/-/-/DYNLL1/-/ACBD3/GHSR/FYCO1/RIPK2/CDK2/CASP7/DYNC1LI2/FLNB/DYNLL2/RRAS/ARF6/ACTB/RAB9A/-/CYFIP2/CASP8/IKBKB/MYH14/-/-/-/MYH3/ARPC2/FLNA/MAPK9/GCC2/MAP2K2/-/CTNNB1/-/DYNLRB1/-/PFN2/SNX18/-/PLEKHM2/-/MAPK11/AKT1/BIRC3/FADD/CASP3/HSP90B1/PKN1/HSP90AB1/MYH7B/DYNC1I2/MAP2K4/IKBKG/TAB3/CASP1/SNX9/-/MAPK3/DYNLRB2/ARPC1B/IL18/IRAK4/RAC3/CSE1L/MAP2K6/MYL9/VPS18/FLNC/EXOC4/MAP2K1/M6P…	ssc:100144486/ssc:406188/ssc:406192/ssc:448810/ssc:100522887/ssc:396904/ssc:100157773/ssc:106504153/ssc:494461/ssc:406191/ssc:100151740/ssc:100518835/ssc:100625381/ssc:397244/ssc:100626901/ssc:100518997/ssc:100512860/ssc:100516558/ssc:780425/ssc:414396/ssc:100513057/ssc:396904/ssc:100523290/ssc:595105/ssc:100101471/ssc:396904/ssc:100519233/ssc:100737977/ssc:397543/ssc:396711/ssc:100153175/ssc:100…	129	64	ENSSSCG00000002383/ENSSSCG00000001952/ENSSSCG00000005965/ENSSSCG00000014997/ENSSSCG00000024180/ENSSSCG00000020906/ENSSSCG00000024096/ENSSSCG00000037597/ENSSSCG00000032408/ENSSSCG00000012123/ENSSSCG00000017054/ENSSSCG00000028157/ENSSSCG00000007030/ENSSSCG00000027407/ENSSSCG00000045477/ENSSSCG00000001516/ENSSSCG00000018007/ENSSSCG00000014010/ENSSSCG00000008138/ENSSSCG00000031657/ENSSSCG00000016548/…	65	ENSSSCG00000004578/ENSSSCG00000038144/ENSSSCG00000009904/ENSSSCG00000033010/ENSSSCG00000011317/ENSSSCG00000036210/ENSSSCG00000011471/ENSSSCG00000020962/ENSSSCG00000003183/ENSSSCG00000005012/ENSSSCG00000007585/novel.593/novel.814/ENSSSCG00000016185/ENSSSCG00000033299/ENSSSCG00000027127/ENSSSCG00000000145/ENSSSCG00000011274/ENSSSCG00000003520/ENSSSCG00000037510/ENSSSCG00000031912/ENSSSCG00000030260…
ssc04210	Apoptosis - Sus scrofa (pig)	83/3040	119/6018	1.34127631352422e-05	0.00060549045010522	ENSSSCG00000002383/ENSSSCG00000001952/ENSSSCG00000005654/ENSSSCG00000029411/ENSSSCG00000040486/ENSSSCG00000026784/ENSSSCG00000006648/ENSSSCG00000027190/ENSSSCG00000020906/ENSSSCG00000032408/ENSSSCG00000001509/ENSSSCG00000006496/ENSSSCG00000032477/ENSSSCG00000008208/ENSSSCG00000007585/ENSSSCG00000008867/ENSSSCG00000028157/ENSSSCG00000007030/ENSSSCG00000017950/ENSSSCG00000003404/ENSSSCG00000045477/…	FOS/NFKBIA/SPTAN1/CAPN2/BIRC5/LMNB2/CTSS/TUBA8/GHSR/CASP7/DAXX/LMNA/NRAS/EIF2AK3/ACTB/CTSO/CASP8/IKBKB/TP53/DFFA/-/-/PARP3/CASP6/CTSH/MAPK9/-/MAP2K2/TUBA4A/PMAIP1/-/XIAP/PARP1/-/AKT1/BIRC3/ITPR2/ATM/FADD/CASP3/CASP10/-/ENDOG/HRAS/PARP4/IKBKG/PIK3CA/CTSC/AIFM1/MAPK3/MAP3K14/ENSA/GADD45B/PIK3CD/PARP2/MAP2K1/CTSD/ACTG1/CTSB/NFKB1/CHUK/CASP9/CYCS/TRAF2/-/CFLAR/KRAS/-/TNFRSF1A/RAF1/PDPK1/-/GADD45A/APA…	ssc:100144486/ssc:406188/ssc:100049693/ssc:397393/ssc:397266/ssc:100620983/ssc:100153090/ssc:100518253/ssc:406191/ssc:397244/ssc:100524813/ssc:100126859/ssc:100739349/ssc:100513348/ssc:414396/ssc:100737564/ssc:595105/ssc:100101471/ssc:397276/ssc:100523126/ssc:100737977/ssc:397543/ssc:100620838/ssc:100517293/ssc:396969/ssc:396609/ssc:100127131/ssc:100525505/ssc:100151951/ssc:397278/ssc:396913/ssc:…	83	53	ENSSSCG00000002383/ENSSSCG00000001952/ENSSSCG00000006648/ENSSSCG00000020906/ENSSSCG00000032408/ENSSSCG00000001509/ENSSSCG00000008208/ENSSSCG00000008867/ENSSSCG00000028157/ENSSSCG00000007030/ENSSSCG00000017950/ENSSSCG00000045477/ENSSSCG00000001516/ENSSSCG00000023033/ENSSSCG00000009140/ENSSSCG00000001770/ENSSSCG00000014010/ENSSSCG00000016216/ENSSSCG00000026454/ENSSSCG00000025028/ENSSSCG00000031657/…	30	ENSSSCG00000005654/ENSSSCG00000029411/ENSSSCG00000040486/ENSSSCG00000026784/ENSSSCG00000027190/ENSSSCG00000006496/ENSSSCG00000032477/ENSSSCG00000007585/ENSSSCG00000003404/ENSSSCG00000000194/ENSSSCG00000027127/ENSSSCG00000031912/ENSSSCG00000023660/ENSSSCG00000039139/ENSSSCG00000005661/ENSSSCG00000031513/ENSSSCG00000022957/ENSSSCG00000012825/ENSSSCG00000014924/ENSSSCG00000022689/ENSSSCG00000003395/…
ssc05211	Renal cell carcinoma - Sus scrofa (pig)	50/3040	66/6018	2.16405337538502e-05	0.000854801083277083	ENSSSCG00000001695/ENSSSCG00000008443/ENSSSCG00000001963/ENSSSCG00000006467/ENSSSCG00000024351/ENSSSCG00000032477/ENSSSCG00000005096/ENSSSCG00000027127/ENSSSCG00000000068/ENSSSCG00000003520/ENSSSCG00000031912/ENSSSCG00000028178/ENSSSCG00000031657/ENSSSCG00000039139/ENSSSCG00000001565/ENSSSCG00000006176/ENSSSCG00000012287/ENSSSCG00000031513/ENSSSCG00000030413/ENSSSCG00000008061/ENSSSCG00000021333/…	VEGFA/EPAS1/EGLN3/PRCC/MET/NRAS/HIF1A/MAP2K2/EP300/-/-/FH/-/AKT1/CDKN1A/ELOC/TFE3/HRAS/PIK3CA/ELOB/PAK4/MAPK3/PAK6/RAC3/RAP1B/PIK3CD/MAP2K1/VHL/RAPGEF1/BRAF/RAC1/TGFB3/TGFB1/RAP1A/GAB1/GRB2/ETS1/ARNT2/KRAS/RAF1/-/CLNS1A/CUL2/TGFB2/AKT3/PAK3/ARNT/MAPK1/ARAF/HGF	ssc:397157/ssc:100037272/ssc:100152368/ssc:100154743/ssc:654328/ssc:100739349/ssc:396696/ssc:100525505/ssc:100156226/ssc:780428/ssc:396913/ssc:100627128/ssc:396913/ssc:100126861/ssc:100152215/ssc:100153381/ssc:100511298/ssc:100739349/ssc:100621789/ssc:100519651/ssc:100627936/ssc:100153927/ssc:100153981/ssc:100627149/ssc:100152555/ssc:100518131/ssc:100233191/ssc:100739306/ssc:100511735/ssc:1005146…	50	20	ENSSSCG00000001695/ENSSSCG00000008443/ENSSSCG00000001963/ENSSSCG00000005096/ENSSSCG00000031657/ENSSSCG00000001565/ENSSSCG00000030413/ENSSSCG00000040682/ENSSSCG00000004781/ENSSSCG00000004943/ENSSSCG00000011567/ENSSSCG00000002385/ENSSSCG00000040288/ENSSSCG00000013900/ENSSSCG00000011104/ENSSSCG00000010816/ENSSSCG00000010872/ENSSSCG00000025306/ENSSSCG00000012275/ENSSSCG00000015403	30	ENSSSCG00000006467/ENSSSCG00000024351/ENSSSCG00000032477/ENSSSCG00000027127/ENSSSCG00000000068/ENSSSCG00000003520/ENSSSCG00000031912/ENSSSCG00000028178/ENSSSCG00000039139/ENSSSCG00000006176/ENSSSCG00000012287/ENSSSCG00000031513/ENSSSCG00000008061/ENSSSCG00000021333/ENSSSCG00000036973/ENSSSCG00000032595/ENSSSCG00000003395/ENSSSCG00000005719/ENSSSCG00000016494/ENSSSCG00000035090/ENSSSCG00000003017/…
ssc05161	Hepatitis B - Sus scrofa (pig)	97/3040	145/6018	3.97902889280167e-05	0.00139708125569481	ENSSSCG00000016057/ENSSSCG00000012853/ENSSSCG00000002383/ENSSSCG00000001952/ENSSSCG00000005965/ENSSSCG00000030642/ENSSSCG00000007268/ENSSSCG00000040486/ENSSSCG00000015897/ENSSSCG00000000396/ENSSSCG00000008638/ENSSSCG00000032408/ENSSSCG00000004952/ENSSSCG00000017403/ENSSSCG00000032477/ENSSSCG00000009401/ENSSSCG00000040178/ENSSSCG00000028157/ENSSSCG00000007030/ENSSSCG00000032710/ENSSSCG00000017950/…	STAT1/IRF7/FOS/NFKBIA/MYC/PCNA/E2F1/BIRC5/IFIH1/STAT2/YWHAQ/CASP7/SMAD3/STAT3/NRAS/RB1/E2F3/CASP8/IKBKB/E2F2/TP53/PTK2/IKBKE/CREB3/MAPK9/-/NFATC2/MAP2K2/EP300/-/CREB5/-/MAPK11/AKT1/DDX41/CDKN1A/FADD/CASP3/TRAF3/CASP10/YWHAB/CREB3L1/IRF3/MAP2K4/HRAS/IKBKG/JAK3/PIK3CA/YWHAZ/STAT5A/MAPK3/JAK2/IRAK4/MAP2K6/PRKCG/HSPG2/PIK3CD/DDX3X/MAP2K1/BRAF/NFATC3/NFKB1/CREB3L2/CHUK/CASP9/CYCS/TGFB3/-/TGFB1/MAPK14/…	ssc:396655/ssc:100037289/ssc:100144486/ssc:406188/ssc:448810/ssc:692192/ssc:100153846/ssc:397266/ssc:100101927/ssc:396923/ssc:100048964/ssc:397244/ssc:397260/ssc:733648/ssc:100739349/ssc:100151828/ssc:100154407/ssc:595105/ssc:100101471/ssc:100154407/ssc:397276/ssc:100157507/ssc:100519508/ssc:100142689/ssc:396609/ssc:100523248/ssc:100134969/ssc:100525505/ssc:100156226/ssc:396913/ssc:100515635/ssc:…	97	57	ENSSSCG00000016057/ENSSSCG00000012853/ENSSSCG00000002383/ENSSSCG00000001952/ENSSSCG00000005965/ENSSSCG00000030642/ENSSSCG00000007268/ENSSSCG00000015897/ENSSSCG00000000396/ENSSSCG00000032408/ENSSSCG00000017403/ENSSSCG00000009401/ENSSSCG00000040178/ENSSSCG00000028157/ENSSSCG00000007030/ENSSSCG00000032710/ENSSSCG00000017950/ENSSSCG00000038397/ENSSSCG00000014010/ENSSSCG00000002855/ENSSSCG00000007477/…	40	ENSSSCG00000040486/ENSSSCG00000008638/ENSSSCG00000004952/ENSSSCG00000032477/ENSSSCG00000015644/ENSSSCG00000005318/ENSSSCG00000027127/ENSSSCG00000000068/ENSSSCG00000031912/ENSSSCG00000016690/ENSSSCG00000033171/ENSSSCG00000039139/ENSSSCG00000032642/ENSSSCG00000007381/ENSSSCG00000013263/ENSSSCG00000003178/ENSSSCG00000018016/ENSSSCG00000031513/ENSSSCG00000012825/ENSSSCG00000006062/ENSSSCG00000017402/…
ssc05200	Pathways in cancer - Sus scrofa (pig)	258/3040	435/6018	8.17431239726418e-05	0.00258308271753548	ENSSSCG00000016057/ENSSSCG00000001912/ENSSSCG00000016027/ENSSSCG00000002383/ENSSSCG00000032580/ENSSSCG00000025768/ENSSSCG00000001695/ENSSSCG00000008443/ENSSSCG00000001952/ENSSSCG00000014982/ENSSSCG00000001963/ENSSSCG00000036505/ENSSSCG00000005965/ENSSSCG00000000272/ENSSSCG00000015555/ENSSSCG00000011377/ENSSSCG00000035495/ENSSSCG00000007268/ENSSSCG00000007056/ENSSSCG00000040486/ENSSSCG00000000396/…	STAT1/PML/ITGAV/FOS/MGST1/CALM1/VEGFA/EPAS1/NFKBIA/MMP7/EGLN3/-/MYC/SP1/LAMC1/LAMB2/KITLG/E2F1/PLCB1/BIRC5/STAT2/MET/CAMK2D/-/GNAI1/MGST3/CCDC6/WNT7B/ITGA6/-/NOTCH2/CASP7/FGFR1/SMAD3/STAT3/DAPK3/IL4R/NRAS/NKX3-1/PLD2/GNB4/RB1/SKP2/E2F3/INSR/CALML4/RASGRP1/MSH6/GNAI2/-/CASP8/IKBKB/HIF1A/IL13RA1/FGFR2/E2F2/TP53/-/RASSF3/-/LAMA3/TRAF4/MAPK9/PIM2/WNT10B/IL12RB1/-/IL15/NCOA3/CDH1/ABL1/GNB2/CALM3/LRP5/…	ssc:396655/ssc:100157336/ssc:397285/ssc:100144486/ssc:397567/ssc:100522926/ssc:397157/ssc:100037272/ssc:406188/ssc:397320/ssc:100152368/ssc:100270820/ssc:448810/ssc:396575/ssc:100514785/ssc:101101688/ssc:397509/ssc:100153846/ssc:100152679/ssc:397266/ssc:396923/ssc:654328/ssc:397674/ssc:100515336/ssc:100144421/ssc:733607/ssc:100155896/ssc:100626947/ssc:100158200/ssc:100156264/ssc:100153369/ssc:397…	258	145	ENSSSCG00000016057/ENSSSCG00000001912/ENSSSCG00000002383/ENSSSCG00000032580/ENSSSCG00000001695/ENSSSCG00000008443/ENSSSCG00000001952/ENSSSCG00000014982/ENSSSCG00000001963/ENSSSCG00000005965/ENSSSCG00000000272/ENSSSCG00000007268/ENSSSCG00000007056/ENSSSCG00000000396/ENSSSCG00000009123/ENSSSCG00000044700/ENSSSCG00000006325/ENSSSCG00000010211/ENSSSCG00000027365/ENSSSCG00000032408/ENSSSCG00000017403/…	113	ENSSSCG00000016027/ENSSSCG00000025768/ENSSSCG00000036505/ENSSSCG00000015555/ENSSSCG00000011377/ENSSSCG00000035495/ENSSSCG00000040486/ENSSSCG00000024351/ENSSSCG00000015407/ENSSSCG00000015955/ENSSSCG00000010440/ENSSSCG00000006709/ENSSSCG00000015815/ENSSSCG00000004952/ENSSSCG00000032170/ENSSSCG00000032477/ENSSSCG00000017912/ENSSSCG00000013566/ENSSSCG00000011399/ENSSSCG00000010698/ENSSSCG00000039060/…
ssc04621	NOD-like receptor signaling pathway - Sus scrofa (pig)	85/3040	127/6018	0.000115279933515346	0.0033116780900772	ENSSSCG00000016057/ENSSSCG00000009881/ENSSSCG00000012853/ENSSSCG00000024973/ENSSSCG00000046640/ENSSSCG00000030801/ENSSSCG00000015435/ENSSSCG00000001952/ENSSSCG00000008959/ENSSSCG00000015549/ENSSSCG00000014997/ENSSSCG00000007056/ENSSSCG00000000396/ENSSSCG00000006923/ENSSSCG00000037532/ENSSSCG00000008340/ENSSSCG00000024096/ENSSSCG00000009256/ENSSSCG00000007206/ENSSSCG00000010320/ENSSSCG00000028157/…	STAT1/OAS2/IRF7/-/OAS1/-/NAMPT/NFKBIA/CXCL2/RNASEL/-/PLCB1/STAT2/GBP2/MNDA/ANTXR1/RIPK2/ANTXR2/RBCK1/VDAC2/CASP8/IKBKB/IKBKE/MAPK9/PRKCD/ATG12/-/XIAP/PKN2/-/SHARPIN/MAPK11/NFKBIB/BIRC3/ITPR2/FADD/CCL5/TRAF3/STING1/PKN1/HSP90AB1/IRF3/IKBKG/TAB3/CASP1/NLRX1/-/TRPM7/MAPK3/IL18/IRF9/IRAK4/NEK7/CYBA/PLCB2/CTSB/-/NFKB1/CHUK/P2RX7/TRAF2/MAPK14/MFN2/GABARAPL2/PLCB3/TICAM1/SUGT1/TLR4/NOD2/NOD1/ITPR3/MAVS/…	ssc:396655/ssc:595128/ssc:100037289/ssc:100151938/ssc:397570/ssc:100155195/ssc:595123/ssc:406188/ssc:414904/ssc:100048946/ssc:100522887/ssc:100152679/ssc:396923/ssc:100153137/ssc:100156073/ssc:100513853/ssc:100518835/ssc:100514416/ssc:100519985/ssc:397659/ssc:595105/ssc:100101471/ssc:100519508/ssc:396609/ssc:100622955/ssc:100462745/ssc:396913/ssc:100037300/ssc:100154766/ssc:396913/ssc:100526216/s…	85	61	ENSSSCG00000016057/ENSSSCG00000009881/ENSSSCG00000012853/ENSSSCG00000024973/ENSSSCG00000046640/ENSSSCG00000030801/ENSSSCG00000015435/ENSSSCG00000001952/ENSSSCG00000008959/ENSSSCG00000015549/ENSSSCG00000014997/ENSSSCG00000007056/ENSSSCG00000000396/ENSSSCG00000006923/ENSSSCG00000037532/ENSSSCG00000008340/ENSSSCG00000024096/ENSSSCG00000007206/ENSSSCG00000028157/ENSSSCG00000007030/ENSSSCG00000014010/…	24	ENSSSCG00000009256/ENSSSCG00000010320/ENSSSCG00000015644/ENSSSCG00000031912/ENSSSCG00000006927/ENSSSCG00000005914/ENSSSCG00000033171/ENSSSCG00000026904/ENSSSCG00000013779/ENSSSCG00000001701/ENSSSCG00000003178/ENSSSCG00000012825/ENSSSCG00000044952/ENSSSCG00000015037/ENSSSCG00000010904/ENSSSCG00000005838/ENSSSCG00000002707/ENSSSCG00000039338/ENSSSCG00000007143/ENSSSCG00000005453/ENSSSCG00000038082/…
ssc05219	Bladder cancer - Sus scrofa (pig)	31/3040	39/6018	0.000179442280786493	0.00472531339404431	ENSSSCG00000001695/ENSSSCG00000014982/ENSSSCG00000005965/ENSSSCG00000004789/ENSSSCG00000007268/ENSSSCG00000014362/ENSSSCG00000032170/ENSSSCG00000032477/ENSSSCG00000009401/ENSSSCG00000040178/ENSSSCG00000032710/ENSSSCG00000017950/ENSSSCG00000025652/ENSSSCG00000027127/ENSSSCG00000001565/ENSSSCG00000017497/ENSSSCG00000037900/ENSSSCG00000031513/ENSSSCG00000009134/ENSSSCG00000040682/ENSSSCG00000021588/…	VEGFA/MMP7/MYC/THBS1/E2F1/HBEGF/DAPK3/NRAS/RB1/E2F3/E2F2/TP53/CDH1/MAP2K2/CDKN1A/ERBB2/CCND1/HRAS/EGF/MAPK3/DAPK2/DAPK1/RASSF1/MAP2K1/BRAF/KRAS/RAF1/SRC/MDM2/MAPK1/ARAF	ssc:397157/ssc:397320/ssc:448810/ssc:492313/ssc:100153846/ssc:397564/ssc:100624415/ssc:100739349/ssc:100151828/ssc:100154407/ssc:100154407/ssc:397276/ssc:100048953/ssc:100525505/ssc:100152215/ssc:100516641/ssc:100738589/ssc:100739349/ssc:397083/ssc:100153927/ssc:100155578/ssc:100516103/ssc:100516830/ssc:100233191/ssc:100514612/ssc:100518251/ssc:100737448/ssc:100154503/ssc:100125959/ssc:100153927/…	31	20	ENSSSCG00000001695/ENSSSCG00000014982/ENSSSCG00000005965/ENSSSCG00000007268/ENSSSCG00000014362/ENSSSCG00000009401/ENSSSCG00000040178/ENSSSCG00000032710/ENSSSCG00000017950/ENSSSCG00000025652/ENSSSCG00000001565/ENSSSCG00000037900/ENSSSCG00000009134/ENSSSCG00000040682/ENSSSCG00000021588/ENSSSCG00000011407/ENSSSCG00000004943/ENSSSCG00000007334/ENSSSCG00000000488/ENSSSCG00000012275	11	ENSSSCG00000004789/ENSSSCG00000032170/ENSSSCG00000032477/ENSSSCG00000027127/ENSSSCG00000017497/ENSSSCG00000031513/ENSSSCG00000010949/ENSSSCG00000016494/ENSSSCG00000026969/ENSSSCG00000024453/ENSSSCG00000010081
ssc04390	Hippo signaling pathway - Sus scrofa (pig)	90/3040	137/6018	0.000203706948170307	0.00495164581706285	ENSSSCG00000039793/ENSSSCG00000005965/ENSSSCG00000040486/ENSSSCG00000008963/ENSSSCG00000029201/ENSSSCG00000008638/ENSSSCG00000012913/ENSSSCG00000027365/ENSSSCG00000004952/ENSSSCG00000031429/ENSSSCG00000026268/ENSSSCG00000005021/ENSSSCG00000025698/ENSSSCG00000007585/ENSSSCG00000008645/ENSSSCG00000039221/ENSSSCG00000000182/ENSSSCG00000037791/ENSSSCG00000025652/ENSSSCG00000011833/ENSSSCG00000038694/…	PATJ/MYC/BIRC5/AREG/AJUBA/YWHAQ/PPP1CA/WNT7B/SMAD3/YAP1/DLG5/SAV1/SERPINE1/ACTB/ID2/MOB1A/WNT10B/-/CDH1/DLG1/CCND2/CTNNB1/PPP1CC/PPP2CB/TP53BP2/PPP2R2B/SMAD2/BMPR1B/AMOT/WNT3/BIRC3/DLG3/MPP5/YWHAB/FZD2/STK3/CTNNA1/CCND1/AMH/YWHAH/-/PPP4C/PPP2CA/PPP1CB/PARD6B/YWHAZ/FZD5/DVL2/WNT10A/LATS1/FRMD6/RASSF1/PPP2R1B/-/-/SMAD1/CRB2/TEAD3/APC2/ACTG1/-/TGFB3/FZD1/TGFB1/WNT5A/CCND3/TCF7/AXIN2/TGFBR1/PRKCI/TGF…	ssc:100524203/ssc:448810/ssc:397266/ssc:397668/ssc:100626166/ssc:100048964/ssc:733611/ssc:100626947/ssc:397260/ssc:100622418/ssc:100523285/ssc:100156165/ssc:396945/ssc:414396/ssc:654298/ssc:100517174/ssc:100126276/ssc:100626194/ssc:100048953/ssc:100157729/ssc:397162/ssc:397657/ssc:733612/ssc:397656/ssc:100519863/ssc:397089/ssc:100155304/ssc:396691/ssc:100158213/ssc:100514950/ssc:100622590/ssc:100…	90	45	ENSSSCG00000039793/ENSSSCG00000005965/ENSSSCG00000008963/ENSSSCG00000027365/ENSSSCG00000025698/ENSSSCG00000008645/ENSSSCG00000039221/ENSSSCG00000025652/ENSSSCG00000011833/ENSSSCG00000038694/ENSSSCG00000010894/ENSSSCG00000004505/ENSSSCG00000012591/ENSSSCG00000017317/ENSSSCG00000027529/ENSSSCG00000012375/ENSSSCG00000002287/ENSSSCG00000006074/ENSSSCG00000037900/ENSSSCG00000003112/ENSSSCG00000008540/…	45	ENSSSCG00000040486/ENSSSCG00000029201/ENSSSCG00000008638/ENSSSCG00000012913/ENSSSCG00000004952/ENSSSCG00000031429/ENSSSCG00000026268/ENSSSCG00000005021/ENSSSCG00000007585/ENSSSCG00000000182/ENSSSCG00000037791/ENSSSCG00000011274/ENSSSCG00000009828/ENSSSCG00000015842/ENSSSCG00000028976/ENSSSCG00000029621/ENSSSCG00000007381/ENSSSCG00000029838/ENSSSCG00000014339/ENSSSCG00000035812/ENSSSCG00000010035/…
ssc04933	AGE-RAGE signaling pathway in diabetic complications - Sus scrofa (pig)	64/3040	93/6018	0.000239977061549544	0.00541662510354686	ENSSSCG00000016057/ENSSSCG00000001695/ENSSSCG00000014336/ENSSSCG00000008090/ENSSSCG00000007056/ENSSSCG00000044700/ENSSSCG00000032408/ENSSSCG00000004952/ENSSSCG00000017403/ENSSSCG00000025698/ENSSSCG00000032477/ENSSSCG00000014010/ENSSSCG00000023503/ENSSSCG00000013655/ENSSSCG00000003520/ENSSSCG00000031912/ENSSSCG00000001573/ENSSSCG00000009545/ENSSSCG00000031657/ENSSSCG00000033171/ENSSSCG00000004505/…	STAT1/VEGFA/EGR1/IL1A/PLCB1/-/CASP7/SMAD3/STAT3/SERPINE1/NRAS/MAPK9/PRKCD/ICAM1/-/-/PIM1/COL4A2/-/MAPK11/SMAD2/AKT1/NOX4/CASP3/COL3A1/CCND1/PLCD1/F3/PRKCE/HRAS/PIK3CA/STAT5A/COL4A4/MAPK3/FN1/JAK2/RAC3/PIM3/PIK3CD/AGT/PLCB2/PLCG1/PLCE1/NFKB1/RAC1/TGFB3/TGFB1/PLCD3/MAPK14/CDKN1B/KRAS/PLCB3/TGFBR1/NOS3/TGFBR2/-/STAT5B/TGFB2/AKT3/CDKN1C/PRKCZ/MAPK1/EDN1/SMAD4	ssc:396655/ssc:397157/ssc:100520726/ssc:397094/ssc:100152679/ssc:100515336/ssc:397244/ssc:397260/ssc:733648/ssc:396945/ssc:100739349/ssc:396609/ssc:100622955/ssc:396750/ssc:780428/ssc:396913/ssc:100157844/ssc:100153454/ssc:396913/ssc:100156630/ssc:100155304/ssc:100126861/ssc:100523323/ssc:397244/ssc:100152001/ssc:100738589/ssc:100627099/ssc:396677/ssc:100524932/ssc:100739349/ssc:100621789/ssc:397…	64	37	ENSSSCG00000016057/ENSSSCG00000001695/ENSSSCG00000014336/ENSSSCG00000008090/ENSSSCG00000007056/ENSSSCG00000044700/ENSSSCG00000032408/ENSSSCG00000017403/ENSSSCG00000025698/ENSSSCG00000014010/ENSSSCG00000023503/ENSSSCG00000013655/ENSSSCG00000001573/ENSSSCG00000009545/ENSSSCG00000031657/ENSSSCG00000004505/ENSSSCG00000034012/ENSSSCG00000037900/ENSSSCG00000022447/ENSSSCG00000030413/ENSSSCG00000016244/…	27	ENSSSCG00000004952/ENSSSCG00000032477/ENSSSCG00000003520/ENSSSCG00000031912/ENSSSCG00000033171/ENSSSCG00000039139/ENSSSCG00000014927/ENSSSCG00000016034/ENSSSCG00000027550/ENSSSCG00000008444/ENSSSCG00000031513/ENSSSCG00000017402/ENSSSCG00000016174/ENSSSCG00000036973/ENSSSCG00000003395/ENSSSCG00000010483/ENSSSCG00000035090/ENSSSCG00000003017/ENSSSCG00000017338/ENSSSCG00000037144/ENSSSCG00000026969/…
ssc05230	Central carbon metabolism in cancer - Sus scrofa (pig)	42/3040	57/6018	0.000288520469178147	0.00607816455068629	ENSSSCG00000008261/ENSSSCG00000013366/ENSSSCG00000005965/ENSSSCG00000024351/ENSSSCG00000010440/ENSSSCG00000024219/ENSSSCG00000015815/ENSSSCG00000010252/ENSSSCG00000032477/ENSSSCG00000003105/ENSSSCG00000025881/ENSSSCG00000025108/ENSSSCG00000005096/ENSSSCG00000010698/ENSSSCG00000017950/ENSSSCG00000034502/ENSSSCG00000027127/ENSSSCG00000024018/ENSSSCG00000009314/ENSSSCG00000015958/ENSSSCG00000039139/…	HK2/LDHA/MYC/MET/-/TIGAR/FGFR1/HKDC1/NRAS/SLC1A5/PDHB/G6PD/HIF1A/FGFR2/TP53/H6PD/MAP2K2/SLC16A3/FLT3/PDK1/AKT1/PGAM2/PGAM1/ERBB2/SIRT6/PFKL/SLC2A2/HRAS/PDHA1/PIK3CA/MAPK3/PFKP/HK1/PIK3CD/MAP2K1/PFKM/HK3/KRAS/RAF1/-/AKT3/MAPK1	ssc:494561/ssc:407245/ssc:448810/ssc:654328/ssc:100156264/ssc:100154112/ssc:100153248/ssc:100153520/ssc:100739349/ssc:641348/ssc:100516042/ssc:100622986/ssc:396696/ssc:396762/ssc:397276/ssc:100622986/ssc:100525505/ssc:100158243/ssc:100515445/ssc:100286871/ssc:100126861/ssc:100188980/ssc:100154776/ssc:100516641/ssc:100126274/ssc:100621757/ssc:397429/ssc:100739349/ssc:100294678/ssc:100621789/ssc:10…	42	24	ENSSSCG00000008261/ENSSSCG00000013366/ENSSSCG00000005965/ENSSSCG00000024219/ENSSSCG00000010252/ENSSSCG00000003105/ENSSSCG00000025108/ENSSSCG00000005096/ENSSSCG00000017950/ENSSSCG00000034502/ENSSSCG00000024018/ENSSSCG00000015958/ENSSSCG00000010517/ENSSSCG00000013496/ENSSSCG00000028197/ENSSSCG00000030413/ENSSSCG00000040682/ENSSSCG00000011158/ENSSSCG00000010253/ENSSSCG00000004943/ENSSSCG00000021129/…	18	ENSSSCG00000024351/ENSSSCG00000010440/ENSSSCG00000015815/ENSSSCG00000032477/ENSSSCG00000025881/ENSSSCG00000010698/ENSSSCG00000027127/ENSSSCG00000009314/ENSSSCG00000039139/ENSSSCG00000016720/ENSSSCG00000017497/ENSSSCG00000020927/ENSSSCG00000031513/ENSSSCG00000023643/ENSSSCG00000003395/ENSSSCG00000026969/ENSSSCG00000024453/ENSSSCG00000010081
ssc05160	Hepatitis C - Sus scrofa (pig)	87/3040	133/6018	0.000321794866933785	0.00635544862194225	ENSSSCG00000016057/ENSSSCG00000012077/ENSSSCG00000009881/ENSSSCG00000012853/ENSSSCG00000008648/ENSSSCG00000046640/ENSSSCG00000010452/ENSSSCG00000028512/ENSSSCG00000001952/ENSSSCG00000015549/ENSSSCG00000005965/ENSSSCG00000007268/ENSSSCG00000000396/ENSSSCG00000032474/ENSSSCG00000008638/ENSSSCG00000036956/ENSSSCG00000032408/ENSSSCG00000012030/ENSSSCG00000017403/ENSSSCG00000040904/ENSSSCG00000032477/…	STAT1/MX1/OAS2/IRF7/RSAD2/OAS1/IFIT1/LDLR/NFKBIA/RNASEL/MYC/E2F1/STAT2/CXCL10/YWHAQ/SOCS3/CASP7/CLDN8/STAT3/CLDN1/NRAS/EIF2AK3/RB1/E2F3/CASP8/IKBKB/E2F2/TP53/-/IKBKE/MAP2K2/CTNNB1/PPP2CB/PPP2R2B/AKT1/CDKN1A/FADD/CASP3/TRAF3/YWHAB/CCND1/CLDN4/YWHAH/PPP4C/IRF3/HRAS/PPP2CA/EGF/IKBKG/PIK3CA/YWHAZ/PIAS1/MAPK3/IRF9/SCARB1/PIK3CD/PPP2R1B/MAP2K1/BRAF/NFKB1/CHUK/CASP9/CYCS/TRAF2/-/CLDN10/GRB2/CFLAR/EIF3E/…	ssc:396655/ssc:397128/ssc:595128/ssc:100037289/ssc:396752/ssc:397570/ssc:100153038/ssc:396801/ssc:406188/ssc:100048946/ssc:448810/ssc:100153846/ssc:396923/ssc:494019/ssc:100048964/ssc:493186/ssc:397244/ssc:100302021/ssc:733648/ssc:100625166/ssc:100739349/ssc:100513348/ssc:100151828/ssc:100154407/ssc:595105/ssc:100101471/ssc:100154407/ssc:397276/ssc:397543/ssc:100519508/ssc:100525505/ssc:397657/ss…	87	57	ENSSSCG00000016057/ENSSSCG00000012077/ENSSSCG00000009881/ENSSSCG00000012853/ENSSSCG00000008648/ENSSSCG00000046640/ENSSSCG00000010452/ENSSSCG00000028512/ENSSSCG00000001952/ENSSSCG00000015549/ENSSSCG00000005965/ENSSSCG00000007268/ENSSSCG00000000396/ENSSSCG00000032474/ENSSSCG00000036956/ENSSSCG00000032408/ENSSSCG00000012030/ENSSSCG00000017403/ENSSSCG00000040904/ENSSSCG00000008208/ENSSSCG00000009401/…	30	ENSSSCG00000008638/ENSSSCG00000032477/ENSSSCG00000015644/ENSSSCG00000027127/ENSSSCG00000011274/ENSSSCG00000015842/ENSSSCG00000028976/ENSSSCG00000039139/ENSSSCG00000007381/ENSSSCG00000010035/ENSSSCG00000036817/ENSSSCG00000003178/ENSSSCG00000031513/ENSSSCG00000014298/ENSSSCG00000012825/ENSSSCG00000006062/ENSSSCG00000003395/ENSSSCG00000029538/ENSSSCG00000016494/ENSSSCG00000016714/ENSSSCG00000005838/…
ssc05167	Kaposi sarcoma-associated herpesvirus infection - Sus scrofa (pig)	101/3040	158/6018	0.000395765340147628	0.00735657926392062	ENSSSCG00000016057/ENSSSCG00000013551/ENSSSCG00000012853/ENSSSCG00000002383/ENSSSCG00000025768/ENSSSCG00000001695/ENSSSCG00000001952/ENSSSCG00000008959/ENSSSCG00000011877/ENSSSCG00000036505/ENSSSCG00000005965/ENSSSCG00000007268/ENSSSCG00000000396/ENSSSCG00000012050/ENSSSCG00000032408/ENSSSCG00000017403/ENSSSCG00000001229/ENSSSCG00000032477/ENSSSCG00000037583/ENSSSCG00000009401/ENSSSCG00000040178/…	STAT1/C3/IRF7/FOS/CALM1/VEGFA/NFKBIA/CXCL2/CD86/-/MYC/E2F1/STAT2/RCAN1/CASP7/STAT3/-/NRAS/GNB4/RB1/E2F3/CALML4/CASP8/IKBKB/HIF1A/E2F2/TP53/-/IKBKE/MAPK9/GNB2/CALM3/-/ICAM1/NFATC2/MAP2K2/CTNNB1/EP300/-/-/IL6ST/-/MAPK11/PTGS2/AKT1/PIK3R5/ITPR2/CDKN1A/FADD/CASP3/TRAF3/CCND1/IRF3/MAP2K4/HRAS/IKBKG/PIK3CA/-/PPP3CB/-/TMEM52/MAPK3/IRF9/JAK2/GNB1/RAC3/MAP2K6/IFNGR1/PIK3CD/MAP2K1/PLCG1/NFATC3/NFKB1/CHUK/C…	ssc:396655/ssc:397072/ssc:100037289/ssc:100144486/ssc:100522926/ssc:397157/ssc:406188/ssc:414904/ssc:397441/ssc:100270820/ssc:448810/ssc:100153846/ssc:396923/ssc:100511902/ssc:397244/ssc:733648/ssc:100037288/ssc:100739349/ssc:100516546/ssc:100151828/ssc:100154407/ssc:100519528/ssc:595105/ssc:100101471/ssc:396696/ssc:100154407/ssc:397276/ssc:397543/ssc:100519508/ssc:396609/ssc:100516546/ssc:100522…	101	67	ENSSSCG00000016057/ENSSSCG00000013551/ENSSSCG00000012853/ENSSSCG00000002383/ENSSSCG00000001695/ENSSSCG00000001952/ENSSSCG00000008959/ENSSSCG00000011877/ENSSSCG00000005965/ENSSSCG00000007268/ENSSSCG00000000396/ENSSSCG00000032408/ENSSSCG00000017403/ENSSSCG00000001229/ENSSSCG00000037583/ENSSSCG00000009401/ENSSSCG00000040178/ENSSSCG00000026517/ENSSSCG00000028157/ENSSSCG00000007030/ENSSSCG00000005096/…	34	ENSSSCG00000025768/ENSSSCG00000036505/ENSSSCG00000012050/ENSSSCG00000032477/ENSSSCG00000015644/ENSSSCG00000007669/ENSSSCG00000022545/ENSSSCG00000027127/ENSSSCG00000011274/ENSSSCG00000000068/ENSSSCG00000031912/ENSSSCG00000047088/ENSSSCG00000033171/ENSSSCG00000015579/ENSSSCG00000039139/ENSSSCG00000003178/ENSSSCG00000018016/ENSSSCG00000031513/ENSSSCG00000012825/ENSSSCG00000010301/ENSSSCG00000021890/…
ssc00052	Galactose metabolism - Sus scrofa (pig)	23/3040	28/6018	0.000537080297739852	0.00939158375347248	ENSSSCG00000008261/ENSSSCG00000010252/ENSSSCG00000011735/ENSSSCG00000008486/ENSSSCG00000008368/ENSSSCG00000035454/ENSSSCG00000008773/ENSSSCG00000038423/ENSSSCG00000040608/ENSSSCG00000034639/ENSSSCG00000028197/ENSSSCG00000024119/ENSSSCG00000011158/ENSSSCG00000010253/ENSSSCG00000017365/ENSSSCG00000003812/ENSSSCG00000021129/ENSSSCG00000004729/ENSSSCG00000014048/ENSSSCG00000017156/ENSSSCG00000026793/…	HK2/HKDC1/SI/GALM/UGP2/B4GALT1/PGM2/GLA/AKR1B1/MGAM/PFKL/GLB1/PFKP/HK1/G6PC3/PGM1/PFKM/-/HK3/GAA/B4GALT2/GALT/GALE	ssc:494561/ssc:100153520/ssc:100623494/ssc:399536/ssc:397040/ssc:100511655/ssc:100522261/ssc:100415928/ssc:396816/ssc:100623494/ssc:100621757/ssc:100624593/ssc:100521394/ssc:100152344/ssc:100512070/ssc:397566/ssc:733601/ssc:100513637/ssc:100522855/ssc:100526132/ssc:100736821/ssc:100623908/ssc:100621392	23	19	ENSSSCG00000008261/ENSSSCG00000010252/ENSSSCG00000011735/ENSSSCG00000008486/ENSSSCG00000008368/ENSSSCG00000035454/ENSSSCG00000008773/ENSSSCG00000038423/ENSSSCG00000034639/ENSSSCG00000028197/ENSSSCG00000024119/ENSSSCG00000011158/ENSSSCG00000010253/ENSSSCG00000017365/ENSSSCG00000003812/ENSSSCG00000021129/ENSSSCG00000004729/ENSSSCG00000014048/ENSSSCG00000017156	4	ENSSSCG00000040608/ENSSSCG00000026793/ENSSSCG00000010969/ENSSSCG00000027827
ssc05222	Small cell lung cancer - Sus scrofa (pig)	57/3040	83/6018	0.000564683833278409	0.00939158375347248	ENSSSCG00000016027/ENSSSCG00000001952/ENSSSCG00000005965/ENSSSCG00000015555/ENSSSCG00000011377/ENSSSCG00000007268/ENSSSCG00000044700/ENSSSCG00000015955/ENSSSCG00000010440/ENSSSCG00000032408/ENSSSCG00000009401/ENSSSCG00000016835/ENSSSCG00000040178/ENSSSCG00000007030/ENSSSCG00000032710/ENSSSCG00000017950/ENSSSCG00000001516/ENSSSCG00000003709/ENSSSCG00000032658/ENSSSCG00000002855/ENSSSCG00000025028/…	ITGAV/NFKBIA/MYC/LAMC1/LAMB2/E2F1/-/ITGA6/-/CASP7/RB1/SKP2/E2F3/IKBKB/E2F2/TP53/-/LAMA3/TRAF4/-/XIAP/COL4A2/RXRB/PTGS2/AKT1/BIRC3/CDKN1A/CASP3/TRAF3/CCND1/ITGA2B/IKBKG/PIK3CA/COL4A4/LAMA1/FN1/CKS2/ZBTB17/GADD45B/PIK3CD/NFKB1/CHUK/CASP9/LAMB1/CYCS/TRAF2/CDKN1B/-/GADD45A/CCNE2/APAF1/NOS2/AKT3/-/TRAF6/CDKN1C/RXRA	ssc:397285/ssc:406188/ssc:448810/ssc:100514785/ssc:101101688/ssc:100153846/ssc:100515336/ssc:100158200/ssc:100156264/ssc:397244/ssc:100151828/ssc:100329128/ssc:100154407/ssc:100101471/ssc:100154407/ssc:397276/ssc:397543/ssc:100511642/ssc:100518396/ssc:100523248/ssc:100037300/ssc:100153454/ssc:100156801/ssc:397590/ssc:100126861/ssc:100622590/ssc:100152215/ssc:397244/ssc:100156979/ssc:100738589/ssc…	57	32	ENSSSCG00000001952/ENSSSCG00000005965/ENSSSCG00000007268/ENSSSCG00000044700/ENSSSCG00000032408/ENSSSCG00000009401/ENSSSCG00000016835/ENSSSCG00000040178/ENSSSCG00000007030/ENSSSCG00000032710/ENSSSCG00000017950/ENSSSCG00000001516/ENSSSCG00000032658/ENSSSCG00000002855/ENSSSCG00000025028/ENSSSCG00000009545/ENSSSCG00000027529/ENSSSCG00000001565/ENSSSCG00000034012/ENSSSCG00000002525/ENSSSCG00000037900/…	25	ENSSSCG00000016027/ENSSSCG00000015555/ENSSSCG00000011377/ENSSSCG00000015955/ENSSSCG00000010440/ENSSSCG00000003709/ENSSSCG00000001474/ENSSSCG00000015579/ENSSSCG00000039139/ENSSSCG00000012825/ENSSSCG00000034767/ENSSSCG00000016174/ENSSSCG00000021161/ENSSSCG00000026103/ENSSSCG00000022689/ENSSSCG00000003395/ENSSSCG00000015444/ENSSSCG00000016714/ENSSSCG00000005838/ENSSSCG00000037144/ENSSSCG00000037066/…
ssc05164	Influenza A - Sus scrofa (pig)	84/3040	130/6018	0.000729176701261066	0.0115209918799248	ENSSSCG00000016057/ENSSSCG00000012077/ENSSSCG00000009881/ENSSSCG00000001912/ENSSSCG00000012853/ENSSSCG00000008648/ENSSSCG00000017614/ENSSSCG00000006543/ENSSSCG00000046640/ENSSSCG00000001952/ENSSSCG00000015549/ENSSSCG00000008090/ENSSSCG00000015897/ENSSSCG00000000396/ENSSSCG00000032474/ENSSSCG00000020906/ENSSSCG00000029005/ENSSSCG00000036956/ENSSSCG00000032408/ENSSSCG00000026082/ENSSSCG00000007585/…	STAT1/MX1/OAS2/PML/IRF7/RSAD2/TRIM25/ADAR/OAS1/NFKBIA/RNASEL/IL1A/IFIH1/STAT2/CXCL10/GHSR/KPNA2/SOCS3/CASP7/DNAJC3/ACTB/CASP8/IKBKB/-/NXT2/-/IKBKE/ICAM1/MAP2K2/EP300/NFKBIB/AKT1/FADD/CASP3/CCL5/TRAF3/NUP98/KPNA5/TMPRSS2/IRF3/IKBKG/PIK3CA/CPSF4/CASP1/NLRX1/MAPK3/IL18/IRF9/SLC25A5/HLA-DOB/JAK2/IRAK4/FDPS/RAB11A/IFNGR1/PIK3CD/MAP2K1/PABPN1/ACTG1/NFKB1/CHUK/CASP9/CYCS/-/-/SLC25A4/CCND3/RAB11B/TNFRSF1…	ssc:396655/ssc:397128/ssc:595128/ssc:100157336/ssc:100037289/ssc:396752/ssc:100622285/ssc:100523784/ssc:397570/ssc:406188/ssc:100048946/ssc:397094/ssc:100101927/ssc:396923/ssc:494019/ssc:406191/ssc:397218/ssc:493186/ssc:397244/ssc:100154166/ssc:414396/ssc:595105/ssc:100101471/ssc:100737977/ssc:100521422/ssc:397543/ssc:100519508/ssc:396750/ssc:100525505/ssc:100156226/ssc:100621111/ssc:100126861/ss…	84	62	ENSSSCG00000016057/ENSSSCG00000012077/ENSSSCG00000009881/ENSSSCG00000001912/ENSSSCG00000012853/ENSSSCG00000008648/ENSSSCG00000017614/ENSSSCG00000006543/ENSSSCG00000046640/ENSSSCG00000001952/ENSSSCG00000015549/ENSSSCG00000008090/ENSSSCG00000015897/ENSSSCG00000000396/ENSSSCG00000032474/ENSSSCG00000020906/ENSSSCG00000036956/ENSSSCG00000032408/ENSSSCG00000026082/ENSSSCG00000028157/ENSSSCG00000007030/…	22	ENSSSCG00000029005/ENSSSCG00000007585/ENSSSCG00000015644/ENSSSCG00000027127/ENSSSCG00000000068/ENSSSCG00000026904/ENSSSCG00000039139/ENSSSCG00000004262/ENSSSCG00000003178/ENSSSCG00000012825/ENSSSCG00000026896/ENSSSCG00000044952/ENSSSCG00000015037/ENSSSCG00000012623/ENSSSCG00000003395/ENSSSCG00000002023/ENSSSCG00000016714/ENSSSCG00000015790/ENSSSCG00000024453/ENSSSCG00000000884/ENSSSCG00000007143/…
ssc05169	Epstein-Barr virus infection - Sus scrofa (pig)	105/3040	168/6018	0.00100869452646803	0.0149068488328945	ENSSSCG00000016057/ENSSSCG00000040575/ENSSSCG00000009881/ENSSSCG00000012853/ENSSSCG00000046640/ENSSSCG00000001507/ENSSSCG00000001952/ENSSSCG00000011033/ENSSSCG00000005965/ENSSSCG00000007268/ENSSSCG00000000396/ENSSSCG00000017489/ENSSSCG00000032474/ENSSSCG00000001880/ENSSSCG00000032408/ENSSSCG00000017403/ENSSSCG00000001229/ENSSSCG00000001703/ENSSSCG00000036658/ENSSSCG00000009401/ENSSSCG00000002433/…	STAT1/ISG15/OAS2/IRF7/OAS1/ZBTB22/NFKBIA/VIM/MYC/E2F1/STAT2/PSMD3/CXCL10/SIN3A/CASP7/STAT3/-/NFKBIE/PSMD8/RB1/PSMC1/SKP2/CALR/E2F3/USP7/SAP30L/CASP8/IKBKB/E2F2/TP53/-/IKBKE/PSMD2/ITGAL/PSMC5/MAPK9/-/-/ICAM1/CCND2/-/-/MAPK11/NFKBIB/AKT1/CDKN1A/FADD/CASP3/HDAC1/TRAF3/CCND1/IRF3/MAP2K4/PSMD4/ENTPD1/IKBKG/JAK3/PIK3CA/-/-/PSMC2/IRF9/HLA-DOB/IRAK4/CIR1/RAC3/PDIA3/MAP3K14/GADD45B/MAP2K6/PIK3CD/CD3E/SAP3…	ssc:396655/ssc:100145895/ssc:595128/ssc:100037289/ssc:397570/ssc:100155428/ssc:406188/ssc:100522394/ssc:448810/ssc:100153846/ssc:396923/ssc:100512253/ssc:494019/ssc:100621221/ssc:397244/ssc:733648/ssc:100037288/ssc:100153486/ssc:100515483/ssc:100151828/ssc:100155274/ssc:100329128/ssc:100381266/ssc:100154407/ssc:100190899/ssc:100525720/ssc:595105/ssc:100101471/ssc:100154407/ssc:397276/ssc:397543/s…	105	70	ENSSSCG00000016057/ENSSSCG00000040575/ENSSSCG00000009881/ENSSSCG00000012853/ENSSSCG00000046640/ENSSSCG00000001507/ENSSSCG00000001952/ENSSSCG00000005965/ENSSSCG00000007268/ENSSSCG00000000396/ENSSSCG00000032474/ENSSSCG00000001880/ENSSSCG00000032408/ENSSSCG00000017403/ENSSSCG00000001229/ENSSSCG00000001703/ENSSSCG00000009401/ENSSSCG00000016835/ENSSSCG00000013746/ENSSSCG00000040178/ENSSSCG00000033176/…	35	ENSSSCG00000011033/ENSSSCG00000017489/ENSSSCG00000036658/ENSSSCG00000002433/ENSSSCG00000007907/ENSSSCG00000015644/ENSSSCG00000046387/ENSSSCG00000007797/ENSSSCG00000017287/ENSSSCG00000031912/ENSSSCG00000033171/ENSSSCG00000026904/ENSSSCG00000039139/ENSSSCG00000003178/ENSSSCG00000018016/ENSSSCG00000006628/ENSSSCG00000012825/ENSSSCG00000015424/ENSSSCG00000036973/ENSSSCG00000022689/ENSSSCG00000003395/…
ssc05170	Human immunodeficiency virus 1 infection - Sus scrofa (pig)	110/3040	177/6018	0.0010378185896319	0.0149068488328945	ENSSSCG00000033453/ENSSSCG00000002383/ENSSSCG00000040847/ENSSSCG00000001507/ENSSSCG00000025768/ENSSSCG00000001952/ENSSSCG00000036505/ENSSSCG00000029326/ENSSSCG00000001959/ENSSSCG00000015407/ENSSSCG00000032408/ENSSSCG00000000091/ENSSSCG00000012307/ENSSSCG00000004588/ENSSSCG00000001229/ENSSSCG00000032477/ENSSSCG00000037583/ENSSSCG00000013746/ENSSSCG00000026517/ENSSSCG00000011399/ENSSSCG00000028157/…	BST2/FOS/AP1S3/ZBTB22/CALM1/NFKBIA/-/CCNB1/CFL2/GNAI1/CASP7/APOBEC3B/-/CCNB2/-/NRAS/GNB4/CALR/CALML4/GNAI2/CASP8/IKBKB/PTK2/-/MAPK9/GNB2/CALM3/-/NFATC2/CUL1/MAP2K2/GNAQ/-/-/LIMK1/AP1S2/-/MAPK11/AKT1/ITPR2/ATM/FADD/CASP3/STING1/ELOC/DCAF1/IRF3/HRAS/IKBKG/PIK3CA/-/ELOB/CUL4B/PPP3CB/-/TMEM52/PAK4/AP1M1/MAPK3/PAK6/IRAK4/CFL1/GNB1/RAC3/PDIA3/MAP2K6/PRKCG/ATR/PIK3CD/AP4M1/MAP2K1/PLCG1/CD3E/RNF7/NFATC3/…	ssc:100302088/ssc:100144486/ssc:100627432/ssc:100155428/ssc:100522926/ssc:406188/ssc:100270820/ssc:397662/ssc:497233/ssc:100144421/ssc:397244/ssc:100037939/ssc:100515638/ssc:100135668/ssc:100037288/ssc:100739349/ssc:100516546/ssc:100381266/ssc:100519528/ssc:397523/ssc:595105/ssc:100101471/ssc:100157507/ssc:397543/ssc:396609/ssc:100516546/ssc:100522926/ssc:100135037/ssc:100134969/ssc:100524037/ssc…	110	58	ENSSSCG00000033453/ENSSSCG00000002383/ENSSSCG00000040847/ENSSSCG00000001507/ENSSSCG00000001952/ENSSSCG00000032408/ENSSSCG00000000091/ENSSSCG00000001229/ENSSSCG00000037583/ENSSSCG00000013746/ENSSSCG00000026517/ENSSSCG00000028157/ENSSSCG00000007030/ENSSSCG00000038397/ENSSSCG00000001516/ENSSSCG00000014010/ENSSSCG00000001398/ENSSSCG00000007477/ENSSSCG00000030378/ENSSSCG00000031657/ENSSSCG00000000555/…	52	ENSSSCG00000025768/ENSSSCG00000036505/ENSSSCG00000029326/ENSSSCG00000001959/ENSSSCG00000015407/ENSSSCG00000012307/ENSSSCG00000004588/ENSSSCG00000032477/ENSSSCG00000011399/ENSSSCG00000007669/ENSSSCG00000022545/ENSSSCG00000015455/ENSSSCG00000027127/ENSSSCG00000033763/ENSSSCG00000031912/ENSSSCG00000047088/ENSSSCG00000036074/ENSSSCG00000033171/ENSSSCG00000039139/ENSSSCG00000006176/ENSSSCG00000003178/…
ssc00051	Fructose and mannose metabolism - Sus scrofa (pig)	23/3040	29/6018	0.00135458972880171	0.0186108849696235	ENSSSCG00000008261/ENSSSCG00000025425/ENSSSCG00000024219/ENSSSCG00000010252/ENSSSCG00000011133/ENSSSCG00000000685/ENSSSCG00000031698/ENSSSCG00000040608/ENSSSCG00000004679/ENSSSCG00000028197/ENSSSCG00000024990/ENSSSCG00000011353/ENSSSCG00000011158/ENSSSCG00000000061/ENSSSCG00000027169/ENSSSCG00000010253/ENSSSCG00000021129/ENSSSCG00000014048/ENSSSCG00000000994/ENSSSCG00000013087/ENSSSCG00000015660/…	HK2/FCSK/TIGAR/HKDC1/PFKFB3/TPI1/TSTA3/AKR1B1/SORD/PFKL/MPI/PFKFB4/PFKP/PMM1/ENOSF1/HK1/PFKM/HK3/GMDS/TKFC/PFKFB2/FBP1/KHK	ssc:494561/ssc:100625448/ssc:100154112/ssc:100153520/ssc:100516289/ssc:100157582/ssc:100620054/ssc:396816/ssc:100158181/ssc:100621757/ssc:100154551/ssc:100158056/ssc:100521394/ssc:100151790/ssc:100626946/ssc:100152344/ssc:733601/ssc:100522855/ssc:100520846/ssc:100520121/ssc:100523270/ssc:397038/ssc:100523241	23	16	ENSSSCG00000008261/ENSSSCG00000024219/ENSSSCG00000010252/ENSSSCG00000011133/ENSSSCG00000000685/ENSSSCG00000004679/ENSSSCG00000028197/ENSSSCG00000011353/ENSSSCG00000011158/ENSSSCG00000000061/ENSSSCG00000027169/ENSSSCG00000010253/ENSSSCG00000021129/ENSSSCG00000014048/ENSSSCG00000000994/ENSSSCG00000031174	7	ENSSSCG00000025425/ENSSSCG00000031698/ENSSSCG00000040608/ENSSSCG00000024990/ENSSSCG00000013087/ENSSSCG00000015660/ENSSSCG00000008556
ssc04068	FoxO signaling pathway - Sus scrofa (pig)	73/3040	113/6018	0.001603125344911	0.0211078170413281	ENSSSCG00000007507/ENSSSCG00000024388/ENSSSCG00000026748/ENSSSCG00000005981/ENSSSCG00000006703/ENSSSCG00000029326/ENSSSCG00000020906/ENSSSCG00000010440/ENSSSCG00000012307/ENSSSCG00000004952/ENSSSCG00000017403/ENSSSCG00000004588/ENSSSCG00000032477/ENSSSCG00000016835/ENSSSCG00000007907/ENSSSCG00000013566/ENSSSCG00000007030/ENSSSCG00000014010/ENSSSCG00000008988/ENSSSCG00000033912/ENSSSCG00000027127/…	PCK1/BNIP3/PLK1/FBXO32/PRKAB2/CCNB1/GHSR/-/-/SMAD3/STAT3/CCNB2/NRAS/SKP2/USP7/INSR/IKBKB/MAPK9/CCNG2/ATG12/MAP2K2/CCND2/EP300/CDKN2D/MAPK11/-/AKT1/ATM/CDKN1A/CAT/PCK2/CCND1/PRKAG3/HRAS/IRS1/EGF/PIK3CA/PRKAA2/MAPK3/GADD45B/PIK3CD/G6PC3/MAP2K1/-/BRAF/CHUK/TGFB3/TGFB1/MAPK14/CDKN1B/GRB2/GABARAPL2/KRAS/GRM5/RAF1/TGFBR1/-/PDPK1/MDM2/TGFBR2/-/GADD45A/PRKAG1/TGFB2/AKT3/SETD7/CDKN1C/MAPK1/PRKAB1/ARAF/BCL…	ssc:100144531/ssc:100624868/ssc:396953/ssc:733657/ssc:100157793/ssc:397662/ssc:406191/ssc:100156264/ssc:100515638/ssc:397260/ssc:733648/ssc:100135668/ssc:100739349/ssc:100329128/ssc:100190899/ssc:397350/ssc:100101471/ssc:396609/ssc:100523979/ssc:100462745/ssc:100525505/ssc:397162/ssc:100156226/ssc:100525560/ssc:100156630/ssc:100526210/ssc:100126861/ssc:100101922/ssc:100152215/ssc:397568/ssc:40316…	73	33	ENSSSCG00000007507/ENSSSCG00000024388/ENSSSCG00000005981/ENSSSCG00000020906/ENSSSCG00000017403/ENSSSCG00000016835/ENSSSCG00000007030/ENSSSCG00000014010/ENSSSCG00000008988/ENSSSCG00000033912/ENSSSCG00000038694/ENSSSCG00000013643/ENSSSCG00000025606/ENSSSCG00000001565/ENSSSCG00000013302/ENSSSCG00000037900/ENSSSCG00000009134/ENSSSCG00000030413/ENSSSCG00000040682/ENSSSCG00000017365/ENSSSCG00000004943/…	40	ENSSSCG00000026748/ENSSSCG00000006703/ENSSSCG00000029326/ENSSSCG00000010440/ENSSSCG00000012307/ENSSSCG00000004952/ENSSSCG00000004588/ENSSSCG00000032477/ENSSSCG00000007907/ENSSSCG00000013566/ENSSSCG00000027127/ENSSSCG00000000068/ENSSSCG00000033171/ENSSSCG00000013919/ENSSSCG00000039139/ENSSSCG00000002009/ENSSSCG00000016200/ENSSSCG00000031513/ENSSSCG00000025729/ENSSSCG00000036145/ENSSSCG00000022689/…
ssc03030	DNA replication - Sus scrofa (pig)	26/3040	34/6018	0.00173182532244749	0.0218902720757362	ENSSSCG00000030642/ENSSSCG00000027506/ENSSSCG00000006273/ENSSSCG00000023886/ENSSSCG00000032180/ENSSSCG00000003216/ENSSSCG00000025488/ENSSSCG00000022240/ENSSSCG00000022823/ENSSSCG00000024385/ENSSSCG00000033051/ENSSSCG00000010240/ENSSSCG00000011624/ENSSSCG00000001493/ENSSSCG00000012997/ENSSSCG00000011804/ENSSSCG00000003583/ENSSSCG00000012916/ENSSSCG00000026055/ENSSSCG00000038307/ENSSSCG00000035564/…	PCNA/POLD3/MCM4/RPA3/MCM7/POLD1/MCM3/POLA1/MCM5/RNASEH2B/POLE/DNA2/MCM2/PRIM2/-/RFC4/RPA2/-/-/POLE4/MCM6/-/SSBP1/LIG1/RFC3/RFC5	ssc:692192/ssc:100626052/ssc:100156398/ssc:100624116/ssc:100156398/ssc:100525752/ssc:100154824/ssc:102166485/ssc:100624915/ssc:100625239/ssc:100620959/ssc:100153906/ssc:100519111/ssc:100156829/ssc:100513971/ssc:106504063/ssc:100514295/ssc:100736957/ssc:100157576/ssc:100517646/ssc:100519111/ssc:100517450/ssc:100512994/ssc:100520434/ssc:100156440/ssc:100153965	26	22	ENSSSCG00000030642/ENSSSCG00000027506/ENSSSCG00000006273/ENSSSCG00000023886/ENSSSCG00000032180/ENSSSCG00000003216/ENSSSCG00000025488/ENSSSCG00000022240/ENSSSCG00000022823/ENSSSCG00000024385/ENSSSCG00000033051/ENSSSCG00000010240/ENSSSCG00000011624/ENSSSCG00000001493/ENSSSCG00000012997/ENSSSCG00000011804/ENSSSCG00000003583/ENSSSCG00000026055/ENSSSCG00000038307/ENSSSCG00000035564/ENSSSCG00000003128/…	4	ENSSSCG00000012916/ENSSSCG00000005478/ENSSSCG00000016488/ENSSSCG00000009349
ssc05165	Human papillomavirus infection - Sus scrofa (pig)	166/3040	282/6018	0.00241386472355843	0.0293377404863256	ENSSSCG00000016057/ENSSSCG00000040575/ENSSSCG00000012077/ENSSSCG00000009921/ENSSSCG00000016027/ENSSSCG00000000697/ENSSSCG00000001695/ENSSSCG00000039793/ENSSSCG00000035420/ENSSSCG00000015555/ENSSSCG00000004789/ENSSSCG00000011377/ENSSSCG00000007268/ENSSSCG00000000396/ENSSSCG00000014277/ENSSSCG00000044700/ENSSSCG00000008314/ENSSSCG00000011916/ENSSSCG00000013016/ENSSSCG00000022301/ENSSSCG00000027365/…	STAT1/ISG15/MX1/OASL/ITGAV/-/VEGFA/PATJ/HES4/LAMC1/THBS1/LAMB2/E2F1/STAT2/IRF1/-/ATP6V1B1/ATP6V1A/PPP2R5B/EIF4EBP1/WNT7B/ITGA6/-/NOTCH2/CASP7/COL6A1/ATP6V1C2/-/NRAS/TCIRG1/ATP6V0B/RB1/PSMC1/RBL1/ITGB4/ITGB8/CASP8/IKBKB/TP53/THBS3/-/IKBKE/LAMA3/CREB3/HES6/WNT10B/-/ATP6V0A1/-/DLG1/MAP2K2/CCND2/CTNNB1/PPP2R3A/EP300/-/PPP2CB/MFNG/LFNG/ATP6V1C1/COL4A2/CREB5/SLC9A3R1/PPP2R2B/PTGS2/AKT1/WNT3/ATM/CDKN1A/…	ssc:396655/ssc:100145895/ssc:397128/ssc:595119/ssc:397285/ssc:100515610/ssc:397157/ssc:100524203/ssc:100739264/ssc:100514785/ssc:492313/ssc:101101688/ssc:100153846/ssc:396923/ssc:396611/ssc:100515336/ssc:100523368/ssc:445531/ssc:100516242/ssc:100627508/ssc:100626947/ssc:100158200/ssc:100156264/ssc:100153369/ssc:397244/ssc:100623720/ssc:100512277/ssc:100037288/ssc:100739349/ssc:100521769/ssc:10051…	166	86	ENSSSCG00000016057/ENSSSCG00000040575/ENSSSCG00000012077/ENSSSCG00000009921/ENSSSCG00000001695/ENSSSCG00000039793/ENSSSCG00000035420/ENSSSCG00000007268/ENSSSCG00000000396/ENSSSCG00000014277/ENSSSCG00000044700/ENSSSCG00000008314/ENSSSCG00000011916/ENSSSCG00000027365/ENSSSCG00000032408/ENSSSCG00000008634/ENSSSCG00000001229/ENSSSCG00000012890/ENSSSCG00000009401/ENSSSCG00000015375/ENSSSCG00000028157/…	80	ENSSSCG00000016027/ENSSSCG00000000697/ENSSSCG00000015555/ENSSSCG00000004789/ENSSSCG00000011377/ENSSSCG00000013016/ENSSSCG00000022301/ENSSSCG00000015955/ENSSSCG00000010440/ENSSSCG00000006709/ENSSSCG00000022506/ENSSSCG00000032477/ENSSSCG00000039267/ENSSSCG00000002433/ENSSSCG00000007331/ENSSSCG00000017204/ENSSSCG00000006524/ENSSSCG00000015644/ENSSSCG00000003709/ENSSSCG00000005318/ENSSSCG00000016342/…
ssc01524	Platinum drug resistance - Sus scrofa (pig)	42/3040	61/6018	0.00272803801055996	0.0319281485680351	ENSSSCG00000032580/ENSSSCG00000024059/ENSSSCG00000040486/ENSSSCG00000022101/ENSSSCG00000006325/ENSSSCG00000032408/ENSSSCG00000034278/ENSSSCG00000020931/ENSSSCG00000033570/ENSSSCG00000037808/ENSSSCG00000028157/ENSSSCG00000017950/ENSSSCG00000001516/ENSSSCG00000012437/ENSSSCG00000026454/ENSSSCG00000025028/ENSSSCG00000022351/ENSSSCG00000008428/ENSSSCG00000039139/ENSSSCG00000002627/ENSSSCG00000027529/…	MGST1/VAT1/BIRC5/BRCA1/MGST3/CASP7/SLC31A1/MSH6/-/-/CASP8/TP53/-/ATP7A/PMAIP1/XIAP/GSTO1/MSH2/AKT1/GSTA4/BIRC3/ATM/CDKN1A/FADD/CASP3/ERBB2/-/PIK3CA/MAPK3/PIK3CD/-/MLH1/CASP9/CYCS/-/ABCC2/PDPK1/MDM2/-/APAF1/AKT3/MAPK1	ssc:397567/ssc:100049662/ssc:397266/ssc:100049662/ssc:733607/ssc:397244/ssc:397186/ssc:100624450/ssc:100049684/ssc:106510200/ssc:595105/ssc:397276/ssc:397543/ssc:397159/ssc:397278/ssc:100037300/ssc:397117/ssc:100337661/ssc:100126861/ssc:100152951/ssc:100622590/ssc:100101922/ssc:100152215/ssc:595129/ssc:397244/ssc:100516641/ssc:100517403/ssc:100621789/ssc:100153927/ssc:100518131/ssc:100739508/ssc:…	42	32	ENSSSCG00000032580/ENSSSCG00000022101/ENSSSCG00000006325/ENSSSCG00000032408/ENSSSCG00000034278/ENSSSCG00000020931/ENSSSCG00000033570/ENSSSCG00000037808/ENSSSCG00000028157/ENSSSCG00000017950/ENSSSCG00000001516/ENSSSCG00000012437/ENSSSCG00000026454/ENSSSCG00000025028/ENSSSCG00000008428/ENSSSCG00000002627/ENSSSCG00000027529/ENSSSCG00000025606/ENSSSCG00000001565/ENSSSCG00000030888/ENSSSCG00000034012/…	10	ENSSSCG00000024059/ENSSSCG00000040486/ENSSSCG00000022351/ENSSSCG00000039139/ENSSSCG00000017497/ENSSSCG00000003395/ENSSSCG00000032003/ENSSSCG00000016714/ENSSSCG00000000884/ENSSSCG00000010081
ssc05225	Hepatocellular carcinoma - Sus scrofa (pig)	89/3040	143/6018	0.00284440601105539	0.0321011535533394	ENSSSCG00000032580/ENSSSCG00000005965/ENSSSCG00000007268/ENSSSCG00000003559/ENSSSCG00000024351/ENSSSCG00000006325/ENSSSCG00000027365/ENSSSCG00000010440/ENSSSCG00000004952/ENSSSCG00000035118/ENSSSCG00000032477/ENSSSCG00000009401/ENSSSCG00000007585/ENSSSCG00000040178/ENSSSCG00000013566/ENSSSCG00000037808/ENSSSCG00000032710/ENSSSCG00000017950/ENSSSCG00000004657/ENSSSCG00000001516/ENSSSCG00000000182/…	MGST1/MYC/E2F1/ARID1A/MET/MGST3/WNT7B/-/SMAD3/BRD9/NRAS/RB1/ACTB/E2F3/INSR/-/E2F2/TP53/CEP152/-/WNT10B/LRP5/NFE2L2/MAP2K2/CTNNB1/ARID2/PBRM1/GSTO1/TXNRD2/SMAD2/AKT1/GSTA4/WNT3/CDKN1A/FZD2/CCND1/HMOX1/HRAS/PIK3CA/FZD5/MAPK3/DVL2/WNT10A/ARID1B/GADD45B/PRKCG/PIK3CD/PHF10/MAP2K1/-/-/PLCG1/APC2/ACTG1/BRAF/TGFB3/FZD1/TGFB1/GAB1/WNT5A/GRB2/SMARCB1/TCF7/KRAS/AXIN2/RAF1/TGFBR1/SMARCD1/TGFBR2/-/GADD45A/DVL…	ssc:397567/ssc:448810/ssc:100153846/ssc:100513359/ssc:654328/ssc:733607/ssc:100626947/ssc:100156264/ssc:397260/ssc:100621103/ssc:100739349/ssc:100151828/ssc:414396/ssc:100154407/ssc:397350/ssc:106510200/ssc:100154407/ssc:397276/ssc:100526147/ssc:397543/ssc:100126276/ssc:100524299/ssc:100516343/ssc:100525505/ssc:397657/ssc:100625757/ssc:100525781/ssc:397117/ssc:100156736/ssc:100155304/ssc:10012686…	89	44	ENSSSCG00000032580/ENSSSCG00000005965/ENSSSCG00000007268/ENSSSCG00000006325/ENSSSCG00000027365/ENSSSCG00000009401/ENSSSCG00000040178/ENSSSCG00000037808/ENSSSCG00000032710/ENSSSCG00000017950/ENSSSCG00000004657/ENSSSCG00000001516/ENSSSCG00000012885/ENSSSCG00000015987/ENSSSCG00000035824/ENSSSCG00000004505/ENSSSCG00000002627/ENSSSCG00000017317/ENSSSCG00000001565/ENSSSCG00000037900/ENSSSCG00000030413/…	45	ENSSSCG00000003559/ENSSSCG00000024351/ENSSSCG00000010440/ENSSSCG00000004952/ENSSSCG00000035118/ENSSSCG00000032477/ENSSSCG00000007585/ENSSSCG00000013566/ENSSSCG00000000182/ENSSSCG00000027127/ENSSSCG00000011274/ENSSSCG00000030685/ENSSSCG00000022351/ENSSSCG00000010131/ENSSSCG00000039139/ENSSSCG00000029838/ENSSSCG00000039745/ENSSSCG00000031513/ENSSSCG00000004064/ENSSSCG00000022689/ENSSSCG00000003395/…
ssc05205	Proteoglycans in cancer - Sus scrofa (pig)	115/3040	191/6018	0.00393274803367558	0.0428533923669477	ENSSSCG00000016027/ENSSSCG00000001695/ENSSSCG00000010312/ENSSSCG00000005965/ENSSSCG00000038594/ENSSSCG00000004789/ENSSSCG00000016635/ENSSSCG00000024351/ENSSSCG00000009123/ENSSSCG00000032434/ENSSSCG00000012365/ENSSSCG00000012913/ENSSSCG00000027365/ENSSSCG00000032408/ENSSSCG00000015815/ENSSSCG00000003569/ENSSSCG00000011471/ENSSSCG00000014362/ENSSSCG00000017403/ENSSSCG00000032477/ENSSSCG00000003183/…	ITGAV/VEGFA/PLAU/MYC/-/THBS1/CAV2/MET/CAMK2D/PLAUR/MSN/PPP1CA/WNT7B/CASP7/FGFR1/SLC9A1/FLNB/HBEGF/STAT3/NRAS/RRAS/PPP1R12B/ACTB/INSR/IQGAP2/HIF1A/TP53/CAV1/IQGAP1/FLNA/-/WNT10B/CAMK2G/MAP2K2/CTNNB1/PPP1CC/SMO/-/-/TIAM1/MAPK11/SMAD2/CD63/AKT1/WNT3/ITPR2/ARHGEF12/CDKN1A/PPP1R12C/CASP3/FZD2/ERBB2/CCND1/HRAS/PPP1CB/PRKACA/PIK3CA/FZD5/MAPK3/-/FN1/WNT10A/RDX/RAC3/ERBB3/PRKCG/HSPG2/PIK3CD/FLNC/MAP2K1/PL…	ssc:397285/ssc:397157/ssc:396985/ssc:448810/ssc:397528/ssc:492313/ssc:100125375/ssc:654328/ssc:397674/ssc:100521017/ssc:494458/ssc:733611/ssc:100626947/ssc:397244/ssc:100153248/ssc:397458/ssc:100518997/ssc:397564/ssc:733648/ssc:100739349/ssc:100516558/ssc:100525832/ssc:414396/ssc:397350/ssc:100157656/ssc:396696/ssc:397276/ssc:404693/ssc:100157656/ssc:100518997/ssc:100512728/ssc:100126276/ssc:3973…	115	58	ENSSSCG00000001695/ENSSSCG00000010312/ENSSSCG00000005965/ENSSSCG00000038594/ENSSSCG00000009123/ENSSSCG00000032434/ENSSSCG00000027365/ENSSSCG00000032408/ENSSSCG00000014362/ENSSSCG00000017403/ENSSSCG00000014088/ENSSSCG00000005096/ENSSSCG00000017950/ENSSSCG00000009125/ENSSSCG00000012034/ENSSSCG00000004505/ENSSSCG00000017317/ENSSSCG00000000555/ENSSSCG00000001565/ENSSSCG00000034012/ENSSSCG00000037900/…	57	ENSSSCG00000016027/ENSSSCG00000004789/ENSSSCG00000016635/ENSSSCG00000024351/ENSSSCG00000012365/ENSSSCG00000012913/ENSSSCG00000015815/ENSSSCG00000003569/ENSSSCG00000011471/ENSSSCG00000032477/ENSSSCG00000003183/ENSSSCG00000010925/ENSSSCG00000007585/ENSSSCG00000013566/ENSSSCG00000016634/ENSSSCG00000001814/ENSSSCG00000033299/ENSSSCG00000000182/ENSSSCG00000010311/ENSSSCG00000027127/ENSSSCG00000011274/…
ssc05010	Alzheimer disease - Sus scrofa (pig)	165/3040	283/6018	0.00428227735005504	0.0451066547539131	ENSSSCG00000018084/ENSSSCG00000025768/ENSSSCG00000018086/ENSSSCG00000029411/ENSSSCG00000008090/ENSSSCG00000007056/ENSSSCG00000037046/ENSSSCG00000010795/ENSSSCG00000027190/ENSSSCG00000002804/ENSSSCG00000027365/ENSSSCG00000033368/ENSSSCG00000032408/ENSSSCG00000018065/ENSSSCG00000030996/ENSSSCG00000018094/ENSSSCG00000018092/ENSSSCG00000007845/ENSSSCG00000017260/ENSSSCG00000028902/ENSSSCG00000029034/…	ND3/CALM1/ND4L/CAPN2/IL1A/PLCB1/TUBB4B/NDUFAB1/TUBA8/CSNK2A2/WNT7B/ATP5MC2/CASP7/ND1/XBP1/CYTB/ND6/UQCRC2/WIPI1/RB1CC1/COX4I1/NRAS/EIF2AK3/PPIF/TUBB6/CALML4/VDAC2/CASP8/IKBKB/ND4/-/ATF6/ATP5F1D/-/ND5/MAPK9/WNT10B/-/CALM3/NDUFS6/LRP5/MAP2K2/CTNNB1/GNAQ/TUBA4A/COX3/ATP5F1A/NDUFS2/PTGS2/AKT1/WNT3/NOX4/ITPR2/NDUFB2/UQCRC1/FADD/ATP5MC1/CASP3/ULK2/NCSTN/COX7A2/COX7B/FZD2/-/AMBRA1/PSEN2/RTN4/ATP8/NDUFS1…	ssc:808508/ssc:100522926/ssc:808509/ssc:397393/ssc:397094/ssc:100152679/ssc:100516352/ssc:100312976/ssc:100518253/ssc:100737256/ssc:100626947/ssc:100037988/ssc:397244/ssc:808501/ssc:100217386/ssc:808513/ssc:808512/ssc:100524613/ssc:100462758/ssc:100622699/ssc:100624067/ssc:100739349/ssc:100513348/ssc:100152612/ssc:100623583/ssc:100519528/ssc:397659/ssc:595105/ssc:100101471/ssc:808510/ssc:10051208…	165	69	ENSSSCG00000008090/ENSSSCG00000007056/ENSSSCG00000010795/ENSSSCG00000027365/ENSSSCG00000032408/ENSSSCG00000030996/ENSSSCG00000017260/ENSSSCG00000028902/ENSSSCG00000008208/ENSSSCG00000010330/ENSSSCG00000026517/ENSSSCG00000028157/ENSSSCG00000007030/ENSSSCG00000014010/ENSSSCG00000012885/ENSSSCG00000016216/ENSSSCG00000017317/ENSSSCG00000000555/ENSSSCG00000030888/ENSSSCG00000034012/ENSSSCG00000006385/…	96	ENSSSCG00000018084/ENSSSCG00000025768/ENSSSCG00000018086/ENSSSCG00000029411/ENSSSCG00000037046/ENSSSCG00000027190/ENSSSCG00000002804/ENSSSCG00000033368/ENSSSCG00000018065/ENSSSCG00000018094/ENSSSCG00000018092/ENSSSCG00000007845/ENSSSCG00000029034/ENSSSCG00000032477/ENSSSCG00000038992/ENSSSCG00000010320/ENSSSCG00000018087/ENSSSCG00000013052/ENSSSCG00000006346/ENSSSCG00000035532/ENSSSCG00000024070/…
ssc00020	Citrate cycle (TCA cycle) - Sus scrofa (pig)	22/3040	29/6018	0.00468979293074994	0.0478056311650639	ENSSSCG00000007507/ENSSSCG00000023264/ENSSSCG00000017421/ENSSSCG00000023807/ENSSSCG00000015030/ENSSSCG00000025881/ENSSSCG00000001852/ENSSSCG00000007173/ENSSSCG00000028178/ENSSSCG00000016743/ENSSSCG00000000064/ENSSSCG00000015443/ENSSSCG00000025486/ENSSSCG00000002009/ENSSSCG00000032498/ENSSSCG00000002374/ENSSSCG00000023643/ENSSSCG00000012926/ENSSSCG00000012783/novel.768/ENSSSCG00000011501/ENSSSCG00…	PCK1/IDH1/ACLY/ACO1/DLAT/PDHB/IDH2/IDH3B/FH/OGDH/ACO2/DLD/MDH2/PCK2/IDH3A/DLST/PDHA1/PC/IDH3G/-/SUCLG2/SDHB	ssc:100144531/ssc:102166364/ssc:100125957/ssc:100628006/ssc:397054/ssc:100516042/ssc:397603/ssc:733641/ssc:100627128/ssc:100515636/ssc:396999/ssc:397129/ssc:397039/ssc:403165/ssc:100157242/ssc:397690/ssc:100294678/ssc:397630/ssc:100525850/ssc:397026/ssc:397026/ssc:414412	22	11	ENSSSCG00000007507/ENSSSCG00000023264/ENSSSCG00000017421/ENSSSCG00000023807/ENSSSCG00000001852/ENSSSCG00000016743/ENSSSCG00000000064/ENSSSCG00000032498/ENSSSCG00000012926/ENSSSCG00000011501/ENSSSCG00000020926	11	ENSSSCG00000015030/ENSSSCG00000025881/ENSSSCG00000007173/ENSSSCG00000028178/ENSSSCG00000015443/ENSSSCG00000025486/ENSSSCG00000002009/ENSSSCG00000002374/ENSSSCG00000023643/ENSSSCG00000012783/novel.768
