# Supplementary material for: Transcriptome Analyses of Senecavirus A-Infected PK-15 Cells: RIG-I and IRF7 Are the Important Factors in Inducing Type III Interferons
Source: Front Microbiol. 2022 Mar 4;13:846343. doi: 10.3389/fmicb.2022.846343 (PMC8931416; doi:10.3389/fmicb.2022.846343)
Supplement: Supplementary file 1 [file Data_Sheet_1.zip › Supplementary data/Supplementary Table 4 Differentially expressed genes in S6 vs Control.xls]

gene_id	log2FoldChange	pvalue	padj	gene_name
ENSSSCG00000012077	2.654685539	0	0	MX1
ENSSSCG00000001906	-1.470912724	0	0	CYP1A1
ENSSSCG00000009881	1.792090485	1.51E-221	5.97E-218	OAS2
ENSSSCG00000017754	1.788352907	1.81E-187	5.37E-184	-
ENSSSCG00000007507	1.74562932	5.52E-151	1.31E-147	PCK1
ENSSSCG00000003763	1.903986051	2.59E-134	5.13E-131	IFI44
ENSSSCG00000012076	2.373830111	6.82E-125	1.16E-121	MX2
ENSSSCG00000040575	1.616885892	1.34E-108	1.99E-105	ISG15
ENSSSCG00000017416	2.202906676	1.45E-86	1.91E-83	DHX58
ENSSSCG00000008496	1.048628951	3.51E-83	4.17E-80	EIF2AK2
ENSSSCG00000014670	1.440197681	5.53E-74	5.48E-71	TRIM22
ENSSSCG00000030548	1.998208626	1.15E-72	1.05E-69	HERC5
ENSSSCG00000007508	1.877210622	1.52E-66	1.29E-63	ZBP1
ENSSSCG00000037572	1.623413181	2.26E-59	1.79E-56	EPSTI1
ENSSSCG00000023379	1.176092602	2.82E-59	2.09E-56	UBE2L6
ENSSSCG00000008966	1.122025456	5.87E-57	3.67E-54	PARM1
ENSSSCG00000004572	1.51644399	1.89E-55	1.07E-52	-
ENSSSCG00000011874	1.405414027	3.20E-55	1.65E-52	PARP14
ENSSSCG00000027660	1.521727034	2.45E-53	1.21E-50	IFI44L
ENSSSCG00000016512	1.087889875	9.26E-52	4.23E-49	ZC3HAV1
ENSSSCG00000035284	-1.573631191	5.98E-48	2.63E-45	BMF
ENSSSCG00000010452	1.963504306	2.87E-41	1.14E-38	IFIT1
ENSSSCG00000008959	2.094833807	1.06E-35	3.80E-33	CXCL2
ENSSSCG00000035037	1.255695447	5.60E-34	1.96E-31	-
ENSSSCG00000036383	1.144146031	1.59E-29	4.86E-27	LGALS3BP
ENSSSCG00000012853	1.06825398	6.71E-29	1.94E-26	IRF7
ENSSSCG00000039514	1.142277882	1.23E-28	3.48E-26	ID3
ENSSSCG00000032795	-1.300491155	1.19E-26	2.94E-24	IL1RL1
ENSSSCG00000015897	1.002193624	7.29E-24	1.67E-21	IFIH1
ENSSSCG00000038912	1.039235422	3.59E-23	7.75E-21	IFITM3
ENSSSCG00000017886	1.584249281	2.33E-21	4.54E-19	FBXO39
ENSSSCG00000046640	2.336751463	3.55E-20	6.21E-18	OAS1
ENSSSCG00000034570	1.300180856	2.64E-18	4.19E-16	IFI6
ENSSSCG00000003805	1.206958225	7.23E-18	1.12E-15	PDE4B
ENSSSCG00000009720	1.701319868	8.76E-17	1.24E-14	DDX60
ENSSSCG00000016254	1.961429937	1.02E-16	1.43E-14	-
ENSSSCG00000051209	2.334641026	4.63E-16	6.18E-14	-
ENSSSCG00000034802	2.892779612	1.73E-15	2.19E-13	-
ENSSSCG00000000774	2.34563862	2.20E-13	2.11E-11	USP18
ENSSSCG00000035297	1.791838144	1.69E-12	1.47E-10	ISG12(A)
ENSSSCG00000016502	1.421120676	2.00E-12	1.71E-10	PARP12
ENSSSCG00000033613	1.323644582	2.97E-12	2.47E-10	FOXS1
ENSSSCG00000036956	1.071731623	1.50E-11	1.21E-09	SOCS3
ENSSSCG00000014565	1.253801814	4.35E-11	3.35E-09	-
ENSSSCG00000023178	1.108136297	6.29E-10	4.35E-08	BATF2
ENSSSCG00000014672	1.496365911	3.92E-09	2.45E-07	-
ENSSSCG00000049704	1.372533243	5.46E-08	2.98E-06	-
ENSSSCG00000008648	1.287577348	5.36E-07	2.41E-05	RSAD2
ENSSSCG00000039472	-1.10035594	9.97E-07	4.13E-05	SLC30A1
ENSSSCG00000033844	-1.631057647	3.43E-06	0.000124544	CYP1B1
ENSSSCG00000029304	1.471448504	4.04E-06	0.000145415	STEAP3
ENSSSCG00000001849	-1.138943375	6.29E-06	0.000220952	ANPEP
ENSSSCG00000012027	1.054157526	6.80E-06	0.000236265	ADAMTS5
ENSSSCG00000036865	1.297245019	8.17E-06	0.000277998	SDS
ENSSSCG00000027877	-1.358580346	9.18E-06	0.00030884	TLR10
ENSSSCG00000002001	1.106281407	2.25E-05	0.000684055	REC8
ENSSSCG00000005385	1.045131921	3.58E-05	0.001030583	NR4A3
novel.365	-1.267624261	8.53E-05	0.002216553	-
ENSSSCG00000001746	-1.018685227	9.27E-05	0.002374171	PKHD1
ENSSSCG00000036135	-1.015496561	0.00012835	0.003183833	COL1A1
ENSSSCG00000029838	-1.292677748	0.000178231	0.004201858	FZD2
