# Supplementary material for: Transcriptome Analyses of Senecavirus A-Infected PK-15 Cells: RIG-I and IRF7 Are the Important Factors in Inducing Type III Interferons
Source: Front Microbiol. 2022 Mar 4;13:846343. doi: 10.3389/fmicb.2022.846343 (PMC8931416; doi:10.3389/fmicb.2022.846343)
Supplement: Supplementary file 1 [file Data_Sheet_1.zip › Supplementary data/Supplementary Table 5 Differentially expressed genes in S12 vs Control.xls]

gene_id	log2FoldChange	pvalue	padj	gene_name
ENSSSCG00000009881	2.616942064	0	0	OAS2
ENSSSCG00000017754	2.487406883	0	0	-
ENSSSCG00000007507	3.344571821	0	0	PCK1
ENSSSCG00000003763	2.952127566	0	0	IFI44
ENSSSCG00000001906	-3.384750639	0	0	CYP1A1
ENSSSCG00000003694	1.021951795	1.42E-286	3.59E-283	EMILIN2
ENSSSCG00000007508	3.30233467	3.16E-271	6.84E-268	ZBP1
ENSSSCG00000033657	-1.222564592	5.68E-254	1.08E-250	GREM1
ENSSSCG00000012076	3.310912864	3.42E-252	5.76E-249	MX2
ENSSSCG00000005965	-1.39956052	4.21E-249	6.39E-246	MYC
ENSSSCG00000032367	1.555839375	1.35E-236	1.86E-233	CEBPD
ENSSSCG00000012077	3.588223543	5.53E-233	7.00E-230	MX1
ENSSSCG00000006543	1.623889945	5.56E-232	6.49E-229	ADAR
ENSSSCG00000008496	1.837005876	1.17E-222	1.27E-219	EIF2AK2
ENSSSCG00000011874	2.47192869	2.98E-219	3.02E-216	PARP14
ENSSSCG00000016057	1.337412397	3.76E-201	3.57E-198	STAT1
ENSSSCG00000017146	1.435177791	2.15E-192	1.92E-189	-
ENSSSCG00000035600	1.686720468	6.87E-182	5.79E-179	DNAJC12
ENSSSCG00000016925	-1.903022802	1.30E-171	1.04E-168	PLK2
ENSSSCG00000021712	1.751574123	2.07E-170	1.57E-167	HERC6
ENSSSCG00000036383	2.26604774	1.19E-166	8.58E-164	LGALS3BP
ENSSSCG00000006940	-1.450395813	9.37E-163	6.46E-160	CCN1
ENSSSCG00000027660	2.470080009	3.64E-157	2.40E-154	IFI44L
ENSSSCG00000023379	1.900635524	1.03E-156	6.51E-154	UBE2L6
ENSSSCG00000017416	2.971470066	1.16E-154	7.07E-152	DHX58
ENSSSCG00000033453	2.1900298	3.17E-152	1.85E-149	BST2
ENSSSCG00000040746	1.078654462	6.50E-147	3.65E-144	LRP2
ENSSSCG00000030548	2.66487597	1.71E-145	9.28E-143	HERC5
ENSSSCG00000014670	2.098830151	4.10E-139	2.07E-136	TRIM22
ENSSSCG00000011951	1.72705948	4.14E-138	2.03E-135	NFKBIZ
ENSSSCG00000038912	2.068182594	2.09E-137	9.89E-135	IFITM3
ENSSSCG00000010922	1.39242351	1.85E-133	8.49E-131	ELF3
ENSSSCG00000034570	2.762541262	5.19E-131	2.31E-128	IFI6
ENSSSCG00000049851	1.315423826	4.35E-129	1.89E-126	-
ENSSSCG00000039862	-1.462865651	5.08E-126	2.14E-123	TRIB3
ENSSSCG00000029456	-1.200713086	7.38E-126	3.02E-123	SLC7A1
ENSSSCG00000033537	-1.004324406	8.78E-110	3.17E-107	-
ENSSSCG00000039514	1.905341555	3.96E-107	1.40E-104	ID3
ENSSSCG00000040575	2.686287746	7.06E-107	2.43E-104	ISG15
ENSSSCG00000025698	-1.194512597	7.41E-104	2.39E-101	SERPINE1
ENSSSCG00000001912	1.545391495	1.21E-102	3.81E-100	PML
ENSSSCG00000017886	2.886315151	6.21E-99	1.85E-96	FBXO39
ENSSSCG00000007079	-1.489191331	7.58E-99	2.21E-96	FLRT3
ENSSSCG00000017614	1.094367314	3.31E-94	9.29E-92	TRIM25
ENSSSCG00000011239	1.862266527	8.67E-92	2.31E-89	TRANK1
ENSSSCG00000010452	4.039940288	5.80E-91	1.44E-88	IFIT1
ENSSSCG00000008648	3.312205671	2.56E-90	6.25E-88	RSAD2
ENSSSCG00000008799	1.337386065	5.63E-89	1.31E-86	LIMCH1
ENSSSCG00000038521	-1.945387435	3.96E-88	9.11E-86	CHAC1
ENSSSCG00000012967	-1.81469163	4.48E-88	1.01E-85	FOSL1
ENSSSCG00000016784	-1.147263829	1.85E-87	4.14E-85	ANKH
ENSSSCG00000035121	1.140192824	2.97E-87	6.53E-85	RHBG
ENSSSCG00000012030	1.307353999	3.30E-87	7.16E-85	CLDN8
ENSSSCG00000013551	3.510892433	2.57E-86	5.41E-84	C3
ENSSSCG00000009293	1.489074486	2.25E-84	4.55E-82	-
ENSSSCG00000004412	-1.025429615	2.34E-84	4.66E-82	MICAL1
ENSSSCG00000037572	1.980284572	5.00E-82	9.49E-80	EPSTI1
ENSSSCG00000004572	1.73035037	3.23E-78	5.69E-76	-
ENSSSCG00000008966	1.260682248	2.40E-77	4.01E-75	PARM1
ENSSSCG00000027372	1.523095317	5.35E-77	8.72E-75	SAMD9
ENSSSCG00000004789	-1.066967561	7.65E-76	1.23E-73	THBS1
ENSSSCG00000022070	1.545422574	2.73E-74	4.37E-72	ZNF143
ENSSSCG00000030241	-1.236712458	7.51E-73	1.16E-70	TSC22D3
ENSSSCG00000012050	-1.042716045	3.61E-70	5.47E-68	RCAN1
ENSSSCG00000031954	1.161164327	4.45E-68	6.48E-66	SLC39A10
ENSSSCG00000035037	1.698754485	5.88E-68	8.41E-66	-
ENSSSCG00000015140	1.020615198	4.29E-67	6.02E-65	HSPA8
novel.255	1.474034962	4.73E-67	6.59E-65	-
ENSSSCG00000003079	-1.103627573	1.55E-66	2.12E-64	-
ENSSSCG00000029331	-1.417986244	1.67E-64	2.26E-62	PALLD
ENSSSCG00000015897	1.680595489	2.07E-64	2.78E-62	IFIH1
ENSSSCG00000016512	1.246767782	1.95E-63	2.60E-61	ZC3HAV1
ENSSSCG00000046640	3.379626278	4.24E-62	5.54E-60	OAS1
ENSSSCG00000000521	-1.452409025	3.10E-60	3.89E-58	PHLDA1
ENSSSCG00000020906	1.549970041	4.69E-58	5.74E-56	GHSR
ENSSSCG00000014336	-1.207188244	8.46E-58	1.03E-55	EGR1
ENSSSCG00000021359	-1.127174535	1.15E-57	1.37E-55	CDC42EP3
ENSSSCG00000011106	1.491765421	5.31E-57	6.25E-55	CREM
ENSSSCG00000039770	-1.160209381	1.02E-56	1.19E-54	SLC6A9
ENSSSCG00000040359	-1.262303402	1.92E-55	2.19E-53	GOLGA7B
ENSSSCG00000006764	-1.167709901	3.79E-55	4.19E-53	PTPN22
ENSSSCG00000023178	2.108578946	3.68E-54	4.02E-52	BATF2
ENSSSCG00000007858	1.98161454	1.17E-51	1.20E-49	-
ENSSSCG00000034802	4.579144335	3.49E-51	3.56E-49	-
ENSSSCG00000021968	1.058889972	1.06E-50	1.07E-48	SLC19A3
ENSSSCG00000040954	1.075208644	1.67E-50	1.67E-48	CSTF3
ENSSSCG00000033613	2.405572217	2.45E-50	2.45E-48	FOXS1
ENSSSCG00000005437	-1.074044622	1.35E-49	1.32E-47	KLF4
ENSSSCG00000015175	1.894727185	1.70E-48	1.60E-46	VWA5A
ENSSSCG00000023001	1.073571368	4.53E-48	4.22E-46	CCDC149
ENSSSCG00000008959	2.251307813	2.60E-47	2.39E-45	CXCL2
ENSSSCG00000035634	1.109121863	1.08E-46	9.64E-45	PLSCR1
ENSSSCG00000029438	-1.306692842	2.08E-46	1.85E-44	SESN2
ENSSSCG00000035297	2.93897106	2.08E-44	1.76E-42	ISG12(A)
ENSSSCG00000032795	-1.828501652	2.16E-44	1.82E-42	IL1RL1
ENSSSCG00000022592	-1.719161558	1.37E-43	1.12E-41	FIBIN
ENSSSCG00000035495	-1.135711942	3.57E-43	2.89E-41	KITLG
ENSSSCG00000034358	1.648819478	6.35E-43	5.07E-41	KCNJ16
ENSSSCG00000013753	-1.017834767	2.09E-42	1.64E-40	-
ENSSSCG00000014565	2.272809889	2.95E-42	2.30E-40	-
ENSSSCG00000037815	1.352683173	6.51E-42	4.94E-40	ZC3H12A
ENSSSCG00000016263	1.18155278	7.73E-42	5.84E-40	-
ENSSSCG00000003509	-1.625909908	1.09E-41	8.17E-40	SH2D5
novel.383	-1.248471508	1.37E-41	1.01E-39	-
ENSSSCG00000027709	1.559301567	4.41E-41	3.21E-39	PARP9
ENSSSCG00000006693	1.188544811	7.14E-41	5.18E-39	PDZK1
ENSSSCG00000011876	1.290640324	3.01E-40	2.15E-38	DTX3L
ENSSSCG00000032911	-1.805280142	3.17E-40	2.26E-38	DUSP8
ENSSSCG00000022649	-1.674601992	3.20E-40	2.27E-38	SLC7A11
ENSSSCG00000011407	-1.049204704	1.03E-39	7.12E-38	RASSF1
ENSSSCG00000014997	1.313056562	1.58E-39	1.08E-37	-
novel.315	-1.23336448	1.48E-38	9.59E-37	-
ENSSSCG00000033120	-1.082132795	1.93E-37	1.20E-35	PALM2AKAP2
ENSSSCG00000006702	1.587918885	3.39E-37	2.06E-35	FMO5
ENSSSCG00000014672	2.671350475	4.34E-37	2.61E-35	-
ENSSSCG00000014982	1.122430067	1.44E-36	8.52E-35	MMP7
ENSSSCG00000021027	-1.062634998	1.38E-35	7.95E-34	PGBD5
ENSSSCG00000044495	-1.804998848	5.00E-35	2.80E-33	-
ENSSSCG00000006762	-1.001689224	6.29E-35	3.51E-33	AP4B1
ENSSSCG00000016775	-1.108003775	1.60E-34	8.74E-33	ZNF777
novel.145	1.28244139	4.30E-34	2.31E-32	-
ENSSSCG00000028282	-1.230479214	5.53E-34	2.94E-32	SLC1A4
ENSSSCG00000014780	1.06178284	7.10E-34	3.77E-32	TRIM21
ENSSSCG00000000130	1.227438274	4.14E-33	2.15E-31	CYTH4
ENSSSCG00000016690	-1.391327386	5.46E-32	2.69E-30	CREB5
ENSSSCG00000029275	1.042522334	6.83E-32	3.34E-30	PPARGC1A
ENSSSCG00000014072	-2.099167756	1.37E-31	6.64E-30	ENC1
ENSSSCG00000032115	-1.129857322	3.55E-31	1.68E-29	OSGIN1
ENSSSCG00000027556	1.698583762	8.65E-31	4.01E-29	RSRC1
ENSSSCG00000009720	3.117231604	5.23E-30	2.36E-28	DDX60
ENSSSCG00000004974	-1.124935208	8.27E-29	3.49E-27	LARP6
ENSSSCG00000031321	1.570682347	1.72E-28	7.20E-27	NR4A1
ENSSSCG00000000376	1.095647582	1.67E-27	6.72E-26	SUOX
ENSSSCG00000017199	-1.054022625	1.89E-27	7.56E-26	TRIM47
ENSSSCG00000016502	2.140236179	2.24E-27	8.86E-26	PARP12
ENSSSCG00000051209	2.847213048	5.53E-27	2.16E-25	-
ENSSSCG00000035770	-1.147142566	3.60E-26	1.36E-24	ZNF444
ENSSSCG00000039472	-2.443470104	4.38E-26	1.65E-24	SLC30A1
ENSSSCG00000031648	1.015417314	7.46E-26	2.77E-24	CCN5
ENSSSCG00000016900	-1.497554298	1.50E-25	5.49E-24	ESM1
ENSSSCG00000002495	-1.047574542	5.68E-25	2.01E-23	SYNE3
ENSSSCG00000004071	-1.217704912	6.01E-25	2.13E-23	CNKSR3
ENSSSCG00000004241	-1.012120029	8.42E-25	2.94E-23	GJA1
ENSSSCG00000006143	1.207876475	1.85E-24	6.38E-23	CA13
ENSSSCG00000013940	-1.21105948	1.87E-24	6.43E-23	NLRP3
ENSSSCG00000025206	-1.629044972	2.06E-24	7.09E-23	RNF19B
ENSSSCG00000023630	-1.202038901	3.01E-24	1.02E-22	CPM
ENSSSCG00000015782	1.028066838	3.85E-24	1.29E-22	IRF2
ENSSSCG00000031367	1.930411567	1.18E-23	3.86E-22	AADAC
ENSSSCG00000016254	2.217865797	2.36E-23	7.63E-22	-
ENSSSCG00000026404	-1.327325275	3.36E-23	1.08E-21	SERTAD4
ENSSSCG00000036756	-1.120531514	3.91E-23	1.25E-21	ZNF496
ENSSSCG00000004781	-1.312096267	7.61E-22	2.28E-20	PAK6
ENSSSCG00000026517	1.072285279	1.03E-21	3.05E-20	CALML4
ENSSSCG00000015985	1.821539607	1.17E-21	3.46E-20	HOXD3
ENSSSCG00000011496	1.121389594	1.61E-21	4.71E-20	ADAMTS9
ENSSSCG00000001963	1.335492527	2.96E-21	8.48E-20	EGLN3
ENSSSCG00000049704	2.052125146	1.16E-20	3.17E-19	-
ENSSSCG00000015145	-1.076367161	2.53E-20	6.74E-19	ZNF202
ENSSSCG00000015579	-1.462970293	2.97E-19	7.39E-18	PTGS2
ENSSSCG00000032857	1.608300318	3.93E-19	9.67E-18	S100A12
ENSSSCG00000000774	3.872520825	8.31E-19	2.00E-17	USP18
ENSSSCG00000023749	-1.086514205	1.38E-18	3.26E-17	-
novel.157	1.252485662	1.38E-18	3.26E-17	-
ENSSSCG00000030801	2.567307378	2.75E-18	6.31E-17	-
ENSSSCG00000036553	1.548339551	3.53E-18	8.00E-17	SAMD12
novel.438	1.183173889	3.96E-18	8.96E-17	-
ENSSSCG00000010497	1.531975582	3.16E-17	6.70E-16	ENTPD1
ENSSSCG00000005503	1.18357483	2.06E-16	4.16E-15	TLR4
ENSSSCG00000001561	1.355175228	2.18E-16	4.39E-15	ETV7
ENSSSCG00000007909	1.536438468	2.36E-16	4.72E-15	ABAT
ENSSSCG00000005992	-1.109737078	2.81E-16	5.59E-15	SHAS2
ENSSSCG00000015742	-1.005082309	3.64E-16	7.13E-15	TMEM177
ENSSSCG00000038848	1.261531188	4.31E-16	8.38E-15	IL22RA1
ENSSSCG00000010451	2.219145784	1.01E-15	1.91E-14	IFIT2
ENSSSCG00000029304	2.173731147	2.13E-15	3.92E-14	STEAP3
ENSSSCG00000000766	-1.02032871	2.42E-15	4.43E-14	CECR2
ENSSSCG00000023084	1.188451693	2.47E-15	4.53E-14	ATP2B2
ENSSSCG00000038190	1.394230472	5.03E-15	9.00E-14	MPST
novel.196	-1.380745367	7.07E-15	1.25E-13	-
ENSSSCG00000036790	1.41126859	8.78E-15	1.54E-13	AKAP7
ENSSSCG00000044141	-1.139254266	1.08E-14	1.87E-13	-
ENSSSCG00000005388	1.211008842	1.61E-14	2.75E-13	INVS
novel.581	1.391470566	2.56E-14	4.30E-13	-
ENSSSCG00000015798	1.089803095	4.32E-14	7.09E-13	ANKRD37
ENSSSCG00000038231	1.026825945	6.20E-14	9.97E-13	ABCD4
ENSSSCG00000003644	-1.061368031	7.10E-14	1.14E-12	FHL3
ENSSSCG00000035153	1.163422926	2.05E-13	3.10E-12	TRIM38
ENSSSCG00000011979	-1.117453992	3.15E-13	4.69E-12	GPR15
ENSSSCG00000036002	-1.050520903	4.08E-13	5.99E-12	TGIF2
ENSSSCG00000033009	1.18086695	5.92E-13	8.56E-12	GCNT2
ENSSSCG00000010639	1.113547631	6.94E-13	9.96E-12	HABP2
ENSSSCG00000042607	1.281373827	8.89E-13	1.26E-11	THBD
ENSSSCG00000013049	-1.149958898	1.09E-12	1.54E-11	RCOR2
ENSSSCG00000035867	-1.279701379	1.10E-12	1.55E-11	GFOD1
ENSSSCG00000027860	1.540430448	1.26E-12	1.77E-11	ERAP2
ENSSSCG00000029815	-1.059809785	1.56E-12	2.16E-11	SRGAP1
ENSSSCG00000039166	-1.399334573	2.05E-12	2.81E-11	WTIP
novel.89	-1.156319312	2.31E-12	3.15E-11	-
ENSSSCG00000036956	1.102508101	2.75E-12	3.72E-11	SOCS3
novel.496	4.085255734	3.47E-12	4.67E-11	-
ENSSSCG00000009942	1.333508854	7.92E-12	1.02E-10	DAO
ENSSSCG00000005076	1.131210759	7.96E-12	1.02E-10	KIAA0586
ENSSSCG00000037563	-1.362819996	2.02E-11	2.48E-10	5_8S_rRNA
ENSSSCG00000023743	-1.272809091	2.93E-11	3.53E-10	CLDN6
ENSSSCG00000029037	-1.307637142	4.60E-11	5.48E-10	DRD1
ENSSSCG00000013339	1.714682636	6.09E-11	7.19E-10	ANO3
ENSSSCG00000031666	-1.284719665	6.15E-11	7.25E-10	C11orf95
ENSSSCG00000005249	-2.102820253	7.99E-11	9.27E-10	FAM189A2
ENSSSCG00000015657	1.316752885	1.30E-10	1.48E-09	PIGR
ENSSSCG00000009379	1.824469155	1.66E-10	1.86E-09	NEK3
ENSSSCG00000017552	-1.694434643	2.95E-10	3.23E-09	NXPH3
ENSSSCG00000036364	-1.345210894	5.05E-10	5.34E-09	EGR4
ENSSSCG00000037532	1.9201104	5.14E-10	5.43E-09	MNDA
ENSSSCG00000050707	1.039029253	5.98E-10	6.27E-09	-
ENSSSCG00000033207	2.266405519	7.46E-10	7.73E-09	SULT2A1
ENSSSCG00000014347	-1.085044718	8.80E-10	9.05E-09	PROB1
ENSSSCG00000040215	-1.108088584	1.15E-09	1.16E-08	TFAP4
ENSSSCG00000050648	-1.027847465	1.53E-09	1.52E-08	-
ENSSSCG00000032321	1.277040897	1.72E-09	1.70E-08	MGAT4C
ENSSSCG00000051692	-1.913090031	1.82E-09	1.80E-08	-
ENSSSCG00000032474	3.059907719	3.01E-09	2.89E-08	CXCL10
ENSSSCG00000031912	-1.021111018	3.99E-09	3.75E-08	-
ENSSSCG00000022676	1.212405459	5.94E-09	5.44E-08	OPHN1
ENSSSCG00000017254	2.301127137	6.05E-09	5.54E-08	MAP2K6
ENSSSCG00000004713	-1.022075926	6.43E-09	5.86E-08	TGM5
ENSSSCG00000037234	1.944528796	7.36E-09	6.66E-08	CLDN2
novel.236	1.066100728	1.00E-08	8.94E-08	-
ENSSSCG00000010475	-1.204297051	1.10E-08	9.74E-08	CYP26A1
ENSSSCG00000032436	2.564693697	1.11E-08	9.79E-08	-
novel.260	-1.366813207	1.40E-08	1.22E-07	-
ENSSSCG00000042003	-1.206931921	1.41E-08	1.23E-07	-
ENSSSCG00000033844	-2.111091042	1.62E-08	1.41E-07	CYP1B1
ENSSSCG00000004154	-1.069649187	1.79E-08	1.54E-07	TNFAIP3
ENSSSCG00000014235	-1.703836523	2.14E-08	1.82E-07	SNCAIP
ENSSSCG00000035243	1.049125418	2.52E-08	2.12E-07	RAB27B
ENSSSCG00000047828	-1.264265071	2.54E-08	2.14E-07	-
ENSSSCG00000038257	1.562974649	3.68E-08	3.01E-07	SGCZ
novel.219	-1.196929737	4.65E-08	3.75E-07	-
ENSSSCG00000011147	1.097040749	4.77E-08	3.84E-07	AKR1C2
ENSSSCG00000030016	1.317862772	5.10E-08	4.09E-07	PDE9A
ENSSSCG00000001931	-1.208464608	7.37E-08	5.80E-07	-
ENSSSCG00000004109	1.36523828	9.12E-08	7.08E-07	ZC3H12D
ENSSSCG00000048494	1.193698857	1.03E-07	7.94E-07	-
ENSSSCG00000043194	2.381198714	1.35E-07	1.02E-06	-
ENSSSCG00000045797	1.480752875	1.39E-07	1.06E-06	-
ENSSSCG00000000091	1.240350603	1.85E-07	1.39E-06	APOBEC3B
ENSSSCG00000048269	3.349975394	2.11E-07	1.57E-06	-
ENSSSCG00000000948	1.194171279	2.32E-07	1.71E-06	SYT1
ENSSSCG00000001636	2.653419889	2.73E-07	1.99E-06	-
ENSSSCG00000012551	1.195628642	2.75E-07	2.01E-06	RNF128
ENSSSCG00000007199	1.82575433	2.80E-07	2.04E-06	SLC52A3
ENSSSCG00000007836	-1.902938307	3.17E-07	2.30E-06	SCNN1G
ENSSSCG00000026113	-1.054728939	3.19E-07	2.31E-06	ZBTB20
ENSSSCG00000034087	2.242936414	3.26E-07	2.36E-06	TNFSF15
ENSSSCG00000000699	-1.18375653	3.36E-07	2.42E-06	LPAR5
ENSSSCG00000025924	1.833092509	3.42E-07	2.46E-06	IGFBP5
ENSSSCG00000001849	-1.374866104	3.63E-07	2.60E-06	ANPEP
ENSSSCG00000010448	-1.021583615	3.79E-07	2.71E-06	-
ENSSSCG00000038486	1.021223631	3.84E-07	2.73E-06	WDR60
ENSSSCG00000001726	1.459133022	3.91E-07	2.78E-06	ADGRF1
ENSSSCG00000013664	1.117095076	3.98E-07	2.82E-06	SHFL
ENSSSCG00000037125	2.414325054	3.99E-07	2.83E-06	TMEM252
novel.821	1.231103545	4.21E-07	2.98E-06	-
ENSSSCG00000008771	1.071429493	5.14E-07	3.59E-06	C4orf19
ENSSSCG00000041467	2.096554165	5.92E-07	4.10E-06	CCDC194
ENSSSCG00000013331	1.272245331	6.16E-07	4.26E-06	METTL15
ENSSSCG00000023716	2.301299135	8.11E-07	5.49E-06	TNFAIP6
ENSSSCG00000016270	1.496173782	1.13E-06	7.51E-06	C2orf72
ENSSSCG00000045935	-1.04713471	1.29E-06	8.47E-06	-
novel.561	1.400640205	1.88E-06	1.20E-05	-
ENSSSCG00000045328	1.324708607	1.93E-06	1.23E-05	-
ENSSSCG00000022341	1.093126146	2.16E-06	1.36E-05	TMEM207
ENSSSCG00000015342	1.513775344	2.60E-06	1.63E-05	COL28A1
ENSSSCG00000045505	-1.892345028	3.31E-06	2.02E-05	-
ENSSSCG00000028699	1.203993319	3.70E-06	2.24E-05	NEIL2
ENSSSCG00000039994	-2.027983967	4.36E-06	2.61E-05	ACTRT3
ENSSSCG00000021569	-1.834498787	4.59E-06	2.74E-05	MMP25
novel.199	1.178697469	4.91E-06	2.92E-05	-
ENSSSCG00000002001	1.166687221	5.21E-06	3.08E-05	REC8
ENSSSCG00000033089	2.166247214	5.29E-06	3.13E-05	-
ENSSSCG00000039651	1.644951319	6.05E-06	3.53E-05	SLC2A5
novel.200	1.692292002	6.08E-06	3.55E-05	-
ENSSSCG00000020895	-2.137257022	6.52E-06	3.78E-05	BICDL2
novel.93	1.418041718	6.58E-06	3.82E-05	-
ENSSSCG00000028635	1.179748797	7.09E-06	4.09E-05	-
ENSSSCG00000008124	1.198343048	7.86E-06	4.50E-05	NEURL3
ENSSSCG00000011269	-1.240471623	9.42E-06	5.30E-05	-
novel.247	1.044549425	9.62E-06	5.40E-05	-
ENSSSCG00000030408	1.80324272	1.11E-05	6.17E-05	DDX58
ENSSSCG00000024290	-1.317614879	1.15E-05	6.37E-05	-
ENSSSCG00000012027	1.046466652	1.30E-05	7.15E-05	ADAMTS5
ENSSSCG00000035489	1.036173907	1.62E-05	8.75E-05	C11orf74
ENSSSCG00000035420	1.582705904	1.73E-05	9.26E-05	HES4
ENSSSCG00000003811	1.732627325	1.77E-05	9.48E-05	ROR1
ENSSSCG00000032652	3.074576159	1.78E-05	9.53E-05	-
ENSSSCG00000031970	-1.355872506	1.79E-05	9.56E-05	RASSF5
ENSSSCG00000032644	-1.265920538	2.51E-05	0.000131158	HLX
ENSSSCG00000032870	-1.025980542	2.63E-05	0.000137044	-
ENSSSCG00000043233	1.554834498	2.73E-05	0.000141787	-
ENSSSCG00000039158	3.10771455	3.48E-05	0.000177878	-
ENSSSCG00000044035	1.15215095	3.58E-05	0.000182612	-
ENSSSCG00000014213	-1.04436435	4.14E-05	0.000209082	KCNN2
ENSSSCG00000035052	-2.143091162	4.25E-05	0.000213792	KREMEN2
ENSSSCG00000007486	-1.936258139	4.86E-05	0.000242903	CYP24A1
ENSSSCG00000006590	2.562973365	5.34E-05	0.000265029	S100A8
ENSSSCG00000044487	2.197652981	5.57E-05	0.000275175	-
ENSSSCG00000000647	1.360838736	6.18E-05	0.000302675	OLR1
novel.606	-1.044261204	6.79E-05	0.000329756	-
ENSSSCG00000031141	1.382104931	6.93E-05	0.00033579	-
ENSSSCG00000046769	1.227921493	7.04E-05	0.000340561	-
novel.598	4.094194426	7.06E-05	0.000341502	-
ENSSSCG00000045414	-1.010296732	7.73E-05	0.000370409	-
ENSSSCG00000011690	1.605743738	0.000128161	0.000590303	PLSCR4
ENSSSCG00000006172	1.062028764	0.000131428	0.000603883	PI15
ENSSSCG00000003732	3.11831039	0.000141863	0.000647905	MEP1B
ENSSSCG00000015287	-1.271301083	0.000145951	0.000663183	TMCC2
ENSSSCG00000009921	1.429715203	0.000150177	0.000680553	OASL
ENSSSCG00000003979	-1.022035516	0.000153084	0.000693103	ZNF684
ENSSSCG00000025500	-1.717237947	0.000154125	0.000697608	-
ENSSSCG00000003145	1.317502226	0.000163324	0.000735078	FUT2
ENSSSCG00000001252	1.833567436	0.000166523	0.000748589	UBD
ENSSSCG00000016855	1.116774969	0.000166886	0.00075	FYB1
novel.594	1.304576205	0.000169408	0.000760204	-
ENSSSCG00000023258	1.107045092	0.000174313	0.00077945	CLEC4F
ENSSSCG00000006106	1.851605476	0.000181388	0.000807756	CDH17
ENSSSCG00000004678	2.189312696	0.000214303	0.000940527	DUOX2
ENSSSCG00000048740	2.38283073	0.000220348	0.000965939	-
ENSSSCG00000029189	1.294951345	0.000221279	0.000969741	DCHS1
ENSSSCG00000051497	1.250311061	0.000222681	0.000975042	-
ENSSSCG00000001394	1.643072422	0.000239433	0.001041476	-
ENSSSCG00000045860	1.697522942	0.000257526	0.001112772	-
ENSSSCG00000015403	1.836225453	0.000269386	0.001157825	HGF
ENSSSCG00000000437	-1.06349129	0.000292223	0.001248199	ARHGAP9
ENSSSCG00000032231	-1.359253101	0.000307286	0.001306287	-
ENSSSCG00000015953	-1.242380779	0.000316474	0.001340464	DLX1
ENSSSCG00000047529	-1.042008079	0.00032234	0.001360375	-
ENSSSCG00000038753	-1.129409639	0.000328834	0.001385082	5_8S_rRNA
novel.658	1.810975412	0.000329004	0.001385293	-
ENSSSCG00000038411	-1.456402782	0.000337433	0.001418939	ssc-mir-6782
ENSSSCG00000051202	2.627069357	0.00034075	0.001431301	-
ENSSSCG00000045152	1.329749052	0.000384341	0.001593813	-
ENSSSCG00000012890	1.181658824	0.000390704	0.00161784	TCIRG1
ENSSSCG00000003423	1.77829776	0.000486908	0.001972069	DRAXIN
ENSSSCG00000029549	-1.816781055	0.000507258	0.002048473	SNORD22
ENSSSCG00000006196	-1.105428678	0.0005122	0.002065132	SLCO5A1
ENSSSCG00000017003	-1.112190023	0.000522179	0.002101459	KCNIP1
ENSSSCG00000045406	-1.09652584	0.000576297	0.002292496	-
ENSSSCG00000026130	1.773927248	0.000717908	0.002785703	EPHA3
ENSSSCG00000014011	1.071085956	0.000723139	0.002803134	RASGEF1C
ENSSSCG00000048349	-1.154554539	0.000747908	0.00289287	-
ENSSSCG00000047300	-1.612365394	0.00075448	0.002914941	-
ENSSSCG00000021852	1.697799918	0.000765348	0.002950916	FAM124B
ENSSSCG00000045298	-1.211909075	0.000798422	0.003059779	-
ENSSSCG00000049563	2.38887937	0.000799538	0.003063279	-
novel.221	3.07175603	0.000840394	0.003200415	-
ENSSSCG00000019046	-1.440748797	0.000873355	0.003313462	SNORD110
ENSSSCG00000030209	1.19714524	0.000925983	0.003490806	MFNG
ENSSSCG00000017801	1.6221432	0.000942942	0.003543511	-
ENSSSCG00000047368	-1.330439483	0.001046321	0.003892786	-
ENSSSCG00000013879	-1.227410872	0.001049964	0.003903467	SLC27A1
ENSSSCG00000017488	1.037448608	0.001066979	0.003957855	CSF3
ENSSSCG00000000443	-1.474790348	0.001067202	0.003957855	GLI1
ENSSSCG00000027854	-1.443897247	0.001120602	0.004130653	HSD17B6
ENSSSCG00000038376	-1.333976896	0.001150348	0.004226952	ZCWPW2
ENSSSCG00000039218	1.7157529	0.001180198	0.004326155	SLC38A8
ENSSSCG00000016224	-1.635883254	0.001198678	0.004385423	-
ENSSSCG00000006233	1.306612046	0.001231394	0.004488877	CA8
ENSSSCG00000016957	3.530147411	0.001314524	0.004765581	CD180
ENSSSCG00000024743	1.29380432	0.001372104	0.00494949	-
ENSSSCG00000003386	-1.935636829	0.001440936	0.005173187	TNFRSF9
ENSSSCG00000049849	-1.30924311	0.001446617	0.005192354	-
ENSSSCG00000042998	-1.111137973	0.001561975	0.005566897	-
ENSSSCG00000017068	1.15033955	0.00161625	0.005734156	FAXDC2
novel.511	1.008793572	0.001636856	0.005794303	-
ENSSSCG00000045911	-1.255583127	0.001657062	0.005860361	-
ENSSSCG00000043966	-1.836780956	0.001713066	0.006033109	-
ENSSSCG00000034765	1.241237884	0.001777777	0.006232079	PIEZO2
ENSSSCG00000043670	1.642093175	0.001783849	0.006251918	-
ENSSSCG00000008402	1.162085158	0.001853077	0.006466166	CLHC1
ENSSSCG00000013498	-1.054439788	0.001949743	0.006778529	EBI3
ENSSSCG00000034720	1.40577914	0.002096454	0.007219109	IQCK
novel.664	-1.057065083	0.002166085	0.00742015	-
novel.322	2.088566418	0.0021708	0.007434623	-
ENSSSCG00000001914	1.199678565	0.002178158	0.007456456	LOXL1
ENSSSCG00000016237	2.135681071	0.00222985	0.007609377	DOCK10
ENSSSCG00000049789	-1.049803508	0.002258453	0.00770352	-
novel.589	1.224637545	0.00235853	0.008005284	-
ENSSSCG00000047193	-3.385363494	0.002362261	0.008014361	-
novel.708	2.226135	0.002373461	0.008049503	-
ENSSSCG00000046366	1.18473381	0.002403081	0.008135147	-
ENSSSCG00000042654	1.080519251	0.002524376	0.008501628	-
ENSSSCG00000006384	1.559597951	0.002600934	0.00873619	NHLH1
ENSSSCG00000035195	2.121153972	0.002797622	0.009324587	HNMT
ENSSSCG00000050258	1.085227267	0.002869252	0.009536099	-
ENSSSCG00000004180	1.535472917	0.002895447	0.00961684	-
novel.328	1.248428971	0.002920756	0.009686056	-
ENSSSCG00000031610	2.5963328	0.003096825	0.010214137	-
ENSSSCG00000033392	1.287154651	0.003118013	0.010273384	SCML4
novel.177	1.864053591	0.003166112	0.010404213	-
ENSSSCG00000009950	-1.886947599	0.003226388	0.010570235	-
ENSSSCG00000015898	2.000742674	0.003229063	0.010576716	KCNH7
ENSSSCG00000005340	-1.736762595	0.003235842	0.010594344	CCIN
ENSSSCG00000021971	-2.104247963	0.003278926	0.010714594	DPEP1
ENSSSCG00000003472	1.284084701	0.0033033	0.010782629	ARHGEF19
ENSSSCG00000022719	1.112161145	0.00379715	0.012182356	RAB20
ENSSSCG00000016550	-1.720248932	0.003838189	0.012288035	KLF14
novel.811	-1.047330128	0.003866137	0.01236186	-
ENSSSCG00000023737	-1.320868766	0.003871819	0.012374812	CSF2
ENSSSCG00000051491	-1.363726168	0.003920337	0.012498288	-
novel.225	1.02842181	0.003953463	0.012585383	-
ENSSSCG00000000623	1.836624485	0.004314966	0.013587934	BCL2L14
novel.78	-1.944044618	0.00450165	0.01408518	-
ENSSSCG00000044843	-2.493247814	0.004757155	0.01477796	-
ENSSSCG00000046105	3.725976432	0.004892685	0.015149351	-
ENSSSCG00000021956	1.587024953	0.004905472	0.015185843	LY75
ENSSSCG00000008935	-2.641025799	0.004913604	0.015207915	-
ENSSSCG00000013311	-1.804106307	0.004949789	0.015301181	KIAA1549L
ENSSSCG00000036033	1.493055401	0.00503428	0.015533881	THRB
ENSSSCG00000003135	-1.222118164	0.005038803	0.015544675	KCNJ14
ENSSSCG00000006418	3.711058982	0.005059474	0.015595762	-
ENSSSCG00000010224	-1.551709406	0.005063763	0.015605811	EGR2
ENSSSCG00000033834	1.247574901	0.005238056	0.016088846	NDST4
ENSSSCG00000045695	-1.34935472	0.005288241	0.016202179	-
ENSSSCG00000049719	1.330068013	0.005311401	0.016263284	-
ENSSSCG00000033221	3.186586126	0.005358488	0.016390924	-
ENSSSCG00000029783	-1.227813406	0.005607718	0.017080969	MKX
ENSSSCG00000036030	-1.047445462	0.006045545	0.018282443	INKA2
ENSSSCG00000007476	2.280506913	0.006176733	0.018638305	KCNG1
ENSSSCG00000001793	2.333495863	0.006349697	0.019076753	ADAMTSL3
ENSSSCG00000010546	1.464041012	0.006375807	0.019143823	-
ENSSSCG00000027434	-1.80361263	0.006453556	0.019361387	OLFM2
ENSSSCG00000008770	1.041647806	0.006529523	0.019555058	NWD2
ENSSSCG00000040025	-2.17700763	0.006532963	0.0195615	NANOS1
ENSSSCG00000045691	2.187061456	0.006700501	0.020003356	-
ENSSSCG00000051649	1.286491925	0.006841828	0.020361752	-
ENSSSCG00000021811	1.367465352	0.006919644	0.020577192	GDPD3
ENSSSCG00000044085	2.446587102	0.007076502	0.020973762	-
ENSSSCG00000041281	1.097140485	0.007172799	0.021209455	-
ENSSSCG00000012392	-1.051632507	0.007451076	0.02191697	-
ENSSSCG00000031796	2.194397272	0.007524517	0.022090165	RAB3C
ENSSSCG00000022060	-1.556445396	0.007570468	0.022207877	RASSF10
ENSSSCG00000027855	1.14192271	0.007681902	0.022513004	SOCS1
ENSSSCG00000005193	1.947584583	0.007750418	0.022687504	TYRP1
ENSSSCG00000045730	-1.127642382	0.007810529	0.022850239	-
novel.789	-1.752694777	0.007863984	0.022988895	-
novel.482	-1.365693901	0.008038301	0.023462313	-
ENSSSCG00000032343	2.124898387	0.00822822	0.023947547	CCL4
ENSSSCG00000043442	2.807058761	0.008443876	0.024507481	-
ENSSSCG00000017978	2.660589094	0.008684586	0.025121552	ALOX15B
ENSSSCG00000031273	1.114090284	0.008725129	0.02522921	IMPG2
ENSSSCG00000011376	1.685837099	0.008871941	0.025643948	CCDC36
ENSSSCG00000004165	1.519536705	0.008885922	0.025679467	PDE7B
ENSSSCG00000050087	2.524571348	0.008902879	0.025713778	-
ENSSSCG00000009413	3.035610836	0.0092647	0.026660994	CPB2
ENSSSCG00000044955	2.775364436	0.009302415	0.026745546	-
ENSSSCG00000007860	2.596547281	0.009474737	0.027184325	PDILT
novel.688	1.263510983	0.009535786	0.027323312	-
ENSSSCG00000004584	-1.369666919	0.00972564	0.027799061	GCNT3
ENSSSCG00000043152	-1.290864381	0.009772761	0.027891711	-
ENSSSCG00000006862	-1.145972264	0.010071331	0.028655354	VCAM1
ENSSSCG00000041504	-1.557135667	0.010500439	0.029707423	-
ENSSSCG00000023235	1.10738371	0.010590913	0.029945087	MAN1C1
novel.340	-1.289251839	0.011051432	0.03108497	-
novel.169	-1.037246271	0.011194507	0.031464072	-
ENSSSCG00000018184	-1.385823205	0.011253266	0.031611657	SNORD83A
ENSSSCG00000024336	1.715599235	0.01132054	0.031759475	TMPRSS2
ENSSSCG00000048924	-1.547619561	0.011353017	0.031820632	-
ENSSSCG00000047692	2.330024851	0.011440062	0.032035553	-
ENSSSCG00000049245	2.694250331	0.011528119	0.032246427	-
ENSSSCG00000019083	2.989019782	0.011564755	0.032313161	MIR210
ENSSSCG00000002474	1.12277565	0.011614068	0.032421094	PPP4R4
novel.111	-1.038899512	0.011660968	0.032534059	-
ENSSSCG00000028115	2.200269464	0.011678035	0.032569697	ALDH8A1
ENSSSCG00000047335	-1.569307694	0.011987523	0.033267734	-
ENSSSCG00000017720	-2.556298678	0.012206237	0.033788182	CCL1
ENSSSCG00000012669	1.510562204	0.012396559	0.034235589	-
ENSSSCG00000009469	2.823158364	0.012550167	0.034619899	ACOD1
ENSSSCG00000001807	-1.036257091	0.012680808	0.034953751	AP3B2
ENSSSCG00000009202	2.936196665	0.012710286	0.035011369	MMRN1
ENSSSCG00000016160	2.670033723	0.012826296	0.035266502	ERBB4
ENSSSCG00000019120	-2.434692883	0.01293977	0.035538263	SNORD102
ENSSSCG00000013307	2.215957613	0.013214286	0.036162905	LMO2
ENSSSCG00000037252	2.663459343	0.013262923	0.036269839	-
ENSSSCG00000007962	-1.808980092	0.013499914	0.036846211	SNRNP25
ENSSSCG00000017583	1.237987967	0.013655024	0.037219368	SGCA
ENSSSCG00000000760	1.094232298	0.013764823	0.037486966	LRTM2
novel.540	2.079488262	0.013859224	0.037716977	-
ENSSSCG00000023460	-1.117194708	0.013907127	0.03779988	HPCAL4
novel.870	-1.204347969	0.015161015	0.040791438	-
ENSSSCG00000019687	-1.933198016	0.015239499	0.040966279	SNORA41
ENSSSCG00000034062	1.815176143	0.015384485	0.041304798	SV2C
ENSSSCG00000000967	-1.983020472	0.015542508	0.041647992	-
novel.302	-2.037152707	0.015570563	0.041705809	-
ENSSSCG00000001901	-1.619420109	0.016414484	0.043653033	CYP1A2
ENSSSCG00000042796	1.535629029	0.016578465	0.044035097	-
ENSSSCG00000036086	-2.126928137	0.016745708	0.044378321	PAX5
ENSSSCG00000001823	1.104494889	0.017008528	0.044988388	UROC1
ENSSSCG00000005534	-1.638173825	0.017093896	0.045167624	-
ENSSSCG00000024837	-1.250837638	0.017150776	0.045293571	SYT12
ENSSSCG00000031142	1.79337243	0.01737493	0.045821734	NMNAT3
ENSSSCG00000035850	1.207147719	0.017707618	0.046553453	CATSPERE
ENSSSCG00000016562	-1.303051906	0.017925813	0.04704557	SSMEM1
ENSSSCG00000050022	-1.891153817	0.017933079	0.047056498	-
ENSSSCG00000012852	1.836916149	0.018268028	0.047836128	CDHR5
ENSSSCG00000016239	1.096063695	0.018336895	0.047983335	NYAP2
ENSSSCG00000000894	1.129224578	0.018642138	0.048689709	CCDC38
ENSSSCG00000021536	-1.598003447	0.018750514	0.048880205	CLDN9
ENSSSCG00000011766	-2.16002499	0.018977116	0.049420453	PEX5L
novel.529	-2.155899539	0.019090044	0.049671437	-
