# Supplementary material for: Transcriptome Analyses of Senecavirus A-Infected PK-15 Cells: RIG-I and IRF7 Are the Important Factors in Inducing Type III Interferons
Source: Front Microbiol. 2022 Mar 4;13:846343. doi: 10.3389/fmicb.2022.846343 (PMC8931416; doi:10.3389/fmicb.2022.846343)
Supplement: Supplementary file 1 [file Data_Sheet_1.zip › Supplementary data/Supplementary Table 6 Differentially expressed genes in S18 vs Control.xls]

gene_id	log2FoldChange	pvalue	padj	gene_name
ENSSSCG00000016057	2.324798745	0	0	STAT1
ENSSSCG00000040575	4.385651154	0	0	ISG15
ENSSSCG00000012077	4.837370198	0	0	MX1
ENSSSCG00000017146	2.772624277	0	0	-
ENSSSCG00000012076	5.303868381	0	0	MX2
ENSSSCG00000009881	3.620650058	0	0	OAS2
ENSSSCG00000017754	3.502237199	0	0	-
ENSSSCG00000010452	5.747738496	0	0	IFIT1
ENSSSCG00000021712	2.942887091	0	0	HERC6
ENSSSCG00000007507	4.495209379	0	0	PCK1
ENSSSCG00000008496	2.508690184	0	0	EIF2AK2
ENSSSCG00000038912	3.391471064	0	0	IFITM3
ENSSSCG00000003763	3.934193488	0	0	IFI44
ENSSSCG00000014670	3.364746123	0	0	TRIM22
ENSSSCG00000001906	-4.469473354	0	0	CYP1A1
ENSSSCG00000036383	4.014365801	0	0	LGALS3BP
ENSSSCG00000033453	3.611922332	0	0	BST2
ENSSSCG00000034570	4.514873733	0	0	IFI6
ENSSSCG00000007508	4.70375229	0	0	ZBP1
ENSSSCG00000023379	2.975540758	0	0	UBE2L6
ENSSSCG00000009720	5.373433516	0	0	DDX60
ENSSSCG00000030548	4.275402614	0	0	HERC5
ENSSSCG00000017416	4.343968134	0	0	DHX58
ENSSSCG00000011239	3.421306352	0	0	TRANK1
ENSSSCG00000011874	3.523072389	1.47E-301	1.02E-298	PARP14
ENSSSCG00000032367	2.311166218	5.94E-287	3.95E-284	CEBPD
ENSSSCG00000006543	2.405049638	9.89E-257	6.33E-254	ADAR
ENSSSCG00000017886	4.468469482	2.15E-250	1.33E-247	FBXO39
ENSSSCG00000013551	5.567225856	3.27E-245	1.95E-242	C3
ENSSSCG00000001912	2.648413948	3.27E-241	1.89E-238	PML
ENSSSCG00000003694	1.636631646	1.31E-239	7.29E-237	EMILIN2
ENSSSCG00000049851	2.173008487	6.70E-231	3.62E-228	-
ENSSSCG00000007858	3.587366936	1.97E-230	1.03E-227	-
ENSSSCG00000008648	5.287957439	1.64E-227	8.33E-225	RSAD2
ENSSSCG00000024388	2.183678351	1.17E-206	5.80E-204	BNIP3
ENSSSCG00000027660	3.597287911	9.41E-205	4.52E-202	IFI44L
ENSSSCG00000035121	2.007151716	1.40E-200	6.52E-198	RHBG
ENSSSCG00000037572	2.933417573	2.75E-181	1.25E-178	EPSTI1
ENSSSCG00000016925	-2.38336697	1.33E-168	5.88E-166	PLK2
ENSSSCG00000040746	1.832840885	2.98E-168	1.29E-165	LRP2
ENSSSCG00000016512	2.105348928	1.47E-165	6.20E-163	ZC3HAV1
ENSSSCG00000009293	2.33573793	1.34E-164	5.53E-162	-
ENSSSCG00000033613	4.167105703	1.42E-164	5.71E-162	FOXS1
ENSSSCG00000032996	-1.51628987	5.03E-162	1.98E-159	SLC7A5
ENSSSCG00000014565	3.736400889	4.01E-160	1.54E-157	-
ENSSSCG00000017614	1.868326738	1.32E-157	4.96E-155	TRIM25
ENSSSCG00000039862	-2.162261714	1.34E-146	4.94E-144	TRIB3
ENSSSCG00000010922	1.870128497	8.70E-146	3.14E-143	ELF3
ENSSSCG00000029456	-1.752864331	2.40E-144	8.46E-142	SLC7A1
ENSSSCG00000035297	4.674542859	2.14E-143	7.41E-141	ISG12(A)
ENSSSCG00000007864	1.544991089	9.43E-138	3.20E-135	GPRC5B
ENSSSCG00000030108	1.584517622	3.70E-135	1.23E-132	ZNFX1
ENSSSCG00000035634	1.822658178	4.75E-135	1.55E-132	PLSCR1
ENSSSCG00000014672	4.339260081	1.05E-132	3.35E-130	-
ENSSSCG00000035600	2.149020129	3.41E-132	1.07E-129	DNAJC12
ENSSSCG00000039514	2.308204509	3.87E-122	1.19E-119	ID3
ENSSSCG00000005944	1.554301011	4.69E-119	1.42E-116	NDRG1
ENSSSCG00000001963	2.723238166	9.74E-119	2.90E-116	EGLN3
ENSSSCG00000011951	1.959717958	1.03E-118	3.01E-116	NFKBIZ
ENSSSCG00000004412	-1.641342546	2.05E-117	5.91E-115	MICAL1
ENSSSCG00000023178	2.982821196	3.82E-116	1.08E-113	BATF2
ENSSSCG00000046640	4.459250326	6.81E-114	1.90E-111	OAS1
ENSSSCG00000016420	1.467121342	4.31E-112	1.18E-109	INSIG1
ENSSSCG00000020906	2.338592101	1.44E-111	3.88E-109	GHSR
novel.255	2.036400864	3.50E-110	9.30E-108	-
ENSSSCG00000012853	2.328012478	2.83E-109	7.40E-107	IRF7
ENSSSCG00000015897	2.489501932	1.97E-108	5.07E-106	IFIH1
ENSSSCG00000006940	-1.463162898	1.33E-107	3.38E-105	CCN1
ENSSSCG00000030300	-2.049731203	3.66E-107	9.19E-105	-
ENSSSCG00000033385	1.434439194	4.63E-106	1.14E-103	-
ENSSSCG00000010575	-1.574875588	2.34E-105	5.70E-103	PPRC1
ENSSSCG00000006693	2.170591213	8.12E-105	1.95E-102	PDZK1
ENSSSCG00000027709	2.416466631	3.60E-104	8.53E-102	PARP9
ENSSSCG00000014997	2.395191541	2.06E-103	4.81E-101	-
ENSSSCG00000016502	3.464068444	1.29E-102	2.97E-100	PARP12
ENSSSCG00000039658	1.292479582	4.55E-102	1.04E-99	-
ENSSSCG00000007079	-2.294298415	1.51E-101	3.39E-99	FLRT3
ENSSSCG00000008449	1.428747895	2.81E-101	6.23E-99	SLC3A1
ENSSSCG00000017420	1.450404164	8.52E-101	1.87E-98	CNP
ENSSSCG00000038521	-2.528937531	5.27E-100	1.14E-97	CHAC1
ENSSSCG00000014982	2.022976715	1.00E-99	2.14E-97	MMP7
novel.581	3.099038157	1.17E-99	2.47E-97	-
ENSSSCG00000003137	2.446652242	1.48E-99	3.09E-97	PLEKHA4
ENSSSCG00000033657	-1.487179216	8.99E-99	1.85E-96	GREM1
ENSSSCG00000000697	-1.150310601	9.60E-99	1.95E-96	-
ENSSSCG00000034802	5.93746673	1.79E-97	3.60E-95	-
ENSSSCG00000010312	-1.370639848	5.11E-96	1.02E-93	PLAU
ENSSSCG00000021968	1.628792283	1.24E-94	2.45E-92	SLC19A3
ENSSSCG00000045508	1.91105772	7.27E-94	1.41E-91	CCDC180
ENSSSCG00000039770	-2.052268744	2.54E-93	4.88E-91	SLC6A9
ENSSSCG00000015549	1.506888159	5.70E-93	1.08E-90	RNASEL
ENSSSCG00000022649	-3.247248369	3.21E-92	6.03E-90	SLC7A11
ENSSSCG00000021208	1.128741032	6.99E-92	1.30E-89	SELENOP
ENSSSCG00000008799	1.603916254	7.59E-92	1.40E-89	LIMCH1
ENSSSCG00000012030	1.606948474	3.43E-91	6.25E-89	CLDN8
ENSSSCG00000037358	1.750308795	1.37E-90	2.47E-88	HPS5
ENSSSCG00000014988	-1.735432662	1.63E-90	2.90E-88	MMP13
ENSSSCG00000023001	1.653557479	7.34E-90	1.29E-87	CCDC149
ENSSSCG00000030801	4.838758878	7.37E-90	1.29E-87	-
ENSSSCG00000025618	1.406098417	2.34E-88	4.04E-86	TAP1
ENSSSCG00000007140	-1.452227213	7.25E-88	1.24E-85	SMOX
ENSSSCG00000012967	-2.228706875	7.49E-88	1.27E-85	FOSL1
ENSSSCG00000010451	4.589568161	1.02E-87	1.72E-85	IFIT2
ENSSSCG00000039793	1.667887848	5.17E-87	8.60E-85	PATJ
ENSSSCG00000016261	1.663435544	2.17E-86	3.57E-84	SP110
ENSSSCG00000026951	1.772898227	1.29E-85	2.10E-83	PSMB8
ENSSSCG00000011496	2.252110901	2.34E-84	3.78E-82	ADAMTS9
ENSSSCG00000010454	1.367404539	2.01E-83	3.22E-81	IFIT5
ENSSSCG00000006702	2.341318945	2.89E-83	4.59E-81	FMO5
ENSSSCG00000007067	-1.016684105	3.96E-83	6.22E-81	JAG1
ENSSSCG00000006764	-2.124378701	4.57E-83	7.12E-81	PTPN22
ENSSSCG00000004789	-1.657942732	7.15E-83	1.10E-80	THBS1
ENSSSCG00000034347	1.357782395	1.81E-81	2.78E-79	TRIM56
ENSSSCG00000038505	1.775744452	6.47E-81	9.82E-79	MSI2
ENSSSCG00000036723	-1.125314298	7.86E-81	1.18E-78	EMP1
ENSSSCG00000011106	2.043788706	1.99E-80	2.96E-78	CREM
ENSSSCG00000041731	-1.007118042	2.44E-80	3.60E-78	-
ENSSSCG00000032282	1.78192907	2.76E-80	4.05E-78	ACP5
ENSSSCG00000002723	-1.136400739	7.37E-79	1.07E-76	AARS1
ENSSSCG00000006776	1.272222626	9.32E-79	1.34E-76	MOV10
ENSSSCG00000031648	1.834157846	5.91E-78	8.44E-76	CCN5
ENSSSCG00000001137	-1.302892701	6.29E-78	8.91E-76	H1-3
ENSSSCG00000013448	-1.391798307	1.24E-77	1.75E-75	MKNK2
ENSSSCG00000035495	-2.045824737	6.11E-77	8.52E-75	KITLG
ENSSSCG00000022404	-1.206772836	2.19E-76	3.04E-74	SLC3A2
ENSSSCG00000004572	1.936336572	7.02E-76	9.63E-74	-
ENSSSCG00000028814	1.139837067	7.34E-76	1.00E-73	SOD3
ENSSSCG00000039867	-1.164437263	8.21E-76	1.11E-73	UCK2
ENSSSCG00000015140	1.123362667	7.09E-75	9.50E-73	HSPA8
ENSSSCG00000010292	1.354221719	8.13E-75	1.08E-72	P4HA1
novel.735	1.313856244	1.62E-74	2.14E-72	-
ENSSSCG00000030277	1.899852009	2.98E-74	3.90E-72	-
ENSSSCG00000005965	-1.141118162	8.86E-73	1.14E-70	MYC
ENSSSCG00000016535	1.184264085	1.76E-72	2.25E-70	CALD1
ENSSSCG00000026044	1.170756871	9.08E-72	1.15E-69	FDFT1
ENSSSCG00000014780	1.77754243	2.77E-71	3.49E-69	TRIM21
ENSSSCG00000031262	-1.035118232	7.56E-71	9.48E-69	TXNIP
ENSSSCG00000017360	-1.37011177	1.41E-69	1.75E-67	UBTF
ENSSSCG00000021359	-1.660727213	1.87E-69	2.31E-67	CDC42EP3
ENSSSCG00000012050	-1.385514959	4.77E-69	5.85E-67	RCAN1
ENSSSCG00000037815	1.797130039	5.95E-69	7.25E-67	ZC3H12A
ENSSSCG00000015175	2.344746506	1.35E-68	1.64E-66	VWA5A
ENSSSCG00000011876	2.061853037	1.43E-68	1.71E-66	DTX3L
ENSSSCG00000017477	-1.058353644	7.94E-68	9.47E-66	CASC3
ENSSSCG00000017338	-1.271779689	1.87E-67	2.22E-65	PLCD3
ENSSSCG00000022398	1.15383562	2.11E-67	2.48E-65	NUCKS1
ENSSSCG00000027676	-1.125333382	3.66E-67	4.28E-65	NOP56
ENSSSCG00000025751	1.032830911	1.28E-66	1.48E-64	MDH1
ENSSSCG00000031888	1.327060025	6.34E-66	7.31E-64	DDIT4
ENSSSCG00000039751	1.894727136	1.38E-65	1.58E-63	NLRC5
ENSSSCG00000043175	-1.673999563	4.66E-65	5.30E-63	-
ENSSSCG00000000862	1.09586465	9.00E-65	1.02E-62	GNPTAB
ENSSSCG00000028840	-1.18582083	1.10E-64	1.24E-62	EZH2
ENSSSCG00000011357	1.176742658	2.18E-64	2.43E-62	SHISA5
ENSSSCG00000038646	-1.058811708	3.57E-64	3.96E-62	ENAH
ENSSSCG00000003768	-1.95060712	5.19E-64	5.72E-62	NEXN
ENSSSCG00000015144	1.249198974	7.40E-64	8.05E-62	GRAMD1B
ENSSSCG00000034358	2.114982069	8.88E-64	9.60E-62	KCNJ16
ENSSSCG00000016677	-1.09097634	1.24E-63	1.33E-61	GARS1
ENSSSCG00000007909	2.989401473	2.46E-63	2.59E-61	ABAT
ENSSSCG00000032164	-1.007868055	9.19E-63	9.63E-61	PEA15
ENSSSCG00000034738	-1.536665586	2.08E-62	2.17E-60	TRMT61A
ENSSSCG00000016784	-1.43128195	3.95E-62	4.09E-60	ANKH
ENSSSCG00000039049	1.191930057	7.48E-62	7.70E-60	MAP7
ENSSSCG00000030358	1.650619777	1.06E-61	1.08E-59	SARM1
ENSSSCG00000040954	1.357210891	3.01E-61	3.06E-59	CSTF3
ENSSSCG00000000696	-1.0633628	3.04E-61	3.07E-59	-
ENSSSCG00000026590	-1.401590873	9.67E-61	9.72E-59	HGH1
ENSSSCG00000015657	2.694447334	1.11E-60	1.11E-58	PIGR
ENSSSCG00000044495	-3.549422644	1.18E-60	1.17E-58	-
ENSSSCG00000002135	-1.194401214	1.98E-60	1.96E-58	PNP
ENSSSCG00000025206	-1.900832211	3.53E-60	3.47E-58	RNF19B
ENSSSCG00000010639	2.247058573	3.69E-60	3.61E-58	HABP2
ENSSSCG00000026004	1.056580201	6.05E-60	5.87E-58	MSRB3
ENSSSCG00000014909	1.024038898	6.66E-60	6.43E-58	SYTL2
ENSSSCG00000007362	-1.035080434	1.90E-59	1.83E-57	SRSF6
ENSSSCG00000038185	-1.157859921	2.76E-58	2.62E-56	EREG
ENSSSCG00000036438	1.359370558	5.20E-57	4.91E-55	GPX3
ENSSSCG00000008443	1.239725109	6.03E-57	5.67E-55	EPAS1
ENSSSCG00000017885	2.238826912	1.05E-56	9.81E-55	SMTNL2
ENSSSCG00000032795	-2.795813402	3.06E-56	2.85E-54	IL1RL1
ENSSSCG00000030560	1.00224512	3.39E-56	3.13E-54	IGF1R
ENSSSCG00000034031	-1.188537904	4.08E-56	3.74E-54	ZNF16
ENSSSCG00000040013	1.616961429	7.70E-56	7.01E-54	MTUS1
ENSSSCG00000035153	2.172716942	1.03E-55	9.33E-54	TRIM38
ENSSSCG00000016900	-2.683852196	1.52E-55	1.37E-53	ESM1
ENSSSCG00000009942	2.656435433	2.83E-55	2.52E-53	DAO
ENSSSCG00000016050	1.444390465	3.14E-55	2.78E-53	INPP1
ENSSSCG00000012699	-1.051842085	4.38E-55	3.87E-53	FHL1
ENSSSCG00000017624	1.193116781	6.14E-55	5.39E-53	CUEDC1
ENSSSCG00000024223	1.386003407	9.04E-55	7.86E-53	ARHGEF16
novel.315	-1.881826923	1.01E-54	8.76E-53	-
ENSSSCG00000024973	3.044146673	1.72E-54	1.48E-52	-
ENSSSCG00000016616	1.051466188	2.54E-54	2.17E-52	FAM3C
ENSSSCG00000010605	1.36186987	3.37E-54	2.87E-52	STN1
ENSSSCG00000032115	-1.859090462	5.16E-54	4.38E-52	OSGIN1
ENSSSCG00000032911	-2.51469525	8.62E-54	7.27E-52	DUSP8
ENSSSCG00000029331	-1.474754291	1.74E-53	1.46E-51	PALLD
novel.145	1.994126505	1.79E-53	1.49E-51	-
ENSSSCG00000001561	2.262607908	1.83E-53	1.52E-51	ETV7
ENSSSCG00000009921	4.067983345	2.08E-53	1.72E-51	OASL
ENSSSCG00000035038	1.002699276	7.86E-53	6.47E-51	CGNL1
ENSSSCG00000015340	-1.160172206	1.47E-52	1.20E-50	ASNS
ENSSSCG00000039053	-1.182121966	4.16E-52	3.37E-50	VGF
ENSSSCG00000003509	-2.154282104	4.18E-52	3.38E-50	SH2D5
ENSSSCG00000031130	1.471150542	9.30E-52	7.41E-50	ZBED1
ENSSSCG00000029438	-1.515857046	1.12E-51	8.85E-50	SESN2
ENSSSCG00000008966	1.421217884	1.15E-51	9.12E-50	PARM1
ENSSSCG00000006987	-1.815083183	1.25E-51	9.81E-50	SLC7A2
ENSSSCG00000015961	-1.430614121	1.38E-51	1.08E-49	CDCA7
ENSSSCG00000021027	-1.625394442	1.68E-51	1.31E-49	PGBD5
ENSSSCG00000035987	-1.303465342	1.76E-51	1.36E-49	EHD3
ENSSSCG00000033786	-1.060139073	4.88E-51	3.75E-49	-
ENSSSCG00000016646	-1.072855724	9.25E-51	7.08E-49	IFRD1
ENSSSCG00000024152	1.576646824	1.25E-50	9.52E-49	ETV6
ENSSSCG00000013260	1.069495953	1.41E-50	1.07E-48	MDK
ENSSSCG00000013181	1.575291812	1.42E-50	1.07E-48	SERPING1
ENSSSCG00000028282	-1.792374386	2.56E-50	1.93E-48	SLC1A4
ENSSSCG00000031954	1.278985972	9.39E-50	6.91E-48	SLC39A10
ENSSSCG00000037065	1.088192265	1.12E-49	8.21E-48	EMP2
ENSSSCG00000029160	1.054071605	2.34E-49	1.70E-47	-
ENSSSCG00000038190	2.379300265	2.53E-49	1.83E-47	MPST
ENSSSCG00000008959	2.380834969	3.17E-49	2.29E-47	CXCL2
ENSSSCG00000022070	1.456559677	4.15E-49	2.96E-47	ZNF143
ENSSSCG00000004687	1.251356461	5.55E-49	3.95E-47	B2M
ENSSSCG00000028465	-1.009268569	8.60E-49	6.10E-47	ELAC2
ENSSSCG00000028278	-1.004246274	9.24E-49	6.52E-47	-
ENSSSCG00000001011	1.576529364	1.03E-48	7.21E-47	SERPINB1
ENSSSCG00000038948	-1.40365522	2.41E-48	1.69E-46	ETS2
ENSSSCG00000000958	-1.075888058	3.44E-48	2.40E-46	DYRK2
novel.383	-1.654653204	4.01E-48	2.79E-46	-
ENSSSCG00000013662	-1.258092152	1.05E-47	7.24E-46	PPAN
ENSSSCG00000032857	2.417491681	1.76E-47	1.21E-45	S100A12
ENSSSCG00000024678	1.617380616	2.29E-47	1.56E-45	MEGF6
ENSSSCG00000009240	2.290196747	3.04E-47	2.07E-45	-
ENSSSCG00000021322	-1.022698654	5.00E-47	3.39E-45	-
ENSSSCG00000001233	1.34722637	5.92E-47	4.00E-45	TRIM26
ENSSSCG00000032408	1.246565318	9.87E-47	6.62E-45	CASP7
ENSSSCG00000040359	-1.396272743	1.14E-46	7.59E-45	GOLGA7B
ENSSSCG00000036790	2.36165806	1.17E-46	7.79E-45	AKAP7
ENSSSCG00000010893	1.118693652	1.32E-46	8.71E-45	-
ENSSSCG00000031781	1.178449642	1.89E-46	1.25E-44	PSMB10
ENSSSCG00000008857	1.039368443	2.09E-46	1.38E-44	MSMO1
ENSSSCG00000030269	1.018914906	4.79E-46	3.13E-44	-
ENSSSCG00000005437	-1.402546404	7.03E-46	4.57E-44	KLF4
ENSSSCG00000010493	-1.075328581	7.31E-46	4.74E-44	PDLIM1
ENSSSCG00000002753	-1.095933936	1.06E-45	6.84E-44	NOB1
ENSSSCG00000008695	-1.067043461	1.11E-45	7.11E-44	MFSD10
ENSSSCG00000033703	1.042666444	1.17E-45	7.44E-44	FAM111A
ENSSSCG00000015782	1.509167057	3.01E-45	1.90E-43	IRF2
ENSSSCG00000041461	-1.260941633	7.63E-45	4.80E-43	-
ENSSSCG00000010252	1.347497856	9.50E-45	5.95E-43	HKDC1
ENSSSCG00000031719	1.05082869	1.40E-44	8.67E-43	SEMA4B
ENSSSCG00000006761	-1.350983468	1.45E-44	8.93E-43	DCLRE1B
ENSSSCG00000024018	1.248159133	1.51E-44	9.28E-43	SLC16A3
ENSSSCG00000014039	2.64149965	2.29E-44	1.41E-42	RGS14
ENSSSCG00000003973	-1.127071048	2.67E-44	1.63E-42	CTPS1
ENSSSCG00000034216	1.280783556	2.82E-44	1.71E-42	OGFR
ENSSSCG00000024134	-1.54506914	4.57E-44	2.77E-42	MGLL
ENSSSCG00000002443	1.055977863	5.86E-44	3.54E-42	TC2N
ENSSSCG00000040847	1.27254054	6.76E-44	4.07E-42	AP1S3
ENSSSCG00000027860	2.948528054	7.06E-44	4.24E-42	ERAP2
ENSSSCG00000013382	1.004620232	7.43E-44	4.43E-42	PLEKHA7
ENSSSCG00000027556	2.075084196	8.22E-44	4.88E-42	RSRC1
ENSSSCG00000039953	1.342000753	1.03E-43	6.10E-42	PNRC1
ENSSSCG00000038534	-1.129367035	1.12E-43	6.63E-42	TSR1
ENSSSCG00000013313	1.310351332	1.17E-43	6.90E-42	PRRG4
ENSSSCG00000016263	1.712693848	1.24E-43	7.27E-42	-
ENSSSCG00000006530	1.061045838	2.86E-43	1.66E-41	EFNA1
ENSSSCG00000011599	-1.275056242	1.41E-42	8.13E-41	GRIP2
ENSSSCG00000049630	1.779463783	2.20E-42	1.27E-40	DEPTOR
ENSSSCG00000001984	1.118361403	3.46E-42	1.98E-40	KHNYN
ENSSSCG00000022592	-1.89544186	4.54E-42	2.59E-40	FIBIN
ENSSSCG00000015600	-1.317916483	5.02E-42	2.86E-40	DTL
ENSSSCG00000015523	-1.146047638	6.54E-42	3.70E-40	RALGPS2
ENSSSCG00000008098	-1.003910065	1.02E-41	5.77E-40	POLR1B
ENSSSCG00000004971	1.163678909	1.18E-41	6.64E-40	TLE3
ENSSSCG00000034994	-1.172367388	1.68E-41	9.38E-40	AKAP1
ENSSSCG00000015798	1.838059952	2.28E-41	1.27E-39	ANKRD37
ENSSSCG00000002344	-1.354102938	2.52E-41	1.39E-39	RIOX1
ENSSSCG00000029275	1.291377774	2.77E-41	1.53E-39	PPARGC1A
ENSSSCG00000016775	-1.581613169	2.91E-41	1.59E-39	ZNF777
ENSSSCG00000006703	-1.160112029	4.83E-41	2.63E-39	PRKAB2
ENSSSCG00000011246	1.331579265	4.87E-41	2.64E-39	VILL
novel.79	-2.32995363	9.94E-41	5.36E-39	-
ENSSSCG00000029763	1.535976924	1.37E-40	7.38E-39	IFI35
ENSSSCG00000032580	1.666550287	1.52E-40	8.11E-39	MGST1
ENSSSCG00000013753	-1.172874925	2.31E-40	1.23E-38	-
ENSSSCG00000024867	1.693374361	2.33E-40	1.24E-38	ISG20
ENSSSCG00000013377	1.179201994	2.61E-40	1.38E-38	USH1C
ENSSSCG00000017497	1.145010209	3.10E-40	1.63E-38	ERBB2
ENSSSCG00000004645	-1.720771692	3.22E-40	1.69E-38	GABPB1
ENSSSCG00000007840	-1.208070413	4.59E-40	2.41E-38	POLR3E
ENSSSCG00000031361	1.006721253	6.68E-40	3.48E-38	CELSR1
ENSSSCG00000023630	-1.866055799	1.09E-39	5.62E-38	CPM
ENSSSCG00000035037	1.564339088	1.32E-39	6.79E-38	-
ENSSSCG00000011837	-1.149137163	1.55E-39	7.97E-38	MELTF
ENSSSCG00000040186	1.12657783	1.93E-39	9.87E-38	C12orf57
ENSSSCG00000003079	-1.145613697	1.97E-39	1.00E-37	-
ENSSSCG00000038848	2.013401327	3.25E-39	1.65E-37	IL22RA1
ENSSSCG00000000396	1.307545748	4.26E-39	2.15E-37	STAT2
ENSSSCG00000026196	1.081086422	6.24E-39	3.14E-37	FAM13A
ENSSSCG00000004241	-1.617824318	6.31E-39	3.17E-37	GJA1
ENSSSCG00000014072	-2.553350283	8.82E-39	4.40E-37	ENC1
ENSSSCG00000022794	1.028723153	2.80E-38	1.38E-36	-
ENSSSCG00000040183	-1.255486688	3.34E-38	1.64E-36	CDK6
ENSSSCG00000042208	-1.132688013	3.50E-38	1.71E-36	H2AX
ENSSSCG00000030241	-1.077105923	4.73E-38	2.31E-36	TSC22D3
ENSSSCG00000015985	2.390003705	9.28E-38	4.47E-36	HOXD3
ENSSSCG00000000504	1.177779627	1.15E-37	5.53E-36	PTPRB
ENSSSCG00000000376	1.445456149	1.45E-37	6.97E-36	SUOX
ENSSSCG00000004464	1.500439612	1.46E-37	6.99E-36	TENT5A
ENSSSCG00000027114	1.191013487	1.83E-37	8.71E-36	SCP2
ENSSSCG00000016690	-1.782099128	1.88E-37	8.92E-36	CREB5
ENSSSCG00000009676	1.620795447	2.31E-37	1.09E-35	ZNF395
ENSSSCG00000036756	-1.798917733	2.38E-37	1.12E-35	ZNF496
ENSSSCG00000001636	5.06128732	3.46E-37	1.63E-35	-
ENSSSCG00000003134	-1.028165424	3.67E-37	1.72E-35	GRWD1
ENSSSCG00000041467	3.991112699	4.65E-37	2.17E-35	CCDC194
ENSSSCG00000017260	2.069693539	4.86E-37	2.26E-35	WIPI1
ENSSSCG00000006762	-1.251797539	6.63E-37	3.07E-35	AP4B1
ENSSSCG00000003393	-1.021927074	7.98E-37	3.66E-35	TMEM201
ENSSSCG00000000091	2.549929826	8.28E-37	3.79E-35	APOBEC3B
ENSSSCG00000001229	1.174217518	1.01E-36	4.60E-35	-
ENSSSCG00000023912	1.2731462	1.24E-36	5.62E-35	ORAI2
ENSSSCG00000037015	1.420732059	2.30E-36	1.04E-34	SESN3
ENSSSCG00000023033	1.130230557	2.86E-36	1.28E-34	PARP3
ENSSSCG00000004441	-1.08714724	5.04E-36	2.24E-34	-
ENSSSCG00000038639	1.303704384	5.76E-36	2.56E-34	TOM1L2
ENSSSCG00000017806	-1.07862983	6.67E-36	2.95E-34	MRM3
ENSSSCG00000004974	-1.531673436	7.46E-36	3.29E-34	LARP6
ENSSSCG00000008988	1.423755449	8.37E-36	3.67E-34	CCNG2
ENSSSCG00000017008	1.68488218	8.41E-36	3.68E-34	DOCK2
ENSSSCG00000013940	-1.755918892	9.04E-36	3.95E-34	NLRP3
ENSSSCG00000046461	-1.088779001	1.26E-35	5.47E-34	-
ENSSSCG00000001097	-1.667730118	1.60E-35	6.94E-34	RIPOR2
ENSSSCG00000033120	-1.289953773	1.70E-35	7.36E-34	PALM2AKAP2
ENSSSCG00000043234	-1.454662632	2.20E-35	9.50E-34	-
ENSSSCG00000031724	1.463489656	2.28E-35	9.81E-34	LYNX1
ENSSSCG00000025593	1.016544309	2.34E-35	1.01E-33	-
ENSSSCG00000013664	2.343843048	2.80E-35	1.20E-33	SHFL
ENSSSCG00000008314	1.465425886	3.39E-35	1.44E-33	ATP6V1B1
ENSSSCG00000011407	-1.274094758	4.01E-35	1.70E-33	RASSF1
ENSSSCG00000006267	1.014223695	6.52E-35	2.74E-33	PCMTD1
ENSSSCG00000021646	1.197045356	7.30E-35	3.06E-33	KLF9
ENSSSCG00000017539	1.001750453	1.24E-34	5.14E-33	HOXB6
ENSSSCG00000035565	-1.077993423	1.98E-34	8.18E-33	CCDC134
ENSSSCG00000031321	1.806926082	2.42E-34	9.95E-33	NR4A1
ENSSSCG00000008687	1.133079378	2.65E-34	1.08E-32	MXD4
ENSSSCG00000026517	1.462338403	3.60E-34	1.47E-32	CALML4
ENSSSCG00000000521	-1.40880887	3.98E-34	1.61E-32	PHLDA1
ENSSSCG00000045200	-1.257651735	5.12E-34	2.07E-32	-
ENSSSCG00000025023	1.395140905	8.11E-34	3.26E-32	PGGHG
ENSSSCG00000016851	1.142639526	8.29E-34	3.32E-32	OSMR
ENSSSCG00000016835	-1.167184316	8.80E-34	3.51E-32	SKP2
ENSSSCG00000002712	1.27645551	9.09E-34	3.62E-32	LDHD
ENSSSCG00000004753	-1.024989905	9.50E-34	3.78E-32	INO80
ENSSSCG00000000774	5.225261795	1.58E-33	6.25E-32	USP18
ENSSSCG00000013491	1.441816821	1.76E-33	6.92E-32	TJP3
ENSSSCG00000017879	-1.07024853	3.16E-33	1.24E-31	SPNS2
ENSSSCG00000013147	1.21992113	3.21E-33	1.25E-31	FAM111B
ENSSSCG00000039397	1.043266098	4.36E-33	1.68E-31	ETNK1
ENSSSCG00000002311	1.027099979	6.03E-33	2.31E-31	SUSD6
ENSSSCG00000031367	2.332856032	6.74E-33	2.58E-31	AADAC
novel.157	1.786116292	1.07E-32	4.06E-31	-
ENSSSCG00000005102	-1.120245249	1.45E-32	5.49E-31	AEN
ENSSSCG00000016119	-1.261650497	1.51E-32	5.70E-31	-
ENSSSCG00000017472	1.383113325	1.93E-32	7.23E-31	IGFBP4
ENSSSCG00000035420	3.379550712	2.71E-32	1.01E-30	HES4
ENSSSCG00000007052	-1.056513689	4.14E-32	1.54E-30	FERMT1
ENSSSCG00000039651	3.279178168	5.52E-32	2.04E-30	SLC2A5
ENSSSCG00000015241	1.194692449	5.89E-32	2.17E-30	TMEM45B
ENSSSCG00000035430	1.385811616	6.15E-32	2.26E-30	YPEL3
ENSSSCG00000027722	-1.296530114	8.99E-32	3.29E-30	BMP2K
ENSSSCG00000025993	1.318739175	9.53E-32	3.47E-30	SGPP2
novel.89	-2.657926016	1.73E-31	6.22E-30	-
ENSSSCG00000025027	-1.161333106	1.77E-31	6.34E-30	METTL1
ENSSSCG00000008111	1.077360059	1.86E-31	6.64E-30	NPHP1
ENSSSCG00000011765	-1.061638388	1.91E-31	6.80E-30	USP13
ENSSSCG00000031118	-1.48051001	2.92E-31	1.04E-29	PREX1
ENSSSCG00000034811	1.069743261	4.50E-31	1.58E-29	QDPR
ENSSSCG00000008124	2.567958122	4.69E-31	1.65E-29	NEURL3
ENSSSCG00000008486	1.296295138	1.14E-30	3.97E-29	GALM
ENSSSCG00000037264	-1.199322734	1.20E-30	4.15E-29	RAB31
ENSSSCG00000040086	-1.098901722	1.44E-30	4.97E-29	YTHDF1
ENSSSCG00000015491	1.587650603	1.90E-30	6.51E-29	-
ENSSSCG00000009622	-1.082906438	2.08E-30	7.13E-29	POLR3D
ENSSSCG00000013409	1.098895182	2.34E-30	8.01E-29	SBF2
ENSSSCG00000014277	1.254679394	2.94E-30	9.95E-29	IRF1
ENSSSCG00000022011	1.525185115	3.47E-30	1.16E-28	NMI
ENSSSCG00000007286	1.145716919	4.11E-30	1.37E-28	ACSS2
ENSSSCG00000027429	-1.248690246	5.03E-30	1.68E-28	YARS2
ENSSSCG00000040719	1.536738161	6.55E-30	2.18E-28	KIAA0040
ENSSSCG00000035493	-1.119155298	6.92E-30	2.30E-28	SACS
ENSSSCG00000017164	1.04437809	8.61E-30	2.85E-28	-
ENSSSCG00000010032	-1.042926031	1.11E-29	3.66E-28	PISD
ENSSSCG00000016270	2.870764919	1.22E-29	4.01E-28	C2orf72
ENSSSCG00000001463	1.47700357	1.97E-29	6.42E-28	PSMB9
ENSSSCG00000009432	-1.021799771	2.98E-29	9.67E-28	DGKD
ENSSSCG00000011877	1.388306699	3.80E-29	1.22E-27	CD86
ENSSSCG00000035537	-1.057100996	5.00E-29	1.60E-27	RUNX1
ENSSSCG00000016758	-1.06635962	7.21E-29	2.30E-27	STK17A
ENSSSCG00000004529	1.031733349	8.34E-29	2.64E-27	POLI
novel.412	-1.16705056	2.16E-28	6.74E-27	-
ENSSSCG00000048111	2.294228373	9.15E-28	2.80E-26	-
ENSSSCG00000023174	-1.264226969	1.00E-27	3.06E-26	USP53
ENSSSCG00000003780	1.260877275	1.01E-27	3.07E-26	CRYZ
ENSSSCG00000033787	2.538765374	2.24E-27	6.71E-26	-
ENSSSCG00000029877	-1.248817267	2.37E-27	7.10E-26	MKRN2
ENSSSCG00000005992	-1.740625081	3.47E-27	1.03E-25	SHAS2
ENSSSCG00000023749	-1.573321017	3.64E-27	1.08E-25	-
ENSSSCG00000001780	1.127554172	4.05E-27	1.19E-25	FAH
ENSSSCG00000040673	2.088620316	4.43E-27	1.30E-25	TMEM140
ENSSSCG00000035893	1.238314462	5.11E-27	1.49E-25	-
ENSSSCG00000023803	-1.334704925	6.18E-27	1.80E-25	ELK3
ENSSSCG00000000647	2.929028227	8.12E-27	2.35E-25	OLR1
ENSSSCG00000009389	-1.216157188	9.25E-27	2.67E-25	TRIM13
ENSSSCG00000011775	1.378344809	9.79E-27	2.82E-25	KLHL24
ENSSSCG00000000948	2.173002112	1.46E-26	4.16E-25	SYT1
novel.470	1.237253756	2.00E-26	5.65E-25	-
ENSSSCG00000032474	4.587672064	2.04E-26	5.75E-25	CXCL10
ENSSSCG00000001726	2.598014393	2.18E-26	6.13E-25	ADGRF1
ENSSSCG00000003859	-1.217052415	3.62E-26	1.00E-24	TUT4
ENSSSCG00000012324	1.231122344	4.07E-26	1.13E-24	IQSEC2
ENSSSCG00000033089	4.069057196	4.39E-26	1.21E-24	-
ENSSSCG00000002383	1.350922188	4.70E-26	1.29E-24	FOS
ENSSSCG00000017952	1.246227599	7.19E-26	1.95E-24	SAT2
ENSSSCG00000008771	2.095479981	7.37E-26	1.99E-24	C4orf19
ENSSSCG00000006840	-1.09120321	9.85E-26	2.66E-24	WDR47
ENSSSCG00000033411	-1.056893535	1.01E-25	2.73E-24	ZBED5
ENSSSCG00000037325	-1.132138826	1.17E-25	3.14E-24	UBIAD1
ENSSSCG00000032404	-1.135332332	1.69E-25	4.53E-24	KLHL11
ENSSSCG00000016882	-1.014667772	1.74E-25	4.64E-24	PARP8
ENSSSCG00000003730	-1.099302164	1.75E-25	4.66E-24	RNF138
ENSSSCG00000010497	1.974812787	2.46E-25	6.54E-24	ENTPD1
ENSSSCG00000015579	-1.916718055	3.61E-25	9.55E-24	PTGS2
ENSSSCG00000014224	1.144002611	3.72E-25	9.83E-24	SEMA6A
ENSSSCG00000028558	-1.135112952	4.18E-25	1.10E-23	SGPP1
ENSSSCG00000025410	1.371841624	5.20E-25	1.36E-23	PRSS16
ENSSSCG00000036643	-1.08437046	8.87E-25	2.30E-23	RBSN
ENSSSCG00000036553	1.912631237	9.08E-25	2.34E-23	SAMD12
ENSSSCG00000013880	-1.089416371	1.05E-24	2.69E-23	-
ENSSSCG00000023732	1.445317276	1.41E-24	3.61E-23	KLHDC7A
ENSSSCG00000015742	-1.708487817	1.52E-24	3.87E-23	TMEM177
ENSSSCG00000011600	1.025744817	1.61E-24	4.10E-23	SLC6A6
ENSSSCG00000010853	1.188003409	1.80E-24	4.56E-23	EPHX1
ENSSSCG00000015563	1.152468335	2.13E-24	5.38E-23	RGL1
ENSSSCG00000017793	-1.019495194	3.35E-24	8.39E-23	ANKRD13B
ENSSSCG00000003068	-1.020547863	3.36E-24	8.41E-23	SMG9
ENSSSCG00000003731	1.024186925	3.43E-24	8.55E-23	GAREM1
ENSSSCG00000035400	1.085955356	3.48E-24	8.67E-23	YPEL2
ENSSSCG00000016191	-1.279861959	3.51E-24	8.74E-23	-
ENSSSCG00000041566	1.585191109	4.54E-24	1.12E-22	-
ENSSSCG00000005503	1.516339047	8.87E-24	2.18E-22	TLR4
ENSSSCG00000015743	1.11380851	1.02E-23	2.50E-22	PTPN4
ENSSSCG00000000130	1.24680761	1.06E-23	2.59E-22	CYTH4
ENSSSCG00000032436	3.760342234	1.16E-23	2.82E-22	-
ENSSSCG00000001025	-1.204701465	2.07E-23	4.96E-22	DSP
ENSSSCG00000025537	1.027593334	2.37E-23	5.66E-22	PTPN6
ENSSSCG00000022758	1.173269516	2.79E-23	6.65E-22	PECR
ENSSSCG00000005975	1.292150292	3.02E-23	7.19E-22	MTSS1
ENSSSCG00000022282	1.044761268	3.16E-23	7.52E-22	BDH2
ENSSSCG00000011119	1.205858778	3.57E-23	8.43E-22	ECHDC3
ENSSSCG00000003951	1.037363227	4.58E-23	1.08E-21	C1orf210
ENSSSCG00000000148	1.85982861	4.71E-23	1.11E-21	-
ENSSSCG00000003439	2.046753402	4.81E-23	1.13E-21	DHRS3
ENSSSCG00000006095	-1.074177567	5.71E-23	1.34E-21	CCNE2
ENSSSCG00000017199	-1.264083565	6.76E-23	1.58E-21	TRIM47
ENSSSCG00000033009	1.734960612	8.26E-23	1.92E-21	GCNT2
ENSSSCG00000002831	1.248551227	8.72E-23	2.02E-21	IRX3
ENSSSCG00000013408	1.073993076	9.60E-23	2.21E-21	ADM
ENSSSCG00000006001	1.326881086	1.26E-22	2.89E-21	ENPP2
ENSSSCG00000017254	3.39525521	1.38E-22	3.14E-21	MAP2K6
ENSSSCG00000042089	1.182171742	1.67E-22	3.80E-21	KCTD11
ENSSSCG00000040267	1.044740406	1.86E-22	4.21E-21	-
novel.496	5.348754489	1.89E-22	4.27E-21	-
ENSSSCG00000037371	-1.370235952	2.14E-22	4.82E-21	TMPPE
ENSSSCG00000023045	1.01905557	2.26E-22	5.07E-21	-
ENSSSCG00000037535	2.478052854	2.33E-22	5.23E-21	SLC34A1
ENSSSCG00000025856	1.597542808	2.51E-22	5.61E-21	TMEM106A
ENSSSCG00000022128	1.418697961	2.89E-22	6.45E-21	MXI1
ENSSSCG00000005465	1.172378153	3.01E-22	6.70E-21	SUSD1
ENSSSCG00000017159	1.627429395	3.12E-22	6.91E-21	TBC1D16
ENSSSCG00000038614	1.251510512	4.47E-22	9.84E-21	NENF
ENSSSCG00000029189	2.600223481	4.64E-22	1.02E-20	DCHS1
ENSSSCG00000010026	1.089511923	5.11E-22	1.12E-20	PIK3IP1
ENSSSCG00000022993	1.157676616	5.24E-22	1.15E-20	TBC1D8B
ENSSSCG00000025393	1.360163142	5.53E-22	1.21E-20	-
ENSSSCG00000016245	1.674111904	5.81E-22	1.27E-20	COL4A3
ENSSSCG00000010212	1.238598539	6.94E-22	1.51E-20	-
ENSSSCG00000026404	-1.369710059	9.76E-22	2.11E-20	SERTAD4
ENSSSCG00000027718	-1.182294283	1.28E-21	2.74E-20	HAUS3
ENSSSCG00000005627	1.175345212	1.47E-21	3.14E-20	AK1
ENSSSCG00000015632	1.494336995	1.94E-21	4.12E-20	-
ENSSSCG00000026317	1.199364508	2.01E-21	4.28E-20	SLC10A2
ENSSSCG00000048443	1.165541421	2.12E-21	4.50E-20	APLN
ENSSSCG00000008969	-1.026029555	2.17E-21	4.60E-20	RCHY1
ENSSSCG00000033913	1.47820576	2.36E-21	4.97E-20	C1RL
ENSSSCG00000006143	1.242834453	2.53E-21	5.32E-20	CA13
ENSSSCG00000039472	-2.189659586	2.66E-21	5.58E-20	SLC30A1
ENSSSCG00000015136	-1.100752371	2.85E-21	5.97E-20	UBASH3B
ENSSSCG00000038231	1.418951424	2.88E-21	6.03E-20	ABCD4
ENSSSCG00000025588	-1.158512178	3.66E-21	7.61E-20	FJX1
ENSSSCG00000004434	1.455223583	3.75E-21	7.79E-20	FRK
ENSSSCG00000011979	-1.83379597	3.88E-21	8.03E-20	GPR15
ENSSSCG00000001064	1.302961128	5.95E-21	1.22E-19	-
ENSSSCG00000007199	2.919742008	6.53E-21	1.33E-19	SLC52A3
ENSSSCG00000012055	1.3001342	1.20E-20	2.41E-19	MORC3
ENSSSCG00000025156	1.127232247	1.54E-20	3.08E-19	BRWD3
ENSSSCG00000049704	2.168337357	1.60E-20	3.20E-19	-
ENSSSCG00000016254	2.187147421	1.60E-20	3.20E-19	-
ENSSSCG00000042233	1.682536093	2.66E-20	5.24E-19	-
ENSSSCG00000026038	-1.255891821	6.30E-20	1.21E-18	DDX28
ENSSSCG00000032444	1.382334288	8.67E-20	1.65E-18	PLXDC2
ENSSSCG00000031856	-1.566360917	1.01E-19	1.91E-18	DACT1
ENSSSCG00000037532	2.774920584	1.02E-19	1.94E-18	MNDA
ENSSSCG00000006923	1.166479407	1.05E-19	1.99E-18	GBP2
ENSSSCG00000002680	-1.114592171	1.53E-19	2.86E-18	TAF1C
ENSSSCG00000016334	1.294605211	2.10E-19	3.92E-18	SCLY
ENSSSCG00000000003	1.185968779	2.32E-19	4.32E-18	TTC38
ENSSSCG00000036700	-1.212034814	2.35E-19	4.36E-18	-
ENSSSCG00000014011	2.325234238	2.82E-19	5.23E-18	RASGEF1C
ENSSSCG00000020803	-1.006897204	4.54E-19	8.38E-18	BRPF3
ENSSSCG00000051209	2.629728897	5.28E-19	9.70E-18	-
ENSSSCG00000029037	-2.117313243	5.46E-19	1.00E-17	DRD1
ENSSSCG00000043089	1.370273879	6.58E-19	1.20E-17	-
ENSSSCG00000003736	-1.151295557	7.87E-19	1.42E-17	ASXL3
ENSSSCG00000028056	1.271220372	7.88E-19	1.42E-17	ZFP36
ENSSSCG00000024418	-1.209528532	8.40E-19	1.52E-17	RHOU
ENSSSCG00000033695	-1.116591179	9.10E-19	1.64E-17	KCTD15
ENSSSCG00000015145	-1.161526193	1.14E-18	2.03E-17	ZNF202
ENSSSCG00000006394	1.203401676	1.46E-18	2.58E-17	CFAP45
ENSSSCG00000012138	1.201151567	2.10E-18	3.67E-17	ACE2
ENSSSCG00000004262	-1.500742633	2.15E-18	3.75E-17	KPNA5
ENSSSCG00000037733	1.39476444	2.45E-18	4.24E-17	TRIQK
ENSSSCG00000012551	1.892754395	2.77E-18	4.79E-17	RNF128
ENSSSCG00000010432	1.126748246	3.93E-18	6.71E-17	ASAH2
novel.260	-2.473921525	4.06E-18	6.92E-17	-
ENSSSCG00000036956	1.450124143	4.37E-18	7.43E-17	SOCS3
ENSSSCG00000037424	1.517026531	4.95E-18	8.39E-17	CDK19
ENSSSCG00000003145	2.530754294	5.10E-18	8.62E-17	FUT2
ENSSSCG00000003718	-1.035515346	6.61E-18	1.11E-16	TAF4B
ENSSSCG00000040636	-1.260043135	7.02E-18	1.18E-16	KRT80
ENSSSCG00000034242	1.683508343	9.31E-18	1.55E-16	HNF4G
ENSSSCG00000006720	1.239823311	1.01E-17	1.67E-16	HAO2
ENSSSCG00000017495	1.012982457	1.07E-17	1.77E-16	GRB7
ENSSSCG00000008645	1.059355138	1.28E-17	2.11E-16	ID2
novel.320	-1.487208989	1.29E-17	2.12E-16	-
ENSSSCG00000012238	1.022301145	1.37E-17	2.24E-16	-
ENSSSCG00000011522	1.408135707	1.43E-17	2.35E-16	CNTN3
ENSSSCG00000013145	1.089375995	1.53E-17	2.50E-16	DTX4
ENSSSCG00000009197	1.838750777	1.57E-17	2.57E-16	GRID2
ENSSSCG00000027847	-1.666697481	1.84E-17	2.99E-16	CSKMT
novel.254	-1.166151968	2.03E-17	3.29E-16	-
ENSSSCG00000013440	1.76849976	2.10E-17	3.39E-16	ATP8B3
ENSSSCG00000005076	1.411493303	2.12E-17	3.43E-16	KIAA0586
ENSSSCG00000040252	-1.151887129	2.13E-17	3.45E-16	-
ENSSSCG00000011259	-1.079893584	2.15E-17	3.47E-16	SCN5A
ENSSSCG00000010523	1.057754453	2.21E-17	3.57E-16	HOGA1
ENSSSCG00000001680	-1.086346524	2.62E-17	4.20E-16	ABCC10
ENSSSCG00000047902	1.564963978	3.12E-17	4.99E-16	-
ENSSSCG00000042607	1.632892281	3.25E-17	5.18E-16	THBD
ENSSSCG00000026547	1.112482483	4.69E-17	7.38E-16	SLC45A3
ENSSSCG00000036363	1.223237958	4.90E-17	7.70E-16	-
ENSSSCG00000032674	1.1334007	5.66E-17	8.85E-16	TCEA3
ENSSSCG00000001394	3.028920995	5.88E-17	9.19E-16	-
ENSSSCG00000029815	-1.354964717	7.13E-17	1.11E-15	SRGAP1
ENSSSCG00000004071	-1.184036897	7.25E-17	1.13E-15	CNKSR3
ENSSSCG00000027472	1.041595987	8.78E-17	1.35E-15	GCA
ENSSSCG00000009815	-1.033640289	9.17E-17	1.41E-15	CAMKK2
ENSSSCG00000001042	1.401696355	9.94E-17	1.53E-15	MAK
ENSSSCG00000001975	1.230001382	1.06E-16	1.63E-15	PRKD1
ENSSSCG00000028977	1.720387342	1.20E-16	1.83E-15	DOK6
ENSSSCG00000002001	1.998102346	1.22E-16	1.86E-15	REC8
ENSSSCG00000023743	-1.949302246	1.48E-16	2.24E-15	CLDN6
ENSSSCG00000002145	-1.393805181	1.48E-16	2.24E-15	TTC5
ENSSSCG00000028635	2.107685561	1.51E-16	2.29E-15	-
ENSSSCG00000023018	1.133390307	1.54E-16	2.32E-15	MCCD1
ENSSSCG00000033880	1.552842167	1.63E-16	2.46E-15	TSPAN32
ENSSSCG00000014957	1.168023294	1.64E-16	2.47E-15	C11orf97
ENSSSCG00000012566	-1.046287929	2.08E-16	3.12E-15	-
ENSSSCG00000015976	-1.059137554	2.27E-16	3.39E-15	LNPK
ENSSSCG00000006233	2.722275563	2.50E-16	3.71E-15	CA8
ENSSSCG00000050772	-1.53433665	3.08E-16	4.54E-15	-
ENSSSCG00000042874	-1.006209705	3.14E-16	4.62E-15	ZNF22
ENSSSCG00000035594	1.042735443	3.18E-16	4.67E-15	PRSS22
ENSSSCG00000011906	1.086410126	4.31E-16	6.28E-15	IGSF11
ENSSSCG00000023522	-1.075666729	5.02E-16	7.28E-15	TGM2
ENSSSCG00000005388	1.381012635	5.02E-16	7.28E-15	INVS
ENSSSCG00000038429	-1.299078654	6.42E-16	9.24E-15	-
ENSSSCG00000025924	2.596194036	7.21E-16	1.03E-14	IGFBP5
ENSSSCG00000004781	-1.151193916	8.57E-16	1.22E-14	PAK6
ENSSSCG00000000021	1.414650628	8.86E-16	1.26E-14	-
ENSSSCG00000033207	2.833715238	9.93E-16	1.40E-14	SULT2A1
ENSSSCG00000033185	1.117802547	1.01E-15	1.43E-14	PPP2R3A
ENSSSCG00000007243	-1.305638383	1.01E-15	1.43E-14	PLAGL2
ENSSSCG00000021132	1.19050621	1.02E-15	1.44E-14	PLD5
ENSSSCG00000030209	2.515685939	1.08E-15	1.51E-14	MFNG
ENSSSCG00000013339	2.076273793	1.17E-15	1.64E-14	ANO3
ENSSSCG00000036831	1.03263893	1.20E-15	1.67E-14	EFNA4
novel.697	-1.007599428	1.41E-15	1.96E-14	-
ENSSSCG00000035218	1.817212753	1.47E-15	2.04E-14	ADA2
ENSSSCG00000001718	1.211832785	1.65E-15	2.28E-14	CYP39A1
ENSSSCG00000022676	1.642587957	1.71E-15	2.35E-14	OPHN1
ENSSSCG00000027855	2.688960772	1.90E-15	2.61E-14	SOCS1
ENSSSCG00000037524	1.418949783	1.99E-15	2.72E-14	LY6D
ENSSSCG00000008020	1.30966439	2.19E-15	2.99E-14	IFT140
ENSSSCG00000021200	1.024402084	2.95E-15	3.96E-14	-
ENSSSCG00000009051	-1.455577665	2.99E-15	4.02E-14	IL15
ENSSSCG00000004713	-1.655464093	3.24E-15	4.33E-14	TGM5
ENSSSCG00000028699	1.848087223	4.35E-15	5.75E-14	NEIL2
ENSSSCG00000000766	-1.221686278	5.22E-15	6.84E-14	CECR2
ENSSSCG00000004607	-1.072780727	6.40E-15	8.36E-14	PYGO1
ENSSSCG00000035511	1.373072118	6.57E-15	8.57E-14	C1QTNF1
ENSSSCG00000015222	-1.09582826	8.94E-15	1.16E-13	PUS3
ENSSSCG00000037234	2.532857237	8.96E-15	1.16E-13	CLDN2
novel.438	1.19251548	1.00E-14	1.29E-13	-
ENSSSCG00000015592	-1.019705324	1.05E-14	1.35E-13	TATDN3
ENSSSCG00000037125	3.121636155	1.16E-14	1.48E-13	TMEM252
ENSSSCG00000014093	-1.384681454	1.27E-14	1.62E-13	CRHBP
ENSSSCG00000035867	-1.499932678	1.49E-14	1.90E-13	GFOD1
novel.904	-2.049971807	1.72E-14	2.18E-13	-
ENSSSCG00000004948	1.389620573	2.51E-14	3.13E-13	SMAD6
ENSSSCG00000009880	-1.065739649	2.59E-14	3.23E-13	SLC8B1
ENSSSCG00000031159	-1.244290598	2.62E-14	3.26E-13	BEND3
ENSSSCG00000015569	1.10419851	2.76E-14	3.43E-13	SWT1
ENSSSCG00000036364	-1.874506101	3.07E-14	3.82E-13	EGR4
ENSSSCG00000024290	-3.421657044	3.09E-14	3.83E-13	-
ENSSSCG00000038257	2.15673465	4.56E-14	5.57E-13	SGCZ
ENSSSCG00000004411	-1.054641136	4.82E-14	5.87E-13	ZBTB24
ENSSSCG00000005249	-2.807346957	5.33E-14	6.47E-13	FAM189A2
ENSSSCG00000005607	1.917614954	5.83E-14	7.03E-13	RALGPS1
ENSSSCG00000007682	1.860704992	6.85E-14	8.21E-13	SH2B2
ENSSSCG00000010968	1.003613375	7.50E-14	8.98E-13	-
ENSSSCG00000012890	2.124173778	1.25E-13	1.47E-12	TCIRG1
ENSSSCG00000033392	2.646364366	1.34E-13	1.57E-12	SCML4
ENSSSCG00000017251	1.237261376	1.44E-13	1.68E-12	SOX9
ENSSSCG00000015345	1.068161794	1.48E-13	1.72E-12	GLCCI1
ENSSSCG00000009817	2.189581913	1.52E-13	1.77E-12	P2RX7
novel.236	1.464588589	1.84E-13	2.13E-12	-
ENSSSCG00000011454	-1.100951437	1.90E-13	2.19E-12	SFMBT1
ENSSSCG00000012257	1.199761214	1.91E-13	2.21E-12	-
ENSSSCG00000027045	1.446524691	2.47E-13	2.83E-12	LRRC56
ENSSSCG00000017738	1.645973254	2.66E-13	3.04E-12	ADAP2
novel.598	6.453206969	2.85E-13	3.26E-12	-
ENSSSCG00000002808	-1.143420317	2.87E-13	3.28E-12	ZNF319
ENSSSCG00000011965	1.190317474	3.16E-13	3.59E-12	TMEM45A
ENSSSCG00000044141	-1.163225717	3.39E-13	3.84E-12	-
ENSSSCG00000032249	1.820399361	3.50E-13	3.96E-12	GBX1
ENSSSCG00000031924	1.711566926	4.89E-13	5.43E-12	NKX3-1
ENSSSCG00000030016	1.784615286	5.16E-13	5.72E-12	PDE9A
ENSSSCG00000023235	2.544886288	6.03E-13	6.65E-12	MAN1C1
ENSSSCG00000040260	1.155573889	6.19E-13	6.81E-12	-
ENSSSCG00000015965	1.071302795	8.37E-13	9.10E-12	GPR155
ENSSSCG00000043869	-1.107545778	1.11E-12	1.19E-11	-
ENSSSCG00000004791	1.574952115	1.19E-12	1.27E-11	RASGRP1
ENSSSCG00000038970	-1.106448234	1.27E-12	1.35E-11	BCL2L15
ENSSSCG00000009613	1.6555068	1.29E-12	1.37E-11	DMTN
ENSSSCG00000012950	-1.145997809	1.36E-12	1.44E-11	-
ENSSSCG00000012780	-1.005822037	1.48E-12	1.56E-11	PLXNB3
ENSSSCG00000010148	1.121146419	1.55E-12	1.64E-11	ERO1B
ENSSSCG00000025492	1.064008415	1.63E-12	1.71E-11	NUDT13
ENSSSCG00000004180	2.948834484	1.69E-12	1.77E-11	-
ENSSSCG00000018229	-1.766843088	1.84E-12	1.93E-11	-
ENSSSCG00000024479	-1.329759666	1.87E-12	1.95E-11	ELAC1
novel.199	1.754056296	1.89E-12	1.98E-11	-
ENSSSCG00000013049	-1.282940758	1.95E-12	2.04E-11	RCOR2
ENSSSCG00000039166	-1.594404267	1.97E-12	2.05E-11	WTIP
ENSSSCG00000008099	-1.029798801	2.51E-12	2.60E-11	ZC3H8
ENSSSCG00000028691	1.268308085	2.56E-12	2.64E-11	-
novel.253	1.231519542	2.74E-12	2.82E-11	-
ENSSSCG00000031799	1.680193859	2.91E-12	2.99E-11	TMEM139
ENSSSCG00000003965	1.337628736	3.22E-12	3.29E-11	-
ENSSSCG00000035828	-1.712548468	3.59E-12	3.66E-11	ARHGEF4
ENSSSCG00000017137	1.318612183	3.72E-12	3.78E-11	METRNL
ENSSSCG00000001049	1.594677524	4.41E-12	4.45E-11	HIVEP1
ENSSSCG00000040224	1.40833251	5.12E-12	5.13E-11	RSPH1
ENSSSCG00000036340	1.079230631	5.35E-12	5.36E-11	ZBTB5
ENSSSCG00000051634	-1.076269092	5.53E-12	5.52E-11	-
ENSSSCG00000032652	4.322560871	5.59E-12	5.59E-11	-
ENSSSCG00000005067	1.254390454	5.85E-12	5.83E-11	CCDC198
ENSSSCG00000000699	-2.027874396	6.01E-12	5.97E-11	LPAR5
ENSSSCG00000008867	1.412038234	6.13E-12	6.08E-11	CTSO
ENSSSCG00000011690	2.486692923	6.30E-12	6.24E-11	PLSCR4
novel.821	1.723005814	6.35E-12	6.29E-11	-
ENSSSCG00000031348	1.246882352	6.95E-12	6.86E-11	ALPK1
ENSSSCG00000040607	1.413467792	7.72E-12	7.58E-11	MAF
ENSSSCG00000042003	-1.624569972	8.18E-12	7.99E-11	-
ENSSSCG00000003644	-1.240593501	8.55E-12	8.32E-11	FHL3
ENSSSCG00000009682	1.039070634	9.35E-12	9.06E-11	HMBOX1
ENSSSCG00000006238	1.230165959	9.64E-12	9.33E-11	CYP7A1
ENSSSCG00000003423	2.961649278	1.01E-11	9.73E-11	DRAXIN
ENSSSCG00000038486	1.355251447	1.04E-11	1.00E-10	WDR60
ENSSSCG00000016742	1.878021671	1.44E-11	1.38E-10	MYO1G
ENSSSCG00000024743	2.317600974	1.50E-11	1.43E-10	-
ENSSSCG00000006590	3.770144593	1.64E-11	1.56E-10	S100A8
ENSSSCG00000046945	-1.040012096	1.82E-11	1.72E-10	-
ENSSSCG00000010475	-1.598472225	2.20E-11	2.06E-10	CYP26A1
ENSSSCG00000016717	-1.142480978	2.25E-11	2.10E-10	MPP6
novel.80	1.481185442	2.30E-11	2.14E-10	-
ENSSSCG00000026583	1.37582981	2.32E-11	2.16E-10	TLR1
ENSSSCG00000026559	1.632200443	2.35E-11	2.18E-10	EML6
novel.561	1.900372039	3.27E-11	3.01E-10	-
ENSSSCG00000000623	3.401807195	3.34E-11	3.06E-10	BCL2L14
ENSSSCG00000003928	-1.388795339	3.43E-11	3.13E-10	PLK3
ENSSSCG00000015653	8.176361039	3.49E-11	3.18E-10	IL19
novel.219	-1.555837617	3.73E-11	3.39E-10	-
ENSSSCG00000026129	1.772647014	4.08E-11	3.69E-10	ADGRL3
ENSSSCG00000023258	1.843969237	4.48E-11	4.03E-10	CLEC4F
ENSSSCG00000032321	1.55213696	4.62E-11	4.15E-10	MGAT4C
ENSSSCG00000039258	-1.106469411	4.72E-11	4.24E-10	C12orf66
ENSSSCG00000027710	1.234415753	5.42E-11	4.86E-10	PDZD3
ENSSSCG00000015413	1.411383067	6.09E-11	5.43E-10	FGL2
ENSSSCG00000008728	-1.130985436	6.18E-11	5.50E-10	ZBTB49
ENSSSCG00000024697	1.173608345	6.29E-11	5.59E-10	TMEM125
ENSSSCG00000044226	1.25583963	8.71E-11	7.59E-10	-
ENSSSCG00000005471	-1.043755854	9.10E-11	7.92E-10	SNX30
ENSSSCG00000039158	4.16366582	1.15E-10	9.89E-10	-
ENSSSCG00000002412	1.27210114	1.34E-10	1.14E-09	STON2
ENSSSCG00000036002	-1.032057449	1.41E-10	1.20E-09	TGIF2
ENSSSCG00000014235	-2.527071984	1.48E-10	1.26E-09	SNCAIP
ENSSSCG00000031141	2.04613161	1.53E-10	1.29E-09	-
ENSSSCG00000004093	1.121600029	1.57E-10	1.33E-09	IYD
ENSSSCG00000004017	1.937100151	1.65E-10	1.40E-09	-
ENSSSCG00000035243	1.264553426	1.73E-10	1.46E-09	RAB27B
ENSSSCG00000046624	-1.180069259	1.74E-10	1.47E-09	-
ENSSSCG00000038693	1.242009798	1.90E-10	1.60E-09	RAB19
ENSSSCG00000003129	2.182296866	1.91E-10	1.61E-09	ZSWIM9
ENSSSCG00000007899	1.502881177	2.06E-10	1.73E-09	-
ENSSSCG00000032749	-1.925616174	2.11E-10	1.77E-09	PCDH18
ENSSSCG00000002708	1.086056518	2.15E-10	1.80E-09	TMEM231
ENSSSCG00000016255	1.151535892	2.23E-10	1.87E-09	-
ENSSSCG00000032144	-1.836919671	2.49E-10	2.08E-09	ZNF140
ENSSSCG00000009468	-1.293668742	2.63E-10	2.19E-09	KCTD12
ENSSSCG00000031142	3.604849177	2.68E-10	2.23E-09	NMNAT3
ENSSSCG00000034407	1.076840118	2.71E-10	2.25E-09	AMN1
ENSSSCG00000021371	-1.391357773	2.75E-10	2.28E-09	ZNF300
ENSSSCG00000027160	-1.893988884	2.83E-10	2.34E-09	DSG3
ENSSSCG00000000997	1.669639638	3.12E-10	2.57E-09	PPP1R3G
ENSSSCG00000045935	-1.839165104	3.16E-10	2.60E-09	-
ENSSSCG00000031300	1.017648122	3.32E-10	2.72E-09	AGBL4
ENSSSCG00000009138	1.351499171	3.33E-10	2.73E-09	-
ENSSSCG00000029304	1.897876121	3.45E-10	2.82E-09	STEAP3
ENSSSCG00000051692	-2.167674418	3.48E-10	2.84E-09	-
ENSSSCG00000027812	-1.17899765	3.63E-10	2.96E-09	IQSEC1
ENSSSCG00000047828	-1.557703937	3.64E-10	2.96E-09	-
ENSSSCG00000033816	1.189060326	3.91E-10	3.17E-09	-
ENSSSCG00000015342	1.971388414	4.52E-10	3.65E-09	COL28A1
ENSSSCG00000000189	1.028540801	4.63E-10	3.73E-09	LMBR1L
ENSSSCG00000013643	1.027637008	4.97E-10	3.99E-09	CDKN2D
novel.741	1.395829249	5.04E-10	4.04E-09	-
ENSSSCG00000032328	-1.175413381	5.16E-10	4.12E-09	MAP6D1
ENSSSCG00000045328	1.644028241	6.20E-10	4.92E-09	-
ENSSSCG00000048269	3.841737223	6.21E-10	4.92E-09	-
ENSSSCG00000003732	4.447803632	6.40E-10	5.07E-09	MEP1B
ENSSSCG00000013397	-1.034161699	6.42E-10	5.09E-09	ARNTL
novel.200	2.236687522	7.37E-10	5.80E-09	-
novel.247	1.325816515	7.57E-10	5.95E-09	-
ENSSSCG00000012038	1.298251166	7.81E-10	6.12E-09	C21orf62
ENSSSCG00000028896	1.33327749	8.06E-10	6.30E-09	DIO1
ENSSSCG00000001983	1.252842142	8.36E-10	6.51E-09	SDR39U1
ENSSSCG00000012540	-1.212153525	8.45E-10	6.58E-09	SLC25A53
ENSSSCG00000026130	2.862106899	8.89E-10	6.89E-09	EPHA3
novel.286	1.788723523	9.00E-10	6.98E-09	-
ENSSSCG00000024060	-1.28684592	9.05E-10	7.01E-09	LIPT2
ENSSSCG00000006737	1.977152767	9.89E-10	7.61E-09	IGSF3
ENSSSCG00000001746	1.3320524	1.07E-09	8.16E-09	PKHD1
ENSSSCG00000009959	1.426152312	1.13E-09	8.66E-09	ASPHD2
ENSSSCG00000002408	-1.013024702	1.17E-09	8.91E-09	ADCK1
ENSSSCG00000004053	1.375958821	1.23E-09	9.34E-09	TAGAP
ENSSSCG00000033844	-2.576262778	1.28E-09	9.75E-09	CYP1B1
ENSSSCG00000011069	1.214772505	1.44E-09	1.09E-08	ARMC4
ENSSSCG00000050759	-2.082858705	1.54E-09	1.16E-08	-
ENSSSCG00000002512	3.465725444	1.58E-09	1.18E-08	DEGS2
ENSSSCG00000032613	-1.143624878	1.59E-09	1.19E-08	SNAI1
ENSSSCG00000000292	1.740785467	1.83E-09	1.36E-08	ZNF385A
ENSSSCG00000038188	2.391302347	1.96E-09	1.46E-08	-
ENSSSCG00000006391	-1.730155161	2.00E-09	1.49E-08	ATP1A4
ENSSSCG00000002697	1.124199602	2.04E-09	1.52E-08	NUDT7
novel.726	-1.013603964	2.23E-09	1.65E-08	-
ENSSSCG00000034087	2.581900176	2.25E-09	1.66E-08	TNFSF15
ENSSSCG00000045505	-3.198952251	2.31E-09	1.71E-08	-
ENSSSCG00000046588	1.337747378	2.36E-09	1.74E-08	-
ENSSSCG00000008122	2.772399369	2.46E-09	1.81E-08	ADRA2B
ENSSSCG00000004192	-1.060247903	2.49E-09	1.83E-08	CCN2
ENSSSCG00000001252	2.598728298	2.61E-09	1.91E-08	UBD
ENSSSCG00000024336	3.160006929	2.66E-09	1.95E-08	TMPRSS2
ENSSSCG00000003908	1.09343414	2.73E-09	2.00E-08	TSPAN1
ENSSSCG00000034720	2.455416018	2.80E-09	2.04E-08	IQCK
ENSSSCG00000002494	1.34459997	2.93E-09	2.13E-08	CLMN
ENSSSCG00000011531	-1.52554969	2.96E-09	2.15E-08	-
ENSSSCG00000002004	1.026271457	2.96E-09	2.15E-08	PSME2
ENSSSCG00000017068	1.895463195	3.18E-09	2.31E-08	FAXDC2
ENSSSCG00000011579	-1.015135213	3.56E-09	2.56E-08	PPARG
ENSSSCG00000004172	5.50619005	3.71E-09	2.67E-08	SLC2A12
ENSSSCG00000004109	1.550098763	3.82E-09	2.74E-08	ZC3H12D
ENSSSCG00000017638	1.335900632	4.13E-09	2.95E-08	TSPOAP1
ENSSSCG00000035928	1.236726289	5.20E-09	3.68E-08	CLDN3
ENSSSCG00000031912	-1.144451028	6.11E-09	4.29E-08	-
ENSSSCG00000023716	2.671377641	6.74E-09	4.72E-08	TNFAIP6
novel.597	-2.023066204	6.77E-09	4.74E-08	-
ENSSSCG00000018942	-1.38164035	7.21E-09	5.03E-08	-
ENSSSCG00000049407	1.442305906	8.20E-09	5.69E-08	-
ENSSSCG00000046808	1.519131353	8.39E-09	5.81E-08	PCDHGA6
ENSSSCG00000034064	-1.51613731	9.14E-09	6.32E-08	SNORA71
ENSSSCG00000045746	1.036276921	9.71E-09	6.68E-08	-
novel.707	1.154058996	9.74E-09	6.70E-08	-
ENSSSCG00000039860	-1.281489451	1.18E-08	8.02E-08	-
ENSSSCG00000031538	4.168329111	1.28E-08	8.67E-08	RNASE4
ENSSSCG00000023710	2.927345223	1.38E-08	9.30E-08	REEP1
ENSSSCG00000002294	-1.024465328	1.45E-08	9.74E-08	ARG2
ENSSSCG00000021569	-2.217174889	1.49E-08	1.00E-07	MMP25
ENSSSCG00000011147	1.183901026	1.64E-08	1.09E-07	AKR1C2
novel.221	4.421820857	1.67E-08	1.11E-07	-
ENSSSCG00000004154	-1.204491522	1.68E-08	1.12E-07	TNFAIP3
ENSSSCG00000002474	2.12643599	1.69E-08	1.13E-07	PPP4R4
ENSSSCG00000001657	1.185161387	1.72E-08	1.14E-07	CUL7
ENSSSCG00000017356	1.921964992	1.73E-08	1.15E-07	FAM171A2
ENSSSCG00000039756	1.058348889	1.78E-08	1.18E-07	FOXC1
ENSSSCG00000021457	-1.578904509	1.80E-08	1.19E-07	ZBTB8A
ENSSSCG00000008051	1.243048151	1.99E-08	1.31E-07	ABCA3
ENSSSCG00000011269	-1.662884031	2.06E-08	1.36E-07	-
ENSSSCG00000008090	1.487979233	2.30E-08	1.51E-07	IL1A
ENSSSCG00000006853	-1.030888504	2.32E-08	1.52E-07	PRMT6
ENSSSCG00000011895	1.407455573	2.32E-08	1.52E-07	PLA1A
ENSSSCG00000004659	1.559164119	2.33E-08	1.53E-07	SLC12A1
ENSSSCG00000027372	1.973925529	2.40E-08	1.57E-07	SAMD9
ENSSSCG00000001910	1.512919967	2.44E-08	1.59E-07	ISLR
ENSSSCG00000012669	2.805167966	2.53E-08	1.65E-07	-
ENSSSCG00000019612	-1.233669163	3.20E-08	2.07E-07	SNORD24
ENSSSCG00000008765	-1.060679295	3.24E-08	2.09E-07	PCDH7
novel.518	-1.649133919	3.26E-08	2.10E-07	-
ENSSSCG00000006888	1.025661854	3.33E-08	2.15E-07	SLC44A3
ENSSSCG00000032116	1.029205194	3.40E-08	2.19E-07	-
ENSSSCG00000043233	1.985845961	3.49E-08	2.24E-07	-
ENSSSCG00000045889	1.432742156	3.68E-08	2.35E-07	-
ENSSSCG00000050963	-1.044449939	3.72E-08	2.38E-07	-
ENSSSCG00000000754	-1.042024899	3.77E-08	2.41E-07	RAD52
ENSSSCG00000033358	1.292005961	3.83E-08	2.44E-07	VPS37D
ENSSSCG00000029347	-1.024985999	4.22E-08	2.68E-07	ZNF791
ENSSSCG00000014950	-1.327563795	4.48E-08	2.83E-07	VSTM5
ENSSSCG00000027032	-2.045729166	4.50E-08	2.84E-07	SNORD31
ENSSSCG00000022672	1.210676748	5.05E-08	3.17E-07	TRPM4
ENSSSCG00000038805	1.095346242	5.15E-08	3.23E-07	FBXO17
ENSSSCG00000008836	1.100248209	5.15E-08	3.23E-07	SCFD2
ENSSSCG00000040215	-1.095255599	5.95E-08	3.69E-07	TFAP4
ENSSSCG00000049876	1.34482757	7.11E-08	4.36E-07	-
ENSSSCG00000031610	3.98479119	8.64E-08	5.24E-07	-
ENSSSCG00000006331	1.124352876	8.87E-08	5.37E-07	PBX1
ENSSSCG00000036645	1.299310239	9.95E-08	5.99E-07	PDE6B
ENSSSCG00000022830	1.052127819	1.04E-07	6.22E-07	KANSL1L
ENSSSCG00000045298	-2.439600189	1.12E-07	6.68E-07	-
ENSSSCG00000014349	1.027748732	1.16E-07	6.89E-07	STING1
novel.391	1.320886502	1.19E-07	7.07E-07	-
ENSSSCG00000041918	1.284904759	1.23E-07	7.32E-07	-
ENSSSCG00000009379	1.613512729	1.28E-07	7.58E-07	NEK3
ENSSSCG00000003651	1.17216344	1.31E-07	7.76E-07	RHBDL2
ENSSSCG00000010480	-1.128056064	1.32E-07	7.81E-07	PDE6C
ENSSSCG00000012394	1.321818188	1.42E-07	8.34E-07	GJB1
novel.542	1.39552945	1.45E-07	8.51E-07	-
ENSSSCG00000015770	-1.498415474	1.48E-07	8.70E-07	VEGFC
ENSSSCG00000044487	2.723983447	1.49E-07	8.75E-07	-
ENSSSCG00000039255	-1.313275162	1.55E-07	9.07E-07	-
ENSSSCG00000010036	1.350599261	1.57E-07	9.18E-07	SLC5A1
ENSSSCG00000045498	-1.061835468	1.62E-07	9.47E-07	-
ENSSSCG00000017343	1.474295761	1.68E-07	9.81E-07	GFAP
ENSSSCG00000037563	-1.270552957	1.81E-07	1.05E-06	5_8S_rRNA
novel.344	-1.656764375	1.89E-07	1.09E-06	-
ENSSSCG00000031666	-1.046445288	2.18E-07	1.25E-06	C11orf95
ENSSSCG00000045211	-1.180081671	2.22E-07	1.27E-06	-
ENSSSCG00000017128	1.186499454	2.26E-07	1.30E-06	-
ENSSSCG00000034639	1.830875481	2.31E-07	1.32E-06	MGAM
ENSSSCG00000006479	1.025453803	2.71E-07	1.54E-06	TTC24
ENSSSCG00000024591	1.073350093	2.85E-07	1.61E-06	ETV1
ENSSSCG00000044408	1.147984506	3.39E-07	1.90E-06	-
ENSSSCG00000002451	1.391213942	3.62E-07	2.02E-06	-
ENSSSCG00000001931	-1.202930409	3.68E-07	2.06E-06	-
ENSSSCG00000002637	1.121586748	3.72E-07	2.08E-06	-
ENSSSCG00000050527	2.759127718	3.82E-07	2.12E-06	-
ENSSSCG00000041898	1.377488115	3.85E-07	2.14E-06	-
ENSSSCG00000009469	4.427119938	3.97E-07	2.20E-06	ACOD1
ENSSSCG00000034765	1.751384991	4.08E-07	2.26E-06	PIEZO2
novel.657	-1.466126901	4.28E-07	2.37E-06	-
ENSSSCG00000050958	1.934995312	4.34E-07	2.39E-06	-
ENSSSCG00000009855	1.169991111	4.69E-07	2.58E-06	KSR2
ENSSSCG00000028051	1.310002737	4.72E-07	2.59E-06	ZNF385C
ENSSSCG00000000668	-1.865465941	5.26E-07	2.87E-06	APOBEC1
ENSSSCG00000046803	1.59542845	5.40E-07	2.95E-06	-
ENSSSCG00000028581	-1.019365599	5.41E-07	2.95E-06	ZCCHC4
ENSSSCG00000027266	1.104882891	5.53E-07	3.01E-06	PNPLA3
novel.608	-1.065736388	5.62E-07	3.06E-06	-
ENSSSCG00000039994	-2.411462846	5.93E-07	3.22E-06	ACTRT3
ENSSSCG00000024233	-1.702049249	6.40E-07	3.46E-06	RAB39B
ENSSSCG00000000778	1.10296351	6.57E-07	3.54E-06	CPNE8
ENSSSCG00000013331	1.392290738	6.65E-07	3.58E-06	METTL15
ENSSSCG00000011293	-1.056087867	6.81E-07	3.66E-06	POMGNT2
ENSSSCG00000006106	2.27065392	6.88E-07	3.69E-06	CDH17
ENSSSCG00000036893	-1.101561911	7.67E-07	4.09E-06	PTHLH
novel.425	2.251663349	7.93E-07	4.22E-06	-
ENSSSCG00000047088	-1.256383978	8.10E-07	4.30E-06	-
ENSSSCG00000021867	1.046146182	8.25E-07	4.37E-06	HPN
novel.718	6.593582924	8.68E-07	4.59E-06	-
ENSSSCG00000048785	1.772149454	8.71E-07	4.60E-06	-
ENSSSCG00000042998	-2.242573116	9.00E-07	4.75E-06	-
ENSSSCG00000004576	1.34298608	9.48E-07	5.00E-06	RORA
ENSSSCG00000015197	1.016160157	9.65E-07	5.08E-06	SPA17
ENSSSCG00000041999	-1.474061005	9.76E-07	5.13E-06	-
ENSSSCG00000016855	1.500232128	9.96E-07	5.23E-06	FYB1
ENSSSCG00000013585	1.080552299	1.15E-06	6.00E-06	EVI5L
ENSSSCG00000001595	1.373313267	1.18E-06	6.13E-06	DAAM2
ENSSSCG00000002817	1.337678601	1.19E-06	6.20E-06	DRC7
ENSSSCG00000050236	1.183112892	1.24E-06	6.45E-06	-
ENSSSCG00000031703	1.296934895	1.28E-06	6.63E-06	-
ENSSSCG00000047368	-2.38287204	1.28E-06	6.63E-06	-
ENSSSCG00000007486	-2.734092724	1.30E-06	6.70E-06	CYP24A1
ENSSSCG00000032056	-1.293093819	1.34E-06	6.94E-06	MPV17L
ENSSSCG00000028148	1.016208336	1.39E-06	7.16E-06	DMD
ENSSSCG00000022341	1.145617348	1.52E-06	7.80E-06	TMEM207
ENSSSCG00000030337	1.284775563	1.54E-06	7.88E-06	NYAP1
ENSSSCG00000034074	-1.025439678	1.55E-06	7.94E-06	ERI2
ENSSSCG00000006172	1.408051169	1.56E-06	7.99E-06	PI15
ENSSSCG00000007860	3.985834947	1.67E-06	8.51E-06	PDILT
ENSSSCG00000009458	-2.367215206	1.68E-06	8.56E-06	-
ENSSSCG00000003979	-1.429461011	1.68E-06	8.57E-06	ZNF684
ENSSSCG00000015540	1.13202023	1.75E-06	8.89E-06	MR1
ENSSSCG00000037781	1.113474011	1.94E-06	9.78E-06	-
novel.511	1.484269698	2.09E-06	1.05E-05	-
ENSSSCG00000032607	4.006933242	2.15E-06	1.08E-05	ALPL
ENSSSCG00000002930	-1.10124214	2.17E-06	1.09E-05	ZNF260
ENSSSCG00000043152	-3.877187768	2.34E-06	1.17E-05	-
ENSSSCG00000048507	-1.007720064	2.41E-06	1.20E-05	-
ENSSSCG00000005269	1.619462303	2.49E-06	1.24E-05	TRPM6
ENSSSCG00000004678	2.707286382	2.75E-06	1.36E-05	DUOX2
ENSSSCG00000042315	1.300656844	2.88E-06	1.42E-05	-
ENSSSCG00000051202	3.203523052	2.92E-06	1.44E-05	-
ENSSSCG00000009322	1.075125131	2.96E-06	1.46E-05	SLC46A3
ENSSSCG00000004676	3.487600679	3.04E-06	1.49E-05	DUOXA2
ENSSSCG00000012564	-1.671867255	3.21E-06	1.57E-05	MID2
ENSSSCG00000022009	2.248344974	3.37E-06	1.64E-05	DDC
ENSSSCG00000005352	-1.015546425	3.51E-06	1.71E-05	FRMPD1
ENSSSCG00000037630	-1.319591088	3.83E-06	1.85E-05	SNORA73
ENSSSCG00000017583	2.082174987	4.06E-06	1.96E-05	SGCA
ENSSSCG00000045797	1.391529086	4.09E-06	1.97E-05	-
ENSSSCG00000014832	1.082290642	4.20E-06	2.02E-05	DNAJB13
ENSSSCG00000048933	2.864094007	4.32E-06	2.07E-05	-
ENSSSCG00000005193	3.036236339	4.39E-06	2.10E-05	TYRP1
novel.811	-2.084488211	4.46E-06	2.13E-05	-
ENSSSCG00000043194	2.264447844	4.51E-06	2.15E-05	-
novel.807	3.63908333	4.58E-06	2.18E-05	-
ENSSSCG00000009565	1.535063443	4.62E-06	2.20E-05	GAS6
ENSSSCG00000049719	1.983564701	4.64E-06	2.21E-05	-
ENSSSCG00000026600	-1.412302964	4.69E-06	2.23E-05	KLHL30
ENSSSCG00000009877	1.068482264	4.81E-06	2.29E-05	IQCD
ENSSSCG00000003463	1.866350723	5.02E-06	2.38E-05	AGMAT
ENSSSCG00000006384	2.150554445	5.44E-06	2.56E-05	NHLH1
ENSSSCG00000046815	5.932749443	5.69E-06	2.67E-05	-
ENSSSCG00000016997	1.304373323	6.04E-06	2.83E-05	FGF18
ENSSSCG00000043814	2.61281918	6.12E-06	2.87E-05	-
ENSSSCG00000023739	-1.174111541	6.18E-06	2.89E-05	SNORD96
ENSSSCG00000027118	2.529021918	6.22E-06	2.91E-05	-
ENSSSCG00000024389	1.15952329	6.23E-06	2.91E-05	SIGIRR
ENSSSCG00000012558	1.388179379	6.79E-06	3.16E-05	PIH1D3
ENSSSCG00000029388	-1.230676519	6.89E-06	3.20E-05	PDE2A
ENSSSCG00000040694	-1.199268964	7.16E-06	3.32E-05	-
ENSSSCG00000049026	6.248086413	7.17E-06	3.32E-05	-
ENSSSCG00000015287	-1.742289844	7.27E-06	3.36E-05	TMCC2
ENSSSCG00000009873	2.884309781	7.29E-06	3.37E-05	DTX1
ENSSSCG00000001459	3.542804719	7.47E-06	3.44E-05	HLA-DOB
ENSSSCG00000024914	1.911318204	7.83E-06	3.60E-05	-
ENSSSCG00000001798	-1.245615631	7.86E-06	3.61E-05	BNC1
ENSSSCG00000016943	1.117812589	8.01E-06	3.68E-05	ADAMTS6
ENSSSCG00000010546	2.135946592	8.04E-06	3.69E-05	-
ENSSSCG00000010056	1.13494806	8.18E-06	3.75E-05	-
ENSSSCG00000041176	1.258588258	8.51E-06	3.90E-05	-
ENSSSCG00000017915	1.103766475	8.89E-06	4.06E-05	VMO1
ENSSSCG00000016810	1.071748421	9.03E-06	4.12E-05	-
ENSSSCG00000049789	-1.792401318	9.16E-06	4.17E-05	-
ENSSSCG00000001091	1.01402941	9.38E-06	4.26E-05	KIAA0319
ENSSSCG00000006588	2.472634089	9.60E-06	4.35E-05	-
ENSSSCG00000041092	1.064297187	1.04E-05	4.71E-05	-
ENSSSCG00000006418	5.125275477	1.09E-05	4.92E-05	-
novel.589	1.752791914	1.11E-05	5.01E-05	-
ENSSSCG00000004165	2.255259447	1.12E-05	5.04E-05	PDE7B
ENSSSCG00000024621	1.808018971	1.12E-05	5.04E-05	KAT2B
ENSSSCG00000003811	1.906927235	1.16E-05	5.20E-05	ROR1
ENSSSCG00000029549	-2.799519687	1.19E-05	5.33E-05	SNORD22
ENSSSCG00000047900	-1.44569349	1.21E-05	5.40E-05	H2AW
ENSSSCG00000012132	1.859870413	1.22E-05	5.45E-05	ASB9
ENSSSCG00000012305	-1.611314504	1.25E-05	5.58E-05	USP27X
ENSSSCG00000015839	-1.19089308	1.42E-05	6.26E-05	NRG1
ENSSSCG00000011443	1.506994811	1.49E-05	6.56E-05	STAB1
ENSSSCG00000015403	2.124820622	1.53E-05	6.72E-05	HGF
ENSSSCG00000051419	1.027832156	1.60E-05	7.00E-05	-
ENSSSCG00000013042	2.946271212	1.62E-05	7.08E-05	-
ENSSSCG00000036033	2.173620076	1.67E-05	7.28E-05	THRB
ENSSSCG00000039807	2.241228739	1.67E-05	7.30E-05	-
ENSSSCG00000032691	1.040697592	1.78E-05	7.75E-05	ANKRD66
ENSSSCG00000014213	-1.174791716	1.81E-05	7.85E-05	KCNN2
ENSSSCG00000030477	-1.059485579	1.82E-05	7.89E-05	SNORA61
ENSSSCG00000002002	1.844889501	1.86E-05	8.07E-05	IRF9
ENSSSCG00000039218	2.11975136	1.87E-05	8.10E-05	SLC38A8
novel.836	-1.032604269	1.88E-05	8.15E-05	-
ENSSSCG00000006481	-1.097104667	1.94E-05	8.37E-05	GPATCH4
ENSSSCG00000009316	1.081448012	1.96E-05	8.45E-05	-
ENSSSCG00000001986	1.368478461	2.00E-05	8.63E-05	NFATC4
ENSSSCG00000013148	1.021652265	2.12E-05	9.10E-05	GLYATL2
ENSSSCG00000001419	1.3408645	2.23E-05	9.50E-05	SLC44A4
novel.550	1.453638005	2.30E-05	9.80E-05	-
ENSSSCG00000047776	1.596272211	2.37E-05	0.00010074	-
ENSSSCG00000048740	2.745029552	2.46E-05	0.000104521	-
ENSSSCG00000013307	3.284676777	2.50E-05	0.000106052	LMO2
ENSSSCG00000049455	-1.758842296	2.53E-05	0.000106994	-
ENSSSCG00000051234	-1.109411968	2.59E-05	0.000109286	-
ENSSSCG00000042718	1.728544991	2.63E-05	0.000111058	GNAT1
ENSSSCG00000048494	1.107242448	3.14E-05	0.000131076	-
ENSSSCG00000033834	1.758101348	3.19E-05	0.000133127	NDST4
ENSSSCG00000038600	1.132005259	3.28E-05	0.000136641	PRSS8
ENSSSCG00000018923	-1.295564354	3.40E-05	0.000141322	SNORD21
ENSSSCG00000008742	5.92004337	3.50E-05	0.00014513	CD38
ENSSSCG00000042043	-1.581149961	3.51E-05	0.000145701	-
ENSSSCG00000051497	1.464806771	3.57E-05	0.000147865	-
ENSSSCG00000008572	-3.029959944	3.58E-05	0.000148173	GAREM2
ENSSSCG00000038005	1.778930901	3.62E-05	0.0001495	-
ENSSSCG00000031976	3.860602919	3.73E-05	0.000153623	ANKRD53
ENSSSCG00000018333	-1.08085756	3.74E-05	0.000154056	SNORD79
ENSSSCG00000009364	1.30546038	3.92E-05	0.000160937	FREM2
ENSSSCG00000031421	1.583257026	3.97E-05	0.000162978	DYNLRB2
ENSSSCG00000043670	2.08985333	4.06E-05	0.000166318	-
ENSSSCG00000048231	-1.349389727	4.32E-05	0.000176782	-
ENSSSCG00000007836	-1.55116989	4.45E-05	0.000181501	SCNN1G
novel.2	-1.635669448	4.48E-05	0.000182396	-
ENSSSCG00000021852	2.070025407	4.52E-05	0.000184006	FAM124B
ENSSSCG00000023791	1.424295358	4.54E-05	0.000184734	-
ENSSSCG00000025500	-2.052608847	4.67E-05	0.000189919	-
ENSSSCG00000036572	2.867167246	4.75E-05	0.000193032	BCO1
ENSSSCG00000005109	-2.118916453	4.78E-05	0.000193941	ESR2
ENSSSCG00000000892	2.588892001	4.89E-05	0.000197947	HAL
ENSSSCG00000021956	2.166558111	4.92E-05	0.000199296	LY75
novel.569	1.605414375	4.93E-05	0.000199499	-
ENSSSCG00000018620	-1.126150536	5.05E-05	0.000204008	-
ENSSSCG00000012532	1.060427841	5.61E-05	0.000224802	TCEAL1
novel.409	1.546686048	5.73E-05	0.000229473	-
ENSSSCG00000027688	1.173431163	5.78E-05	0.00023118	RNF183
ENSSSCG00000015953	-1.576246883	5.87E-05	0.000234587	DLX1
ENSSSCG00000047383	-1.423035192	5.97E-05	0.000238293	-
ENSSSCG00000000875	1.894152712	6.07E-05	0.000241825	NR1H4
ENSSSCG00000036247	-1.275997902	6.14E-05	0.000244392	-
ENSSSCG00000045730	-2.09881065	6.22E-05	0.000247579	-
ENSSSCG00000001823	1.733433142	6.39E-05	0.000253833	UROC1
ENSSSCG00000017237	5.414370919	6.66E-05	0.000263778	CD300LB
ENSSSCG00000008978	3.272851779	7.13E-05	0.00028105	CXCL11
ENSSSCG00000033222	1.029974284	7.31E-05	0.000287184	TRIM14
ENSSSCG00000004729	1.053443842	7.41E-05	0.000290936	-
ENSSSCG00000012392	-1.760175968	7.57E-05	0.000296468	-
ENSSSCG00000027991	-1.057674794	7.69E-05	0.00030078	-
ENSSSCG00000043966	-2.87266507	7.85E-05	0.000306595	-
ENSSSCG00000016237	2.613918719	8.45E-05	0.000328837	DOCK10
ENSSSCG00000046210	2.601083641	8.49E-05	0.000330462	-
ENSSSCG00000035689	1.513540704	8.55E-05	0.000332475	NEXMIF
ENSSSCG00000040814	5.770702975	8.57E-05	0.000333134	IL28B
ENSSSCG00000047985	-1.085059388	8.70E-05	0.00033753	-
ENSSSCG00000003748	3.550674371	9.19E-05	0.000355734	CELF4
ENSSSCG00000042654	1.381887239	9.27E-05	0.000358784	-
novel.881	1.710509903	9.30E-05	0.00035933	-
ENSSSCG00000050196	1.625078854	9.84E-05	0.000378279	-
ENSSSCG00000049507	-1.16883676	0.000101693	0.000390407	-
ENSSSCG00000032501	1.007354742	0.000102655	0.000393487	-
novel.571	-1.168810262	0.000104394	0.000399444	-
ENSSSCG00000016331	3.178878098	0.000105022	0.000401582	RAMP1
ENSSSCG00000035598	-1.151815686	0.000105856	0.000404592	EDN1
ENSSSCG00000009693	-1.099211723	0.000107776	0.000411657	XKR6
ENSSSCG00000034740	3.706660833	0.00010861	0.000414479	-
ENSSSCG00000051187	-2.855100561	0.000110438	0.000420805	-
ENSSSCG00000036693	-1.104326521	0.000113522	0.000431413	ZNF658
ENSSSCG00000026087	1.66285509	0.000115108	0.000437248	GKAP1
ENSSSCG00000016247	2.466435376	0.000116522	0.000442522	TM4SF20
ENSSSCG00000041717	1.063582056	0.000128366	0.000484948	-
ENSSSCG00000001201	-1.163018622	0.000129281	0.000488225	ZKSCAN8
ENSSSCG00000012020	1.404206937	0.000131729	0.000496678	NCAM2
novel.226	2.137032825	0.000133673	0.000503349	-
ENSSSCG00000045695	-2.148011656	0.000135361	0.000509259	-
ENSSSCG00000017730	-1.270448124	0.000136436	0.00051297	CDK5R1
ENSSSCG00000051290	-1.062733544	0.00014548	0.000545076	-
ENSSSCG00000003846	1.601632013	0.000146027	0.000547009	-
ENSSSCG00000005534	-3.981028774	0.000147084	0.000550489	-
ENSSSCG00000003140	1.080421864	0.000147214	0.000550838	FGF21
ENSSSCG00000010581	1.325264792	0.000152595	0.000569513	PSD
ENSSSCG00000027465	2.062916882	0.000153728	0.000573373	NLGN3
ENSSSCG00000010503	-1.220544534	0.00015811	0.000587309	ZNF518A
novel.856	-1.783222546	0.00015989	0.000593286	-
ENSSSCG00000047529	-1.163519269	0.000163677	0.000606079	-
ENSSSCG00000050165	-1.353422163	0.000164651	0.000609251	-
novel.86	-1.044399531	0.00016664	0.000615558	-
ENSSSCG00000007476	2.85649086	0.0001763	0.000649992	KCNG1
ENSSSCG00000046608	-1.589091109	0.000180617	0.000665057	-
ENSSSCG00000044738	1.123607847	0.000186368	0.000684627	-
ENSSSCG00000036056	1.117477437	0.000187889	0.000689632	DNAH17
ENSSSCG00000038411	-1.647017533	0.000189896	0.000696555	ssc-mir-6782
ENSSSCG00000018372	-1.202407818	0.0001945	0.000712383	SNORD86
ENSSSCG00000031640	3.979868855	0.000198246	0.000724569	-
ENSSSCG00000019046	-1.801018986	0.000198386	0.000724928	SNORD110
novel.594	1.343820983	0.000198842	0.000726288	-
ENSSSCG00000049125	1.107122202	0.000222061	0.000804808	-
ENSSSCG00000023086	-1.73731119	0.00022361	0.000809914	SNORA44
ENSSSCG00000022719	1.456555564	0.000227362	0.000822812	RAB20
ENSSSCG00000008402	1.384072991	0.000232458	0.000838797	CLHC1
ENSSSCG00000037251	1.730254536	0.000259591	0.000928951	-
ENSSSCG00000007859	1.470254443	0.000269898	0.000963641	UMOD
ENSSSCG00000021874	1.701151279	0.000273631	0.000975964	UNC5C
ENSSSCG00000012520	1.911793032	0.000278157	0.000990268	-
ENSSSCG00000019069	-1.118905004	0.000279621	0.000995072	-
ENSSSCG00000006289	1.186213476	0.000280912	0.00099905	F5
novel.93	1.237834732	0.000283771	0.001007998	-
ENSSSCG00000051752	-1.077545091	0.000287766	0.001020068	-
ENSSSCG00000044930	-2.242513463	0.000297626	0.001053076	-
ENSSSCG00000038527	-1.185568249	0.000300187	0.001061488	-
ENSSSCG00000013742	1.28572032	0.000311345	0.001098026	NFIX
ENSSSCG00000050087	3.25172281	0.000316193	0.001113532	-
ENSSSCG00000031154	1.705623145	0.000320236	0.001126623	ACKR2
ENSSSCG00000040453	1.686609508	0.000325943	0.001145536	SYN3
ENSSSCG00000018456	-1.366188972	0.000337597	0.001183127	SNORD49A
novel.444	-1.247911186	0.000338162	0.001184387	-
ENSSSCG00000039526	-1.277638361	0.000347304	0.001213706	H2BU1
ENSSSCG00000019083	3.854870471	0.00034805	0.001215831	MIR210
ENSSSCG00000042160	5.438938808	0.000349093	0.001218479	-
ENSSSCG00000029420	-1.158889355	0.000349885	0.001220997	ZNF569
ENSSSCG00000006726	1.166995701	0.000356815	0.001243426	-
ENSSSCG00000020895	-1.579793485	0.00036238	0.001262055	BICDL2
ENSSSCG00000003721	1.13222026	0.000393284	0.001361731	CHST9
ENSSSCG00000006336	-3.831596067	0.000395317	0.001367949	CCDC190
ENSSSCG00000029267	1.502883112	0.000410953	0.001417801	TIGIT
ENSSSCG00000000220	1.472268003	0.000416921	0.001437817	POU6F1
ENSSSCG00000046769	1.194070011	0.000428199	0.001473478	-
novel.841	1.230282843	0.000429154	0.001476179	-
ENSSSCG00000049958	1.230935723	0.000430774	0.001481161	-
novel.742	2.905969275	0.00043684	0.001501421	-
ENSSSCG00000010086	1.642970957	0.000437119	0.001502082	-
ENSSSCG00000013114	1.621122302	0.000442633	0.001520122	SLC15A3
ENSSSCG00000009950	-2.672881869	0.000443949	0.001524036	-
ENSSSCG00000030305	1.184422195	0.00044742	0.001535648	SLC15A2
ENSSSCG00000040897	2.122726504	0.000455433	0.001560671	-
ENSSSCG00000000688	2.396384722	0.000457657	0.001567053	LAG3
ENSSSCG00000023531	2.576736365	0.000464786	0.001589261	-
novel.238	-1.120029799	0.000466091	0.001593093	-
ENSSSCG00000037470	-1.615084199	0.000479787	0.001634734	SNORA70
ENSSSCG00000009377	-1.263358637	0.000517235	0.001750945	THSD1
ENSSSCG00000007435	1.370383315	0.000521359	0.001763526	PLTP
ENSSSCG00000045865	-1.405556594	0.000524668	0.001773679	-
novel.592	2.300416863	0.000532258	0.001798634	-
ENSSSCG00000040411	1.063653644	0.000550467	0.001856537	CCDC69
ENSSSCG00000043238	-1.950634274	0.000558804	0.00188282	-
ENSSSCG00000012652	-1.893907345	0.000579233	0.001947683	SASH3
ENSSSCG00000016579	1.006477821	0.000590056	0.001979251	CCDC136
ENSSSCG00000040177	1.111116489	0.000595137	0.001995134	ASIC2
ENSSSCG00000028184	1.704476351	0.000619969	0.002070754	DNAH1
ENSSSCG00000000760	1.532153182	0.000622579	0.002078267	LRTM2
ENSSSCG00000008809	1.161821735	0.000626763	0.002091023	GABRG1
ENSSSCG00000014123	1.748855986	0.000635397	0.002116561	FAM151B
ENSSSCG00000015905	1.849505256	0.000637576	0.002122594	SCN2A
ENSSSCG00000047632	-3.42619796	0.000646168	0.002147891	-
ENSSSCG00000048351	-1.558822938	0.000658539	0.002184812	-
ENSSSCG00000003578	2.042233622	0.000659208	0.002186614	FGR
ENSSSCG00000017801	1.736426939	0.000666269	0.002208339	-
ENSSSCG00000016224	-1.882680522	0.000671522	0.002224901	-
ENSSSCG00000043552	-1.709256173	0.000674076	0.002231432	-
ENSSSCG00000045744	-1.291524264	0.000680847	0.002252774	-
ENSSSCG00000011740	1.044918656	0.000696485	0.002301874	SERPINI1
ENSSSCG00000045936	1.388637934	0.000707921	0.002338329	-
ENSSSCG00000023737	-1.775530382	0.00071717	0.002366167	CSF2
ENSSSCG00000025126	1.82270918	0.00072732	0.002396416	LGI4
ENSSSCG00000008770	1.393428217	0.000728614	0.002399348	NWD2
novel.658	1.643856724	0.000742495	0.002443199	-
ENSSSCG00000031796	2.685461525	0.000749216	0.002463907	RAB3C
ENSSSCG00000043219	1.009540257	0.00075027	0.002466435	-
ENSSSCG00000032814	1.488518711	0.000760115	0.002495953	DNAH7
novel.785	1.8283045	0.000762403	0.002502518	-
ENSSSCG00000031174	5.241927565	0.000781009	0.00255825	FBP1
ENSSSCG00000051491	-1.743202329	0.000789118	0.002582853	-
ENSSSCG00000044283	2.233767649	0.000796249	0.002603728	-
ENSSSCG00000049532	1.251676838	0.000801188	0.002617697	-
ENSSSCG00000038829	-1.052259025	0.000802054	0.002619739	-
novel.675	1.315583834	0.000805907	0.00263183	-
ENSSSCG00000042103	1.059769803	0.000812079	0.002650483	-
ENSSSCG00000002241	-1.507875822	0.000815491	0.002660112	NUTM1
ENSSSCG00000009490	2.556221793	0.000827821	0.00269728	DCT
ENSSSCG00000030217	1.974719555	0.000830533	0.002704589	COLGALT2
ENSSSCG00000029662	1.023349596	0.000835763	0.002720595	RASSF4
ENSSSCG00000017508	1.134706458	0.000860772	0.002797268	STAC2
ENSSSCG00000013378	-1.074606719	0.000869037	0.002823065	ABCC8
ENSSSCG00000007232	1.517846833	0.000880117	0.002855836	DUSP15
ENSSSCG00000046901	3.425038566	0.000880281	0.002855836	-
ENSSSCG00000026689	1.277956721	0.000921484	0.002977776	-
novel.555	4.19980434	0.000927269	0.002995353	-
novel.664	-1.236297457	0.000937386	0.003024642	-
ENSSSCG00000049691	-1.132433042	0.000965461	0.003107117	-
ENSSSCG00000029460	1.235846447	0.000970984	0.003121987	RND2
ENSSSCG00000034473	-1.553960687	0.000981215	0.003152269	-
ENSSSCG00000018935	-1.669342137	0.000994293	0.003189224	SNORD43
ENSSSCG00000033348	-1.238544602	0.00100393	0.003217153	ISL2
ENSSSCG00000002957	1.567195702	0.001005064	0.00322019	GGN
ENSSSCG00000031959	2.233316598	0.001038039	0.003313862	CAPSL
novel.688	1.598052191	0.001064715	0.00339433	-
ENSSSCG00000011456	4.769041423	0.001082545	0.00344609	CHDH
ENSSSCG00000016218	1.467562922	0.001111073	0.003530407	PTPRN
novel.231	3.030688766	0.001121841	0.003558363	-
ENSSSCG00000034107	1.631375528	0.001125398	0.003568057	RNF223
ENSSSCG00000025141	2.913240223	0.001132888	0.003589172	PCDHGB1
ENSSSCG00000004057	2.56433954	0.001206117	0.003798213	SYTL3
ENSSSCG00000045349	-1.566107406	0.00121148	0.003812862	-
ENSSSCG00000003704	-4.119238051	0.0012128	0.003815787	-
ENSSSCG00000049589	1.313939893	0.001219095	0.003832804	-
ENSSSCG00000004643	3.622720038	0.001278567	0.004005221	SLC27A2
ENSSSCG00000029571	1.58266633	0.001344344	0.004191533	AVIL
novel.169	-1.5177267	0.001347368	0.00419869	-
ENSSSCG00000036963	1.995727205	0.001351026	0.004208573	LRRC25
ENSSSCG00000046368	3.292905026	0.001358756	0.004231127	-
ENSSSCG00000027854	-1.474247673	0.001361502	0.004238917	HSD17B6
novel.575	1.56540724	0.001363802	0.004245314	-
novel.708	2.360243438	0.00139783	0.004340299	-
ENSSSCG00000005211	1.383434933	0.001408781	0.004371162	CD274
ENSSSCG00000002994	2.242626124	0.001411575	0.004379048	CYP2F1
ENSSSCG00000049975	5.090734062	0.001454938	0.004500655	-
ENSSSCG00000041231	-1.071138045	0.001463415	0.004525258	-
ENSSSCG00000026816	1.054660178	0.001472595	0.004551203	-
ENSSSCG00000050512	5.179342916	0.001506568	0.004643751	-
ENSSSCG00000018712	-3.277483813	0.001513548	0.004662775	ssc-mir-339-1
ENSSSCG00000011875	3.054341589	0.001521922	0.004681066	-
novel.225	1.150105888	0.001548081	0.004753074	-
ENSSSCG00000044501	3.627019656	0.00157769	0.004838827	-
ENSSSCG00000016328	1.545520641	0.00159272	0.004882328	RAB17
ENSSSCG00000044973	-1.1315047	0.001602398	0.004905907	-
novel.482	-1.788404255	0.001608991	0.00492435	-
ENSSSCG00000031970	-1.004698759	0.001613663	0.004936027	RASSF5
ENSSSCG00000040550	1.04519409	0.001630921	0.004982648	CASC1
ENSSSCG00000016187	1.291135192	0.001641215	0.005010558	CATIP
ENSSSCG00000033382	5.092876738	0.001655992	0.005052105	-
ENSSSCG00000047029	3.311121521	0.001692081	0.005153114	-
ENSSSCG00000012678	-1.384847824	0.001716355	0.0052151	-
ENSSSCG00000042815	1.441144274	0.00172959	0.005246098	-
ENSSSCG00000048915	1.581394499	0.001734514	0.005260113	-
ENSSSCG00000040158	-1.249231472	0.00174285	0.005282613	-
novel.215	-1.554632695	0.001743686	0.00528422	-
ENSSSCG00000008103	1.095386409	0.001745051	0.00528743	MERTK
ENSSSCG00000015898	2.214390506	0.001751759	0.005303111	KCNH7
ENSSSCG00000042796	1.990428384	0.001786579	0.005401904	-
ENSSSCG00000004621	1.902431612	0.001816766	0.005485506	MYO5C
ENSSSCG00000011899	1.515711303	0.001831872	0.005526291	CD80
ENSSSCG00000046083	5.08611242	0.001878649	0.005654584	-
ENSSSCG00000007710	2.52867032	0.001888361	0.005680848	MLXIPL
ENSSSCG00000033394	1.607127046	0.001891599	0.005689601	VWA3B
ENSSSCG00000044784	1.797237703	0.001915484	0.005756438	-
ENSSSCG00000037644	-1.196711744	0.001921955	0.005774233	ssc-mir-6782
ENSSSCG00000035052	-1.452391075	0.001941575	0.005823715	KREMEN2
ENSSSCG00000002908	-1.330200035	0.001945836	0.005834968	ZBTB32
ENSSSCG00000048306	-2.204165217	0.001971685	0.005905834	-
ENSSSCG00000045152	1.237930413	0.0020511	0.006123558	-
novel.909	1.701108275	0.002076567	0.00619638	-
ENSSSCG00000047436	-4.549475933	0.002090179	0.006229475	-
novel.174	-1.055258031	0.00215154	0.006394723	-
ENSSSCG00000011799	2.050514606	0.002171962	0.006452092	AHSG
ENSSSCG00000031717	1.820659685	0.002179196	0.006470247	ADCY8
ENSSSCG00000047193	-3.463651533	0.002249357	0.006662551	-
ENSSSCG00000040205	-1.196337435	0.002294911	0.006787442	TLCD2
ENSSSCG00000032591	3.499117736	0.002295054	0.006787442	-
ENSSSCG00000040566	-1.045931347	0.002356056	0.006954768	N4BP2L1
ENSSSCG00000001206	-1.146949749	0.002449181	0.007209971	ZSCAN26
ENSSSCG00000051788	1.14197688	0.002457197	0.007228649	-
ENSSSCG00000033221	3.487435118	0.00245786	0.007229368	-
ENSSSCG00000029783	-1.397028842	0.002459965	0.007232804	MKX
ENSSSCG00000034653	3.113177944	0.002460282	0.007232804	DLX4
ENSSSCG00000049042	1.522411949	0.00250223	0.007342392	-
ENSSSCG00000005723	1.497423707	0.002520409	0.007388215	NTNG2
ENSSSCG00000015589	1.334755606	0.002525138	0.007400824	VASH2
ENSSSCG00000032664	-3.062772801	0.002551242	0.007472267	HPCA
ENSSSCG00000003229	-4.977117657	0.002607037	0.007617621	ETFB
ENSSSCG00000033538	2.312068877	0.002639658	0.00770643	SMLR1
ENSSSCG00000041177	-2.16625677	0.002708882	0.007888553	-
ENSSSCG00000009413	3.466523736	0.002731855	0.007952775	CPB2
ENSSSCG00000019687	-2.845803306	0.002784497	0.008084251	SNORA41
ENSSSCG00000051432	4.482358183	0.002786326	0.008088201	-
ENSSSCG00000001702	-1.675648971	0.002835591	0.008218009	SLC35B2
ENSSSCG00000013665	1.390665677	0.002847886	0.008246139	-
ENSSSCG00000043750	1.855497683	0.002852993	0.00825816	-
ENSSSCG00000026695	4.917337507	0.002864799	0.008285402	TNFSF14
ENSSSCG00000035195	2.212042323	0.002881518	0.008330967	HNMT
novel.587	-1.084182028	0.002953118	0.008526574	-
ENSSSCG00000011641	3.41511256	0.002994012	0.00863888	SLCO2A1
ENSSSCG00000030539	1.779773937	0.003047629	0.008783326	KLK15
ENSSSCG00000037608	-1.579492229	0.003154482	0.009065596	LRRC70
ENSSSCG00000018462	-2.461223047	0.003189548	0.009152684	SNORD65
ENSSSCG00000034102	1.662444942	0.003241821	0.009293435	DGAT2
ENSSSCG00000024325	2.718891377	0.003266653	0.009361518	SGK2
ENSSSCG00000042401	4.472729544	0.003276754	0.00938891	-
novel.68	4.414816048	0.00335165	0.009586041	-
ENSSSCG00000025503	2.546085154	0.003371354	0.009637615	ADGRG5
ENSSSCG00000010339	-1.475884338	0.003391024	0.009689041	DYDC2
ENSSSCG00000039854	1.021645633	0.003402176	0.009717349	TLCD4
ENSSSCG00000024022	-1.240280646	0.003465193	0.00988463	TRPC6
ENSSSCG00000041012	4.416509643	0.003470955	0.009896169	-
ENSSSCG00000049261	-1.769194818	0.003543611	0.010081716	-
ENSSSCG00000045406	-1.009712332	0.003596599	0.010224061	-
ENSSSCG00000050954	1.121039841	0.003660866	0.010391379	-
ENSSSCG00000045044	1.914015746	0.003668698	0.010408486	-
ENSSSCG00000051064	-2.623646543	0.003692599	0.010465995	-
ENSSSCG00000023693	1.12202369	0.003738236	0.010581472	PROC
ENSSSCG00000023936	2.115257642	0.003757152	0.010628823	MYRFL
ENSSSCG00000033883	1.212522936	0.003757423	0.010628823	-
ENSSSCG00000033074	1.917723665	0.00397884	0.011194736	ZCCHC24
ENSSSCG00000034345	1.998991949	0.003982553	0.011201537	SPRY3
ENSSSCG00000021598	1.039417203	0.004007742	0.011265057	EVA1C
ENSSSCG00000037892	3.401180489	0.004066544	0.011415498	YPEL4
ENSSSCG00000050022	-2.788026598	0.004077267	0.011443742	-
ENSSSCG00000019783	-1.00932807	0.004143941	0.011614699	SNORD42
ENSSSCG00000042139	2.673020329	0.004163847	0.011665923	-
ENSSSCG00000043903	1.553325484	0.00416617	0.011670538	-
ENSSSCG00000003062	4.835969059	0.004171773	0.011679037	LYPD3
ENSSSCG00000046883	4.349383713	0.004182053	0.011703659	SCYGR6
ENSSSCG00000018184	-1.69812451	0.00420022	0.011748796	SNORD83A
ENSSSCG00000003921	2.30855963	0.004209628	0.011771305	ZSWIM5
ENSSSCG00000039179	1.175183784	0.004233351	0.01182999	-
novel.122	-1.005761408	0.004248076	0.011867303	-
ENSSSCG00000001543	-1.559088322	0.004304215	0.012010552	RPL10A
ENSSSCG00000047246	4.35591086	0.004335895	0.012080413	-
ENSSSCG00000006161	2.277936546	0.004336236	0.012080413	IL7
ENSSSCG00000049849	-1.202124417	0.004365619	0.012158355	-
ENSSSCG00000028784	-1.414157673	0.004391886	0.012229541	-
ENSSSCG00000050178	-1.967311833	0.004474529	0.012435639	-
ENSSSCG00000037319	1.769928671	0.004504189	0.012504004	PDCD1
ENSSSCG00000015616	1.444783472	0.004581824	0.012703213	HSD11B1
ENSSSCG00000005584	1.387252244	0.00458726	0.012716245	CRB2
novel.759	-1.069790732	0.004613208	0.012786128	-
ENSSSCG00000038699	4.816935485	0.004708146	0.013015389	-
ENSSSCG00000006511	1.382758245	0.004711207	0.013020186	RUSC1
ENSSSCG00000024084	-1.152175618	0.004737989	0.013085839	-
ENSSSCG00000049640	1.215268624	0.004793086	0.013219011	-
ENSSSCG00000048074	-1.184169618	0.004812572	0.013268522	-
ENSSSCG00000002632	3.787074284	0.004956176	0.013631848	SLC28A1
ENSSSCG00000016153	1.516292389	0.004967019	0.013657328	UNC80
ENSSSCG00000050591	-1.069958348	0.005010841	0.013758136	-
ENSSSCG00000047300	-1.350292529	0.005039202	0.013831615	-
ENSSSCG00000005484	1.680223685	0.005082079	0.013940452	ZNF618
ENSSSCG00000034119	1.343586695	0.005089301	0.013958049	-
ENSSSCG00000008307	2.258483857	0.005194322	0.014219025	SFXN5
novel.786	1.098570696	0.005236869	0.014324157	-
novel.310	4.83413704	0.005256385	0.01436618	-
ENSSSCG00000011014	1.773454008	0.005279838	0.014425719	BAMBI
novel.340	-1.545805287	0.005285338	0.014436184	-
ENSSSCG00000036932	-1.625572895	0.005304888	0.01448272	WNT6
ENSSSCG00000035371	1.37714558	0.005386629	0.014680389	-
ENSSSCG00000017018	2.163347212	0.005414254	0.014751028	TENM2
ENSSSCG00000031031	1.909592619	0.005449436	0.014842204	CSMD3
ENSSSCG00000029285	1.026294031	0.005454693	0.014851845	-
ENSSSCG00000050484	2.425996317	0.005483997	0.014924585	-
ENSSSCG00000013733	1.918575155	0.005498879	0.014955672	BEST2
novel.673	1.038029904	0.005518802	0.015005137	-
ENSSSCG00000004673	1.61259031	0.005528942	0.015030345	SLC28A2
ENSSSCG00000029968	1.803714899	0.005556504	0.015100525	ASIC4
ENSSSCG00000002709	2.910959901	0.005573663	0.015142397	-
ENSSSCG00000008873	-4.735355141	0.005586457	0.015165245	GASK1B
ENSSSCG00000029541	1.250578508	0.005600046	0.015197364	PSD2
ENSSSCG00000041393	3.333689948	0.005621638	0.015246391	-
ENSSSCG00000006624	1.545394094	0.005630759	0.015268733	SELENBP1
novel.709	-1.725747745	0.005633801	0.01527297	-
ENSSSCG00000038606	1.887154702	0.00573087	0.015508588	-
ENSSSCG00000006191	1.589616238	0.005746544	0.015546141	XKR9
ENSSSCG00000025345	1.279623054	0.005789266	0.015644586	GUCY2D
ENSSSCG00000011344	-1.420530212	0.005793596	0.015653842	-
ENSSSCG00000002960	1.006132846	0.005890555	0.015895951	RASGRP4
ENSSSCG00000046929	-3.267299787	0.005918768	0.015969592	-
ENSSSCG00000008294	-3.235839897	0.00599242	0.016153195	ACTG2
ENSSSCG00000009134	1.002297018	0.006137283	0.016507668	EGF
ENSSSCG00000038553	1.293192777	0.00614343	0.016520083	TSPO2
ENSSSCG00000000517	1.124158837	0.006162983	0.016566488	CAPS2
ENSSSCG00000010009	1.147183655	0.006208985	0.016674757	GAL3ST1
ENSSSCG00000032885	-3.155965125	0.006243974	0.016755551	U6
ENSSSCG00000032405	-1.742805567	0.00625296	0.016777063	TMEM190
ENSSSCG00000006834	1.229138737	0.006257933	0.016782594	MYBPHL
ENSSSCG00000000443	-1.265829095	0.006293268	0.016872125	GLI1
ENSSSCG00000011393	2.122753134	0.006301542	0.016883838	UBA7
ENSSSCG00000015008	-1.100715111	0.006348153	0.01700082	C11orf65
ENSSSCG00000028331	2.64438871	0.006424689	0.017189821	IL1R2
ENSSSCG00000011664	1.580220099	0.006487657	0.017328808	RBP1
ENSSSCG00000038877	1.475984113	0.006600472	0.017605671	SLC36A3
ENSSSCG00000038338	-1.364640214	0.006613862	0.017630509	SNORD24
ENSSSCG00000011355	1.034491704	0.00664932	0.017692307	-
ENSSSCG00000035850	1.357876767	0.006709587	0.017844428	CATSPERE
ENSSSCG00000045232	1.795733353	0.00676576	0.017974473	-
ENSSSCG00000043163	-1.611919192	0.006807172	0.018080382	-
ENSSSCG00000010055	2.865518499	0.006807716	0.018080382	GGT5
ENSSSCG00000006825	2.894891229	0.006891553	0.01827778	GPR61
ENSSSCG00000022140	-1.778150477	0.006940176	0.018387002	TMPRSS11E
ENSSSCG00000001470	1.667377645	0.006947553	0.018403726	SLA-DMA
ENSSSCG00000027755	-4.161085794	0.006971843	0.018465242	-
novel.703	2.516661567	0.007025394	0.018592837	-
ENSSSCG00000049752	4.740381276	0.007061105	0.018673061	-
ENSSSCG00000009542	1.320189682	0.007066151	0.018683548	TNFSF13B
ENSSSCG00000045860	1.526750378	0.007131659	0.018839475	-
ENSSSCG00000051254	-3.618417837	0.007275135	0.019180406	-
ENSSSCG00000014219	1.606573104	0.007423554	0.019541911	CDO1
novel.190	2.282232428	0.007429651	0.019554986	-
ENSSSCG00000025513	-1.399795237	0.007524952	0.019775724	SNORD22
ENSSSCG00000008509	2.079710366	0.007544591	0.019824323	RASGRP3
ENSSSCG00000011663	1.020492535	0.007653508	0.020092201	RBP2
ENSSSCG00000026837	-1.957221059	0.007674194	0.020140391	SNORD26
ENSSSCG00000046094	1.301735816	0.007758608	0.020343408	-
ENSSSCG00000017720	-2.947889012	0.007767561	0.020363796	CCL1
ENSSSCG00000006874	1.515931736	0.007835704	0.020539329	PALMD
novel.642	1.017114742	0.007894672	0.020656332	-
ENSSSCG00000025483	4.621280988	0.007974324	0.020852122	GREB1
ENSSSCG00000015998	-1.450887218	0.008034861	0.020997721	PJVK
ENSSSCG00000037184	-1.207451166	0.008042415	0.021014288	GPR4
novel.430	2.827879487	0.008092772	0.021133097	-
ENSSSCG00000035876	-2.522041401	0.008135626	0.02123218	ZNF599
ENSSSCG00000008155	4.629094505	0.008186063	0.021347703	SLC9A4
ENSSSCG00000016662	-1.063752009	0.008197322	0.021367398	TBX20
ENSSSCG00000014896	-2.119466704	0.008281114	0.02156631	-
ENSSSCG00000042041	-1.354840779	0.008334084	0.021687929	-
ENSSSCG00000016873	1.505221915	0.008362676	0.02175579	NIM1K
ENSSSCG00000028689	-4.203402087	0.008390584	0.021818546	SNORA71
ENSSSCG00000041939	4.630591121	0.008451713	0.021961095	-
ENSSSCG00000003619	1.455747683	0.008587085	0.022292649	AZIN2
ENSSSCG00000045551	1.036085759	0.008645701	0.022427989	-
ENSSSCG00000019290	-2.00967478	0.008672552	0.022493616	SNORD45A
ENSSSCG00000028807	-1.208812202	0.008745636	0.022656648	SNORA16A
ENSSSCG00000043136	4.12522764	0.008898629	0.02300819	-
ENSSSCG00000022258	1.650018333	0.00891958	0.023052022	-
ENSSSCG00000016183	-2.037530531	0.008957108	0.023142095	-
ENSSSCG00000012634	3.623134195	0.008995221	0.023219754	DOCK11
ENSSSCG00000051243	1.041133077	0.009083417	0.023419453	-
ENSSSCG00000048230	-1.868746357	0.00908749	0.023426463	-
ENSSSCG00000004644	1.700851623	0.009096175	0.023445358	HDC
ENSSSCG00000035365	3.097711676	0.009211992	0.023696973	RNF186
ENSSSCG00000029311	-1.012753438	0.009212978	0.023696973	MYPN
ENSSSCG00000010533	1.291987065	0.009259048	0.023801312	PYROXD2
ENSSSCG00000038975	-3.529295561	0.00941744	0.024165374	-
ENSSSCG00000046837	1.529964214	0.009468548	0.024292914	-
ENSSSCG00000046338	-2.634618706	0.009500595	0.024357069	ssc-mir-9848
ENSSSCG00000009809	3.533326612	0.009566485	0.024496943	MORN3
ENSSSCG00000036721	1.864904813	0.009604194	0.024586224	DEPDC4
ENSSSCG00000038300	1.874415765	0.009651846	0.024700898	ALDOB
ENSSSCG00000044843	-2.308463745	0.009675209	0.024746043	-
ENSSSCG00000038462	2.311435273	0.009844336	0.025137723	-
ENSSSCG00000010570	1.363971333	0.010102871	0.025725729	KCNIP2
ENSSSCG00000045015	2.600292959	0.010200717	0.025951956	C2orf66
ENSSSCG00000018172	-1.177971313	0.010393931	0.026358216	SNORA63
ENSSSCG00000049989	-1.622905925	0.010406543	0.02638633	-
ENSSSCG00000033629	-1.400290725	0.010472441	0.026530081	KLHL10
ENSSSCG00000039392	-1.426641193	0.01053856	0.026674139	SNPH
ENSSSCG00000051737	1.091105038	0.010551705	0.026703502	-
novel.103	1.129758011	0.010603733	0.026803391	-
ENSSSCG00000020967	2.175829921	0.010648517	0.026897341	-
ENSSSCG00000041868	-1.444475778	0.010663424	0.026923201	-
ENSSSCG00000009954	3.555996177	0.010700641	0.027009281	CRYBB3
ENSSSCG00000051756	-4.01786988	0.010843752	0.027310716	-
ENSSSCG00000007552	-4.005860693	0.010856355	0.027338477	-
ENSSSCG00000041953	1.70629973	0.010879999	0.027390041	-
ENSSSCG00000000540	2.449208793	0.010897617	0.0274304	OVCH1
ENSSSCG00000032225	1.372525702	0.010902904	0.027435722	LRRC31
ENSSSCG00000015522	-4.011219426	0.011004065	0.027666129	ANGPTL1
ENSSSCG00000044727	4.507524122	0.011119232	0.027927261	-
ENSSSCG00000045895	-1.035697553	0.011220286	0.028148367	-
ENSSSCG00000018052	1.65908506	0.0112396	0.028188644	NT5M
ENSSSCG00000045094	-2.025389036	0.011247619	0.028196489	-
ENSSSCG00000009317	4.046554601	0.011253213	0.028206422	CDX2
ENSSSCG00000050281	-2.594914516	0.011267324	0.028237699	-
ENSSSCG00000044327	4.500316968	0.011325145	0.028366168	-
ENSSSCG00000009220	3.513024125	0.011336689	0.02839097	DMP1
ENSSSCG00000016976	1.503723404	0.011359597	0.028427756	ZNF366
ENSSSCG00000003472	1.122860916	0.011374064	0.028451611	ARHGEF19
ENSSSCG00000040194	-4.037694713	0.01144995	0.028624875	PABPC5
ENSSSCG00000006542	1.388428704	0.011518766	0.028780274	KCNN3
ENSSSCG00000004835	4.513539485	0.011710087	0.029228741	MAGEL2
ENSSSCG00000040730	-1.525476997	0.011738613	0.029291488	-
ENSSSCG00000050545	1.090440014	0.011785197	0.029378061	-
ENSSSCG00000000967	-2.071670644	0.011803823	0.029416012	-
ENSSSCG00000012363	-4.039863729	0.011831149	0.029479863	HEPH
ENSSSCG00000026453	2.537851833	0.011964859	0.029787279	ACSM5
ENSSSCG00000033481	-1.165092075	0.011990792	0.029826082	U6
ENSSSCG00000017285	1.166209979	0.012017095	0.029882913	-
ENSSSCG00000045083	1.494098633	0.012103432	0.030075985	-
ENSSSCG00000039791	-2.547614199	0.01212775	0.030123429	-
ENSSSCG00000048224	-2.050939367	0.012231292	0.030364965	-
ENSSSCG00000010039	1.302338005	0.012244879	0.030392535	SLC5A4
ENSSSCG00000015395	-1.202840895	0.012363865	0.030648279	GRM3
ENSSSCG00000011198	3.434805579	0.012383462	0.030692459	RFTN1
ENSSSCG00000041281	1.038271525	0.01261923	0.031214186	-
ENSSSCG00000024061	1.247380912	0.012638111	0.031256417	TNNI1
novel.591	1.780254012	0.012830315	0.031686463	-
ENSSSCG00000015250	1.407996077	0.012901277	0.031838983	ADAMTS15
ENSSSCG00000042533	-2.51346715	0.012904393	0.031842127	-
ENSSSCG00000015333	1.079007514	0.01297441	0.0320012	ASB4
novel.343	3.06270245	0.013054417	0.03218294	-
ENSSSCG00000033768	-1.098396355	0.013443584	0.033026531	LAX1
ENSSSCG00000012852	1.922536309	0.013515239	0.033174291	CDHR5
ENSSSCG00000017921	-1.520562327	0.013703543	0.033588829	ZMYND15
ENSSSCG00000015426	1.421755907	0.013739829	0.033658689	RELN
ENSSSCG00000000692	-1.44613843	0.01379618	0.033772813	PIANP
ENSSSCG00000016567	1.275388655	0.014014798	0.034230467	STRIP2
ENSSSCG00000049643	3.960622828	0.014045629	0.034296084	-
ENSSSCG00000046071	1.231625221	0.014322667	0.034902682	-
ENSSSCG00000046512	1.310760326	0.014324327	0.034902682	-
ENSSSCG00000041130	4.032251243	0.014386526	0.035049297	-
ENSSSCG00000012516	-4.386214887	0.014455208	0.035206707	-
ENSSSCG00000016401	3.95350177	0.014490589	0.03527301	KIF1A
novel.156	1.812665715	0.014604221	0.03550963	-
ENSSSCG00000045971	-1.803873638	0.014752075	0.035828836	-
ENSSSCG00000015487	2.130945217	0.01480181	0.035919723	TNFSF18
ENSSSCG00000030561	1.718872949	0.014801958	0.035919723	LMTK3
ENSSSCG00000044449	1.254567897	0.014832485	0.035988753	-
ENSSSCG00000049865	2.510380561	0.014836248	0.035992834	-
ENSSSCG00000012490	-1.721648045	0.01489777	0.036131949	TMEM35A
ENSSSCG00000004119	-4.040523393	0.01491042	0.036157559	GRM1
ENSSSCG00000017317	2.128961654	0.015027591	0.036416168	WNT3
ENSSSCG00000036561	1.791647105	0.015203924	0.036781628	-
ENSSSCG00000016957	2.983381942	0.015408528	0.037241877	CD180
ENSSSCG00000016002	1.716493315	0.015555664	0.037559012	-
ENSSSCG00000036030	-1.004541929	0.015606407	0.037665756	INKA2
ENSSSCG00000038946	1.543996072	0.015650438	0.037750953	SLC17A8
ENSSSCG00000026828	-1.02037196	0.015672196	0.037798164	SNORA64
ENSSSCG00000015489	3.449147498	0.015743027	0.037953116	SLC9C2
ENSSSCG00000008302	1.209335652	0.015765308	0.037985651	FBXO41
ENSSSCG00000039340	-1.816589123	0.015804257	0.038068888	CCDC184
ENSSSCG00000042096	1.563626347	0.015841308	0.038147511	-
ENSSSCG00000000614	1.158979136	0.01587985	0.038219037	GRIN2B
ENSSSCG00000038221	1.290798622	0.015946044	0.038357	HSD17B2
ENSSSCG00000016059	4.379630173	0.015957014	0.038375567	STAT4
ENSSSCG00000043596	-4.364224099	0.016029479	0.038536258	-
ENSSSCG00000029039	-1.022887235	0.016062081	0.038609269	-
ENSSSCG00000047291	-1.823746139	0.016184331	0.038859921	-
ENSSSCG00000002623	1.186926034	0.016227238	0.038941317	GSTA1
ENSSSCG00000005272	1.419015982	0.016380399	0.03929251	NMRK1
ENSSSCG00000042134	2.644959761	0.016497321	0.039545553	-
novel.523	-1.04855692	0.016592037	0.039734047	-
ENSSSCG00000047392	4.37789969	0.016824136	0.040245288	-
ENSSSCG00000000232	2.92049852	0.016863663	0.040323109	ACVRL1
ENSSSCG00000012100	1.291051717	0.016958077	0.040532053	-
ENSSSCG00000016160	2.641634798	0.017024731	0.040668885	ERBB4
ENSSSCG00000025086	2.387391713	0.017041443	0.040703058	-
ENSSSCG00000040173	-1.783444046	0.017043744	0.040703058	DLGAP3
ENSSSCG00000019245	-3.383628158	0.017148202	0.040929913	SNORD1C
ENSSSCG00000018524	-1.224116833	0.017212498	0.041072041	SNORD14
ENSSSCG00000018698	-3.977162783	0.017288921	0.041231646	ssc-mir-221
novel.78	-1.672921504	0.017304203	0.0412624	-
ENSSSCG00000006149	1.930794868	0.017325139	0.041295244	RALYL
ENSSSCG00000041820	2.913347097	0.017557393	0.04180274	-
ENSSSCG00000019942	1.462149156	0.017574737	0.041838277	MIR10B
novel.878	1.099850695	0.017594535	0.041874298	-
ENSSSCG00000043125	-1.604173355	0.017594711	0.041874298	-
ENSSSCG00000034434	-1.216663426	0.017698367	0.04209782	-
ENSSSCG00000044113	-1.646976449	0.017787954	0.042281839	-
ENSSSCG00000004898	1.781544005	0.018011996	0.042767363	TNFRSF11A
novel.118	-1.462065533	0.018101403	0.042938386	-
ENSSSCG00000035911	2.277135335	0.018145748	0.043014078	P2RY8
ENSSSCG00000004534	1.971152681	0.018211934	0.043153226	CCDC68
ENSSSCG00000034211	3.943076837	0.018270854	0.043280978	-
ENSSSCG00000004902	1.116983206	0.018278033	0.043292054	RNF152
ENSSSCG00000044191	-1.828399574	0.018340611	0.043428378	-
ENSSSCG00000047335	-1.541730885	0.018548868	0.043867451	-
ENSSSCG00000016416	1.171553165	0.018552176	0.043869276	SHH
ENSSSCG00000021601	4.38586003	0.01860928	0.043986264	ZNF711
ENSSSCG00000009856	1.650341248	0.018645006	0.044052648	NOS1
ENSSSCG00000026345	-1.031682923	0.01865278	0.044064996	-
ENSSSCG00000003606	3.856656372	0.019000693	0.044789012	SPOCD1
ENSSSCG00000048976	1.063941156	0.019022221	0.044833275	-
ENSSSCG00000046475	-3.815765811	0.019024655	0.044833275	-
ENSSSCG00000005163	3.864563371	0.019034968	0.044851467	IFNB1
ENSSSCG00000041966	-1.042923804	0.019075114	0.044909351	-
ENSSSCG00000005856	1.393265669	0.019332279	0.045446753	RNF224
ENSSSCG00000051001	-1.215044448	0.019382513	0.045552462	-
ENSSSCG00000033580	2.896563615	0.019534225	0.045890305	-
ENSSSCG00000035347	1.203422675	0.019583282	0.04598681	CYP2C42
ENSSSCG00000005340	-1.498351195	0.019731152	0.046296335	CCIN
novel.567	2.115406451	0.019904585	0.046646315	-
ENSSSCG00000035906	4.397436192	0.020001814	0.046855124	SLC13A3
ENSSSCG00000006463	-4.26321249	0.020523122	0.047914066	PEAR1
ENSSSCG00000004223	-1.40486409	0.020897947	0.048664332	HEY2
ENSSSCG00000037001	-1.902721822	0.020963193	0.048789991	PPM1N
ENSSSCG00000022305	1.924554928	0.020990337	0.048840021	WDR78
ENSSSCG00000051354	-1.009038625	0.021090791	0.049060557	-
ENSSSCG00000009338	1.070647682	0.021095548	0.049060659	-
novel.73	-4.408164448	0.021096509	0.049060659	-
ENSSSCG00000035058	3.303431232	0.021240157	0.049308527	PID1
ENSSSCG00000006489	1.940227574	0.021318443	0.049470344	TMEM79
ENSSSCG00000004584	-1.240262455	0.02149457	0.04983225	GCNT3
