# Supplementary material for: Transcriptome Analyses of Senecavirus A-Infected PK-15 Cells: RIG-I and IRF7 Are the Important Factors in Inducing Type III Interferons
Source: Front Microbiol. 2022 Mar 4;13:846343. doi: 10.3389/fmicb.2022.846343 (PMC8931416; doi:10.3389/fmicb.2022.846343)
Supplement: Supplementary file 1 [file Data_Sheet_1.zip › Supplementary data/Supplementary Table 7 Differentially expressed genes in S24 vs Control.xls]

gene_id	log2FoldChange	pvalue	padj	gene_name
ENSSSCG00000010554	1.171415937	0	0	SCD
ENSSSCG00000003694	1.927773834	0	0	EMILIN2
ENSSSCG00000028814	1.551330961	0	0	SOD3
ENSSSCG00000024015	1.21319277	0	0	FADS1
ENSSSCG00000021208	1.538441513	0	0	SELENOP
novel.735	1.795359744	0	0	-
ENSSSCG00000016057	3.192165648	0	0	STAT1
ENSSSCG00000012077	5.490678532	0	0	MX1
ENSSSCG00000017146	4.068173272	0	0	-
ENSSSCG00000012076	7.116095698	0	0	MX2
ENSSSCG00000009881	4.639581803	0	0	OAS2
ENSSSCG00000017754	4.46248122	0	0	-
ENSSSCG00000010452	7.28034113	0	0	IFIT1
ENSSSCG00000021712	3.728745455	0	0	HERC6
ENSSSCG00000007507	4.284690872	0	0	PCK1
ENSSSCG00000031361	1.326756117	0	0	CELSR1
ENSSSCG00000049851	2.850261776	0	0	-
ENSSSCG00000040746	2.254882282	0	0	LRP2
ENSSSCG00000008496	3.007580672	0	0	EIF2AK2
ENSSSCG00000038912	4.58633142	0	0	IFITM3
ENSSSCG00000006776	2.037931282	0	0	MOV10
ENSSSCG00000006543	2.676943233	0	0	ADAR
ENSSSCG00000016420	1.843194625	0	0	INSIG1
ENSSSCG00000032367	2.378487455	0	0	CEBPD
ENSSSCG00000017614	2.564524172	0	0	TRIM25
ENSSSCG00000003763	4.450848751	0	0	IFI44
ENSSSCG00000005944	1.935608371	0	0	NDRG1
ENSSSCG00000010454	2.185134724	0	0	IFIT5
ENSSSCG00000014670	4.469932298	0	0	TRIM22
ENSSSCG00000001906	-5.253147438	0	0	CYP1A1
ENSSSCG00000036383	5.046379285	0	0	LGALS3BP
ENSSSCG00000033453	4.500351739	0	0	BST2
ENSSSCG00000034570	5.784675362	0	0	IFI6
ENSSSCG00000007508	5.634107243	0	0	ZBP1
ENSSSCG00000023379	3.67271283	0	0	UBE2L6
ENSSSCG00000030548	5.382313209	0	0	HERC5
ENSSSCG00000008449	2.035994137	0	0	SLC3A1
ENSSSCG00000035121	2.52503063	0	0	RHBG
ENSSSCG00000001912	3.683428309	0	0	PML
ENSSSCG00000024388	2.265922737	0	0	BNIP3
ENSSSCG00000011874	3.604071828	0	0	PARP14
ENSSSCG00000027660	4.340145859	0	0	IFI44L
ENSSSCG00000027372	2.820322985	0	0	SAMD9
ENSSSCG00000013551	6.781538346	0	0	C3
ENSSSCG00000016512	2.769659969	0	0	ZC3HAV1
ENSSSCG00000011239	4.137520038	0	0	TRANK1
ENSSSCG00000039793	2.32895594	0	0	PATJ
ENSSSCG00000009293	2.774673322	0	0	-
ENSSSCG00000017886	5.418099967	0	0	FBXO39
ENSSSCG00000037572	3.842692384	0	0	EPSTI1
ENSSSCG00000014997	3.615458926	0	0	-
ENSSSCG00000020906	3.344537282	0	0	GHSR
ENSSSCG00000007858	4.287955662	0	0	-
ENSSSCG00000025618	2.04831608	7.76E-308	2.62E-305	TAP1
ENSSSCG00000017416	5.218267297	9.17E-306	3.04E-303	DHX58
ENSSSCG00000015549	2.034244129	2.99E-305	9.71E-303	RNASEL
ENSSSCG00000023178	3.937475679	2.67E-303	8.54E-301	BATF2
ENSSSCG00000003137	3.626860063	5.21E-300	1.64E-297	PLEKHA4
ENSSSCG00000035634	2.604188403	8.19E-300	2.53E-297	PLSCR1
ENSSSCG00000045508	2.679667942	4.26E-295	1.29E-292	CCDC180
ENSSSCG00000040575	5.619210068	2.30E-293	6.87E-291	ISG15
ENSSSCG00000035392	1.267938134	4.84E-287	1.42E-284	IGFBP2
ENSSSCG00000015897	3.198981734	6.75E-287	1.95E-284	IFIH1
ENSSSCG00000039658	1.552922307	3.86E-285	1.10E-282	-
ENSSSCG00000039348	-1.511916963	6.13E-279	1.72E-276	H1-0
novel.581	4.65682797	1.84E-274	5.08E-272	-
ENSSSCG00000011357	1.582411075	5.03E-274	1.37E-271	SHISA5
ENSSSCG00000013181	2.566005771	2.05E-260	5.49E-258	SERPING1
ENSSSCG00000014672	5.43942108	3.64E-260	9.60E-258	-
ENSSSCG00000007864	1.678979288	5.18E-260	1.35E-257	GPRC5B
ENSSSCG00000039751	3.059977626	2.46E-259	6.30E-257	NLRC5
ENSSSCG00000035297	5.889861669	1.94E-253	4.91E-251	ISG12(A)
ENSSSCG00000016677	-1.449982073	2.92E-250	7.27E-248	GARS1
ENSSSCG00000016263	2.347607927	3.44E-245	8.47E-243	-
ENSSSCG00000006995	1.142357979	9.46E-245	2.30E-242	ASAH1
ENSSSCG00000026044	1.563478303	8.59E-241	2.06E-238	FDFT1
ENSSSCG00000046640	5.71209939	5.92E-240	1.40E-237	OAS1
ENSSSCG00000006693	2.478183758	2.40E-236	5.59E-234	PDZK1
ENSSSCG00000015340	-1.664466513	4.61E-233	1.06E-230	ASNS
ENSSSCG00000033613	5.328684703	5.52E-233	1.26E-230	FOXS1
ENSSSCG00000010292	1.956194333	5.03E-232	1.13E-229	P4HA1
ENSSSCG00000008443	1.615528637	1.06E-231	2.36E-229	EPAS1
ENSSSCG00000032996	-1.342919666	2.32E-229	5.10E-227	SLC7A5
ENSSSCG00000008648	7.415504848	2.40E-229	5.20E-227	RSAD2
ENSSSCG00000021573	1.135660548	4.34E-227	9.30E-225	KCNJ5
ENSSSCG00000022204	1.638338683	3.27E-226	6.92E-224	AGRN
ENSSSCG00000009720	6.885957921	7.57E-223	1.58E-220	DDX60
ENSSSCG00000016535	1.300720527	8.73E-223	1.81E-220	CALD1
ENSSSCG00000040879	-1.214511671	1.37E-219	2.81E-217	-
ENSSSCG00000011850	1.842010364	6.44E-218	1.30E-215	-
ENSSSCG00000000697	-1.205400245	1.17E-217	2.34E-215	-
ENSSSCG00000023873	-1.307610312	3.69E-216	7.30E-214	AZIN1
ENSSSCG00000002723	-1.32022865	4.39E-213	8.60E-211	AARS1
ENSSSCG00000024351	-1.140825413	6.42E-211	1.24E-208	MET
ENSSSCG00000016872	1.493253069	1.81E-210	3.46E-208	HMGCS1
ENSSSCG00000033385	1.471870709	1.80E-209	3.41E-207	-
ENSSSCG00000022404	-1.357609719	4.54E-208	8.53E-206	SLC3A2
ENSSSCG00000013072	1.087520514	5.57E-203	1.03E-200	FADS2
ENSSSCG00000032269	1.149776257	1.90E-202	3.50E-200	LIMA1
ENSSSCG00000015657	4.052739804	3.27E-202	5.96E-200	PIGR
ENSSSCG00000004789	-1.100000167	3.91E-201	7.06E-199	THBS1
ENSSSCG00000023264	1.249662789	7.77E-201	1.39E-198	IDH1
ENSSSCG00000016851	1.84492246	8.37E-197	1.46E-194	OSMR
ENSSSCG00000007909	3.932956894	1.12E-196	1.94E-194	ABAT
ENSSSCG00000010493	-1.880736349	2.81E-194	4.83E-192	PDLIM1
ENSSSCG00000012853	3.665173991	9.98E-193	1.70E-190	IRF7
ENSSSCG00000027709	2.814503634	1.30E-186	2.20E-184	PARP9
ENSSSCG00000013448	-1.343120593	1.52E-186	2.53E-184	MKNK2
ENSSSCG00000003768	-2.281509849	1.98E-186	3.28E-184	NEXN
ENSSSCG00000016261	2.022785899	2.13E-183	3.48E-181	SP110
ENSSSCG00000025751	1.192233884	2.14E-183	3.48E-181	MDH1
ENSSSCG00000015144	1.574023735	7.11E-183	1.15E-180	GRAMD1B
ENSSSCG00000040847	2.29284123	9.40E-183	1.50E-180	AP1S3
ENSSSCG00000016502	4.243469383	1.03E-182	1.62E-180	PARP12
ENSSSCG00000010893	1.715217926	2.48E-180	3.89E-178	-
ENSSSCG00000011951	1.950132641	6.86E-180	1.07E-177	NFKBIZ
ENSSSCG00000006488	1.061165908	8.38E-180	1.29E-177	GLMP
ENSSSCG00000014988	-2.276016985	2.65E-179	4.06E-177	MMP13
ENSSSCG00000030300	-4.792571961	1.35E-178	2.05E-176	-
ENSSSCG00000006835	-1.087752052	1.03E-176	1.54E-174	SARS1
ENSSSCG00000010922	1.626018248	1.23E-175	1.82E-173	ELF3
ENSSSCG00000014080	1.128306671	3.28E-174	4.81E-172	HMGCR
ENSSSCG00000031781	1.707690766	1.95E-173	2.84E-171	PSMB10
ENSSSCG00000027860	4.265140099	2.72E-173	3.93E-171	ERAP2
ENSSSCG00000004412	-1.679289629	6.26E-173	8.98E-171	MICAL1
ENSSSCG00000014909	1.188618076	7.42E-173	1.05E-170	SYTL2
ENSSSCG00000014780	2.417503731	1.33E-171	1.87E-169	TRIM21
ENSSSCG00000008857	1.367808952	1.65E-171	2.31E-169	MSMO1
ENSSSCG00000039862	-1.969236148	2.19E-171	3.04E-169	TRIB3
ENSSSCG00000017477	-1.576955713	2.21E-171	3.05E-169	CASC3
ENSSSCG00000014982	2.486031373	5.60E-170	7.66E-168	MMP7
ENSSSCG00000011876	2.442556483	1.26E-169	1.71E-167	DTX3L
ENSSSCG00000028517	1.47051511	1.72E-168	2.32E-166	SC5D
ENSSSCG00000017087	1.876435127	1.00E-167	1.34E-165	GM2A
ENSSSCG00000026951	2.220317929	1.64E-166	2.16E-164	PSMB8
ENSSSCG00000033657	-1.148453447	7.26E-166	9.51E-164	GREM1
ENSSSCG00000010639	3.090458227	3.27E-165	4.26E-163	HABP2
ENSSSCG00000036274	1.050616429	1.53E-164	1.98E-162	-
ENSSSCG00000024692	1.20249498	1.63E-164	2.09E-162	RRBP1
ENSSSCG00000006764	-3.000240589	3.63E-164	4.63E-162	PTPN22
ENSSSCG00000030269	1.426003513	5.29E-164	6.69E-162	-
ENSSSCG00000035600	1.732659262	1.60E-163	1.99E-161	DNAJC12
ENSSSCG00000021968	1.750543658	2.07E-160	2.57E-158	SLC19A3
ENSSSCG00000023001	1.81673723	2.15E-160	2.65E-158	CCDC149
ENSSSCG00000001507	1.369555428	1.04E-157	1.28E-155	ZBTB22
ENSSSCG00000022864	-1.136311598	1.58E-157	1.92E-155	EIF6
ENSSSCG00000011496	2.485549104	2.09E-155	2.52E-153	ADAMTS9
ENSSSCG00000036438	1.537743126	7.38E-154	8.84E-152	GPX3
ENSSSCG00000030277	3.00035976	1.20E-153	1.43E-151	-
ENSSSCG00000009942	3.619894738	1.39E-153	1.64E-151	DAO
ENSSSCG00000028278	-1.189223648	4.98E-153	5.85E-151	-
ENSSSCG00000009240	3.320626345	1.39E-152	1.62E-150	-
ENSSSCG00000030108	2.617314603	2.27E-152	2.64E-150	ZNFX1
ENSSSCG00000031130	2.101631733	4.55E-152	5.25E-150	ZBED1
ENSSSCG00000011689	1.431884572	2.39E-151	2.74E-149	PLOD2
ENSSSCG00000013260	1.331985633	1.21E-150	1.37E-148	MDK
ENSSSCG00000007079	-2.16356651	3.10E-150	3.48E-148	FLRT3
ENSSSCG00000001963	2.757506352	8.47E-150	9.46E-148	EGLN3
ENSSSCG00000032282	2.150249212	3.19E-148	3.54E-146	ACP5
ENSSSCG00000038549	1.005206033	1.01E-147	1.12E-145	ZFP36L2
ENSSSCG00000033115	1.379217376	2.32E-147	2.54E-145	IFNAR1
ENSSSCG00000001011	2.246454648	5.34E-147	5.78E-145	SERPINB1
ENSSSCG00000037358	2.12835271	1.78E-144	1.90E-142	HPS5
ENSSSCG00000010450	1.192039156	4.99E-144	5.31E-142	LIPA
ENSSSCG00000034802	6.836416156	7.50E-142	7.94E-140	-
ENSSSCG00000034347	1.712135959	3.07E-141	3.23E-139	TRIM56
ENSSSCG00000008980	1.68856228	5.91E-141	6.18E-139	SCARB2
ENSSSCG00000011877	2.485665043	7.04E-140	7.33E-138	CD86
ENSSSCG00000008966	1.664445251	1.31E-139	1.36E-137	PARM1
ENSSSCG00000015135	1.315869846	1.33E-139	1.36E-137	SORL1
ENSSSCG00000033518	1.414737576	4.91E-139	5.03E-137	LLGL2
ENSSSCG00000015140	1.03651306	8.45E-139	8.60E-137	HSPA8
ENSSSCG00000023912	1.927401875	1.33E-138	1.35E-136	ORAI2
ENSSSCG00000025993	2.187524436	1.76E-138	1.77E-136	SGPP2
ENSSSCG00000001984	1.727193786	6.43E-138	6.43E-136	KHNYN
ENSSSCG00000016784	-1.555201369	8.05E-137	8.01E-135	ANKH
ENSSSCG00000039514	2.140788094	2.90E-136	2.87E-134	ID3
ENSSSCG00000015894	1.316970664	1.12E-135	1.10E-133	DPP4
ENSSSCG00000028840	-1.660318421	1.65E-135	1.61E-133	EZH2
ENSSSCG00000014565	4.941414797	5.50E-135	5.36E-133	-
ENSSSCG00000012030	1.802655499	1.90E-134	1.84E-132	CLDN8
ENSSSCG00000014224	1.656225861	5.91E-134	5.69E-132	SEMA6A
ENSSSCG00000032580	2.497436275	9.24E-134	8.85E-132	MGST1
ENSSSCG00000039397	1.321102061	1.09E-133	1.04E-131	ETNK1
ENSSSCG00000016233	-1.228582009	1.51E-132	1.41E-130	SERPINE2
ENSSSCG00000013313	2.039199744	1.59E-131	1.48E-129	PRRG4
ENSSSCG00000011600	1.708243642	2.50E-129	2.30E-127	SLC6A6
ENSSSCG00000022739	-1.1023659	9.58E-129	8.76E-127	DSG2
ENSSSCG00000031719	1.301131274	2.16E-128	1.95E-126	SEMA4B
ENSSSCG00000032242	-1.110874553	7.59E-128	6.84E-126	-
ENSSSCG00000016925	-1.827971762	1.82E-126	1.61E-124	PLK2
ENSSSCG00000006644	-1.015000509	8.24E-126	7.25E-124	CERS2
ENSSSCG00000035420	5.681058721	1.01E-125	8.84E-124	HES4
ENSSSCG00000033944	1.009144874	4.80E-125	4.19E-123	CYB5B
ENSSSCG00000034522	-1.138852952	7.47E-124	6.47E-122	TRIP13
ENSSSCG00000001233	1.832071314	1.79E-123	1.55E-121	TRIM26
ENSSSCG00000024018	1.428926936	6.40E-123	5.47E-121	SLC16A3
ENSSSCG00000000396	2.210166953	9.52E-123	8.06E-121	STAT2
ENSSSCG00000034216	1.432088572	1.10E-122	9.24E-121	OGFR
novel.145	2.192350538	3.84E-122	3.21E-120	-
ENSSSCG00000011106	2.163505165	9.00E-122	7.48E-120	CREM
ENSSSCG00000030358	2.007743829	1.76E-121	1.45E-119	SARM1
ENSSSCG00000001561	3.111452712	5.49E-121	4.50E-119	ETV7
ENSSSCG00000001959	-1.012065825	7.26E-121	5.93E-119	CFL2
ENSSSCG00000012055	2.201465779	9.23E-121	7.50E-119	MORC3
ENSSSCG00000013382	1.379299172	1.11E-120	9.00E-119	PLEKHA7
ENSSSCG00000036236	1.175747384	4.42E-120	3.56E-118	ELOVL6
ENSSSCG00000027745	1.273020404	2.80E-119	2.24E-117	ABCG1
ENSSSCG00000024152	2.146035735	1.08E-118	8.57E-117	ETV6
ENSSSCG00000015435	1.510251518	1.05E-117	8.27E-116	NAMPT
ENSSSCG00000015175	2.825715474	1.87E-117	1.47E-115	VWA5A
ENSSSCG00000015864	1.032308831	2.77E-116	2.15E-114	MYO7B
ENSSSCG00000034465	1.250229439	4.60E-116	3.57E-114	LRP10
ENSSSCG00000000862	1.160402364	2.76E-115	2.13E-113	GNPTAB
ENSSSCG00000005287	-1.296922605	3.60E-115	2.77E-113	PSAT1
ENSSSCG00000033003	1.024023622	1.81E-114	1.38E-112	WFDC2
ENSSSCG00000004691	-1.430346451	1.32E-113	1.00E-111	EIF3J
ENSSSCG00000035987	-1.103173961	1.53E-113	1.15E-111	EHD3
ENSSSCG00000011928	1.584696638	1.50E-112	1.13E-110	CCDC80
ENSSSCG00000030560	1.018496183	3.80E-112	2.84E-110	IGF1R
ENSSSCG00000017472	2.421387062	4.01E-112	2.98E-110	IGFBP4
ENSSSCG00000032931	-1.080955723	1.34E-111	9.94E-110	CDH6
ENSSSCG00000040719	2.400241608	1.47E-111	1.08E-109	KIAA0040
ENSSSCG00000017624	1.3415896	2.51E-111	1.84E-109	CUEDC1
ENSSSCG00000031648	2.123327861	2.39E-110	1.72E-108	CCN5
ENSSSCG00000024678	2.054132753	3.62E-109	2.60E-107	MEGF6
ENSSSCG00000016616	1.035916234	6.94E-109	4.96E-107	FAM3C
ENSSSCG00000005240	1.518649311	8.55E-109	6.08E-107	DOCK8
ENSSSCG00000017360	-1.400440986	1.04E-108	7.35E-107	UBTF
ENSSSCG00000004464	2.263088364	3.77E-108	2.65E-106	TENT5A
ENSSSCG00000041467	5.94861547	5.09E-108	3.56E-106	CCDC194
ENSSSCG00000017420	2.521661042	5.29E-108	3.69E-106	CNP
ENSSSCG00000038848	2.761876285	5.37E-108	3.73E-106	IL22RA1
ENSSSCG00000008124	3.947074266	1.05E-107	7.27E-106	NEURL3
ENSSSCG00000010252	1.745217393	1.64E-107	1.13E-105	HKDC1
ENSSSCG00000035153	2.813983727	2.79E-107	1.91E-105	TRIM38
ENSSSCG00000017993	1.488152125	3.93E-107	2.67E-105	NTN1
ENSSSCG00000035495	-2.464506504	6.16E-106	4.15E-104	KITLG
ENSSSCG00000006071	1.114260778	1.47E-105	9.89E-104	VPS13B
ENSSSCG00000040663	1.311287483	6.80E-105	4.55E-103	HERPUD1
ENSSSCG00000050759	-2.464835695	8.93E-105	5.96E-103	-
ENSSSCG00000009396	1.139150938	1.20E-104	7.98E-103	PHF11
ENSSSCG00000027017	-1.556627376	1.40E-104	9.27E-103	-
ENSSSCG00000008747	-1.31565844	8.91E-104	5.86E-102	NCAPG
ENSSSCG00000015241	1.691749212	1.97E-103	1.29E-101	TMEM45B
ENSSSCG00000015523	-1.702740867	1.23E-102	7.95E-101	RALGPS2
ENSSSCG00000034723	-1.387770186	3.46E-102	2.23E-100	PYCR1
ENSSSCG00000030801	6.44721094	3.92E-102	2.52E-100	-
ENSSSCG00000024867	2.522769651	4.40E-102	2.82E-100	ISG20
ENSSSCG00000013409	1.468837573	4.33E-101	2.76E-99	SBF2
ENSSSCG00000036790	3.046098365	5.48E-101	3.48E-99	AKAP7
ENSSSCG00000037535	4.081534922	1.18E-100	7.43E-99	SLC34A1
ENSSSCG00000031091	1.372655576	2.33E-100	1.46E-98	-
ENSSSCG00000002443	1.215990322	9.59E-100	5.94E-98	TC2N
ENSSSCG00000012965	-1.052219358	1.39E-99	8.54E-98	DRAP1
ENSSSCG00000011882	1.100485354	1.14E-98	6.93E-97	GOLGB1
ENSSSCG00000043175	-1.925957366	1.21E-98	7.34E-97	-
ENSSSCG00000036801	1.273195619	2.98E-98	1.77E-96	C6orf132
ENSSSCG00000012699	-1.145917718	3.75E-98	2.23E-96	FHL1
ENSSSCG00000015563	1.903914193	1.98E-97	1.16E-95	RGL1
ENSSSCG00000029763	1.953563091	7.51E-97	4.38E-95	IFI35
ENSSSCG00000006702	2.329384606	7.49E-96	4.30E-94	FMO5
ENSSSCG00000010451	7.52127937	8.44E-96	4.83E-94	IFIT2
ENSSSCG00000010211	1.160287551	9.41E-96	5.37E-94	CCDC6
ENSSSCG00000030996	1.127378661	2.87E-95	1.63E-93	XBP1
ENSSSCG00000033176	1.363540121	3.84E-95	2.16E-93	SAP30L
ENSSSCG00000023033	1.365769845	4.65E-95	2.61E-93	PARP3
ENSSSCG00000021359	-1.705903659	4.22E-94	2.36E-92	CDC42EP3
ENSSSCG00000038505	1.677623235	4.78E-94	2.66E-92	MSI2
ENSSSCG00000031882	1.210723003	6.33E-94	3.51E-92	PNPT1
ENSSSCG00000016646	-1.099068039	1.51E-93	8.33E-92	IFRD1
novel.315	-2.529859443	1.51E-92	8.14E-91	-
ENSSSCG00000002311	1.472482016	7.03E-92	3.78E-90	SUSD6
ENSSSCG00000010605	1.539648746	1.47E-91	7.85E-90	STN1
ENSSSCG00000032408	1.572974657	1.90E-91	1.02E-89	CASP7
ENSSSCG00000038948	-1.830532242	3.05E-91	1.62E-89	ETS2
ENSSSCG00000015782	1.906196614	5.47E-91	2.90E-89	IRF2
ENSSSCG00000022162	1.348439486	5.55E-91	2.94E-89	-
ENSSSCG00000027340	1.524322484	1.34E-90	7.06E-89	PI4K2B
ENSSSCG00000003617	-1.024940743	1.56E-90	8.20E-89	TXLNA
ENSSSCG00000010575	-1.170174515	1.91E-90	1.00E-88	PPRC1
ENSSSCG00000024973	5.060315163	1.27E-89	6.64E-88	-
ENSSSCG00000008334	1.842228996	1.95E-89	1.02E-87	MXD1
ENSSSCG00000006703	-1.882342356	1.12E-88	5.74E-87	PRKAB2
ENSSSCG00000007140	-1.189331265	1.28E-88	6.55E-87	SMOX
ENSSSCG00000033291	1.065158297	1.70E-88	8.69E-87	PIP4K2B
ENSSSCG00000029030	1.381653176	6.59E-88	3.33E-86	SMCHD1
ENSSSCG00000028983	1.197643065	6.90E-88	3.47E-86	TBC1D1
ENSSSCG00000010135	-1.30249946	4.50E-87	2.25E-85	DGCR8
ENSSSCG00000017338	-1.202477483	3.72E-86	1.85E-84	PLCD3
ENSSSCG00000033786	-1.180524987	1.12E-85	5.53E-84	-
ENSSSCG00000040013	1.811028839	4.78E-85	2.31E-83	MTUS1
ENSSSCG00000022915	-1.186148815	6.31E-85	3.04E-83	DDX27
novel.255	1.662519901	9.92E-85	4.76E-83	-
ENSSSCG00000038854	1.177974609	1.30E-84	6.19E-83	PSMF1
ENSSSCG00000004572	1.943947127	1.37E-84	6.53E-83	-
ENSSSCG00000012324	1.942785238	2.52E-84	1.20E-82	IQSEC2
ENSSSCG00000012050	-1.388668462	2.64E-84	1.25E-82	RCAN1
ENSSSCG00000013147	1.468607505	5.15E-84	2.42E-82	FAM111B
ENSSSCG00000009921	6.736523844	1.16E-83	5.43E-82	OASL
ENSSSCG00000014173	1.16323792	2.04E-83	9.54E-82	LNPEP
ENSSSCG00000030177	-1.003774349	2.12E-83	9.89E-82	EBNA1BP2
ENSSSCG00000026748	-1.311728041	7.06E-83	3.27E-81	PLK1
ENSSSCG00000022011	2.122977411	7.70E-83	3.56E-81	NMI
ENSSSCG00000021610	1.150321796	9.25E-83	4.24E-81	CHPF
ENSSSCG00000044051	1.109102114	2.85E-82	1.30E-80	-
ENSSSCG00000040954	1.406054077	4.92E-82	2.22E-80	CSTF3
ENSSSCG00000038713	-1.156454559	9.11E-82	4.09E-80	CRIP2
ENSSSCG00000009658	1.230004537	2.06E-81	9.23E-80	BNIP3L
ENSSSCG00000025593	1.349191727	6.07E-81	2.70E-79	-
ENSSSCG00000008799	1.418784774	8.62E-81	3.83E-79	LIMCH1
ENSSSCG00000016050	1.527836283	9.55E-81	4.23E-79	INPP1
ENSSSCG00000032795	-3.650865448	1.05E-80	4.64E-79	IL1RL1
ENSSSCG00000015965	2.056273056	3.01E-80	1.32E-78	GPR155
ENSSSCG00000011246	1.469612636	3.54E-80	1.55E-78	VILL
ENSSSCG00000031724	1.884796401	5.21E-80	2.28E-78	LYNX1
ENSSSCG00000029331	-1.673723025	5.52E-80	2.40E-78	PALLD
ENSSSCG00000013377	1.441007157	6.07E-80	2.64E-78	USH1C
ENSSSCG00000017260	2.62014408	1.08E-79	4.66E-78	WIPI1
ENSSSCG00000029803	1.469356246	1.29E-79	5.57E-78	KDM2B
ENSSSCG00000007423	-1.052413531	2.92E-79	1.25E-77	UBE2C
ENSSSCG00000008687	1.412149457	3.34E-79	1.43E-77	MXD4
ENSSSCG00000003592	1.737258354	4.15E-79	1.77E-77	SDC3
ENSSSCG00000011395	-1.204067369	1.29E-78	5.43E-77	RBM5
ENSSSCG00000003429	1.167505909	2.84E-78	1.19E-76	CLCN6
ENSSSCG00000037532	4.227940432	3.63E-78	1.52E-76	MNDA
ENSSSCG00000034358	2.134174678	1.05E-77	4.37E-76	KCNJ16
ENSSSCG00000006923	2.144471371	1.65E-77	6.81E-76	GBP2
ENSSSCG00000024614	1.213103469	3.19E-77	1.31E-75	ITSN1
ENSSSCG00000026196	1.234959478	7.00E-77	2.86E-75	FAM13A
ENSSSCG00000027114	1.438441666	7.64E-77	3.12E-75	SCP2
ENSSSCG00000034278	1.126446265	8.42E-77	3.43E-75	SLC31A1
ENSSSCG00000039053	-1.074139409	3.58E-76	1.45E-74	VGF
ENSSSCG00000004979	1.041486254	4.61E-76	1.86E-74	MYO9A
ENSSSCG00000037815	1.841579601	8.44E-76	3.41E-74	ZC3H12A
ENSSSCG00000024134	-2.03122827	9.68E-76	3.89E-74	MGLL
ENSSSCG00000031888	1.20847169	1.36E-75	5.47E-74	DDIT4
ENSSSCG00000045831	1.216126072	1.96E-75	7.85E-74	-
ENSSSCG00000029456	-1.007546046	2.05E-75	8.19E-74	SLC7A1
ENSSSCG00000003433	1.005402523	2.20E-75	8.77E-74	PLOD1
ENSSSCG00000001064	2.184164845	1.28E-74	5.08E-73	-
ENSSSCG00000002383	1.939965522	2.17E-74	8.55E-73	FOS
ENSSSCG00000007056	1.119080191	4.10E-74	1.61E-72	PLCB1
ENSSSCG00000031954	1.276342444	4.71E-74	1.84E-72	SLC39A10
ENSSSCG00000021027	-1.896730285	5.59E-74	2.18E-72	PGBD5
ENSSSCG00000036431	1.076580856	9.56E-74	3.70E-72	VPS13C
ENSSSCG00000037583	1.421428069	1.05E-73	4.04E-72	GNB4
ENSSSCG00000022758	1.572567954	1.43E-73	5.53E-72	PECR
ENSSSCG00000021322	-1.094691539	1.79E-73	6.89E-72	-
ENSSSCG00000025856	2.589133485	4.12E-73	1.57E-71	TMEM106A
ENSSSCG00000033703	1.086934118	4.50E-73	1.72E-71	FAM111A
ENSSSCG00000031321	2.361677858	5.27E-73	2.01E-71	NR4A1
ENSSSCG00000031118	-1.620224924	8.55E-73	3.24E-71	PREX1
ENSSSCG00000001229	1.475999489	1.70E-72	6.42E-71	-
ENSSSCG00000000504	1.273776026	3.64E-72	1.36E-70	PTPRB
ENSSSCG00000008314	1.679321217	1.32E-71	4.95E-70	ATP6V1B1
ENSSSCG00000042089	1.775773142	2.00E-71	7.47E-70	KCTD11
ENSSSCG00000022649	-2.611177168	4.12E-71	1.53E-69	SLC7A11
ENSSSCG00000016954	-1.158138157	6.50E-71	2.41E-69	ERBIN
ENSSSCG00000006267	1.189635658	1.60E-70	5.91E-69	PCMTD1
ENSSSCG00000013664	2.97067302	2.15E-70	7.91E-69	SHFL
ENSSSCG00000046461	-1.356060303	2.20E-70	8.10E-69	-
ENSSSCG00000038639	1.595111224	2.81E-70	1.03E-68	TOM1L2
ENSSSCG00000017152	1.146815309	3.88E-70	1.42E-68	SGSH
ENSSSCG00000001952	1.074349906	4.10E-70	1.49E-68	NFKBIA
ENSSSCG00000033787	3.534397609	5.06E-70	1.84E-68	-
ENSSSCG00000038190	2.575015771	5.76E-70	2.09E-68	MPST
ENSSSCG00000016469	1.536114104	6.59E-70	2.39E-68	TRPV5
ENSSSCG00000035863	-1.180930696	1.02E-69	3.68E-68	PLIN2
ENSSSCG00000048111	3.095438653	1.04E-69	3.76E-68	-
ENSSSCG00000014039	3.069645525	1.38E-69	4.96E-68	RGS14
ENSSSCG00000001636	6.472857339	1.77E-69	6.36E-68	-
ENSSSCG00000000647	4.221912433	2.22E-69	7.97E-68	OLR1
ENSSSCG00000034738	-1.38668293	2.35E-69	8.39E-68	TRMT61A
ENSSSCG00000028056	2.086747628	2.42E-69	8.63E-68	ZFP36
ENSSSCG00000004092	-1.008749661	1.10E-68	3.87E-67	MTHFD1L
ENSSSCG00000029160	1.002959438	2.37E-68	8.33E-67	-
ENSSSCG00000006360	1.22944989	3.33E-68	1.17E-66	B4GALT3
ENSSSCG00000011504	1.280975483	3.66E-68	1.28E-66	EOGT
ENSSSCG00000026517	1.763175011	5.49E-68	1.92E-66	CALML4
ENSSSCG00000007314	1.133145013	7.21E-68	2.51E-66	-
ENSSSCG00000000091	3.115829119	7.46E-68	2.59E-66	APOBEC3B
ENSSSCG00000006911	1.192866952	2.20E-67	7.56E-66	TGFBR3
ENSSSCG00000040673	2.862285076	2.77E-67	9.49E-66	TMEM140
ENSSSCG00000009112	1.083282186	1.44E-66	4.88E-65	SEC24D
ENSSSCG00000001463	1.679268778	1.55E-66	5.26E-65	PSMB9
ENSSSCG00000001746	2.432349405	1.97E-66	6.66E-65	PKHD1
ENSSSCG00000026547	1.678708797	2.02E-66	6.82E-65	SLC45A3
ENSSSCG00000015290	1.332979558	2.95E-66	9.91E-65	CDK18
ENSSSCG00000002712	1.374719473	4.25E-66	1.43E-64	LDHD
ENSSSCG00000032436	5.575031658	5.03E-66	1.68E-64	-
ENSSSCG00000002135	-1.056148721	5.97E-66	1.99E-64	PNP
ENSSSCG00000035400	1.306253676	6.28E-66	2.09E-64	YPEL2
ENSSSCG00000020927	-1.010997112	6.29E-66	2.09E-64	SLC2A2
ENSSSCG00000022070	1.501509132	7.10E-66	2.35E-64	ZNF143
ENSSSCG00000032857	2.712914536	1.63E-65	5.39E-64	S100A12
ENSSSCG00000028558	-2.118565478	1.82E-65	5.99E-64	SGPP1
ENSSSCG00000010146	1.020897575	2.23E-65	7.34E-64	LGALS8
ENSSSCG00000008261	1.226734666	3.06E-65	1.00E-63	HK2
ENSSSCG00000013595	1.029369324	4.68E-65	1.53E-63	CERS4
ENSSSCG00000033411	-1.163574041	4.71E-65	1.54E-63	ZBED5
ENSSSCG00000008965	1.370478412	5.61E-65	1.83E-63	-
ENSSSCG00000032404	-1.931569231	6.16E-65	2.01E-63	KLHL11
ENSSSCG00000008959	2.547632638	1.23E-64	3.99E-63	CXCL2
ENSSSCG00000025151	-1.215807648	3.77E-64	1.22E-62	-
ENSSSCG00000038682	-1.063416423	4.64E-64	1.49E-62	TAF1D
ENSSSCG00000017008	2.027260901	4.77E-64	1.53E-62	DOCK2
ENSSSCG00000027407	1.074374468	1.99E-63	6.35E-62	MYH14
ENSSSCG00000017159	1.98583546	2.79E-63	8.88E-62	TBC1D16
ENSSSCG00000023890	1.113800807	4.23E-63	1.34E-61	ATG2A
ENSSSCG00000000021	2.223462468	7.77E-63	2.45E-61	-
ENSSSCG00000035218	3.060558033	9.38E-63	2.95E-61	ADA2
ENSSSCG00000011765	-1.539696784	2.63E-62	8.19E-61	USP13
ENSSSCG00000002341	1.597982697	3.12E-62	9.68E-61	PAPLN
ENSSSCG00000015525	1.055670192	3.54E-62	1.09E-60	TOR3A
ENSSSCG00000016119	-1.329523687	6.41E-62	1.98E-60	-
ENSSSCG00000001780	1.485077218	1.09E-61	3.37E-60	FAH
ENSSSCG00000013873	1.404806882	1.56E-61	4.79E-60	NR2F6
ENSSSCG00000011950	1.274574486	1.61E-61	4.94E-60	NXPE3
ENSSSCG00000035940	1.419320318	1.89E-61	5.79E-60	SPSB1
ENSSSCG00000012698	-1.566188308	2.62E-61	8.02E-60	SLC9A6
ENSSSCG00000006625	1.213777656	4.02E-61	1.22E-59	RFX5
ENSSSCG00000000161	-1.014173266	4.38E-61	1.33E-59	PWP1
ENSSSCG00000006001	1.89248932	7.19E-61	2.18E-59	ENPP2
ENSSSCG00000014820	1.176189557	9.23E-61	2.79E-59	FCHSD2
ENSSSCG00000024223	1.352190196	1.58E-60	4.73E-59	ARHGEF16
ENSSSCG00000004241	-1.865270309	4.35E-60	1.30E-58	GJA1
ENSSSCG00000037536	1.706501848	4.62E-60	1.38E-58	SLC25A28
ENSSSCG00000009972	1.408263304	5.48E-60	1.63E-58	KREMEN1
ENSSSCG00000015798	2.180535312	1.31E-59	3.89E-58	ANKRD37
ENSSSCG00000036756	-2.321162735	2.44E-59	7.24E-58	ZNF496
ENSSSCG00000003731	1.263048215	7.02E-59	2.07E-57	GAREM1
ENSSSCG00000039651	3.941716853	8.16E-59	2.40E-57	SLC2A5
ENSSSCG00000006761	-1.432717593	1.56E-58	4.56E-57	DCLRE1B
ENSSSCG00000035037	1.661798538	1.76E-58	5.11E-57	-
ENSSSCG00000038231	2.042300533	3.27E-58	9.42E-57	ABCD4
ENSSSCG00000008771	2.801741867	3.41E-58	9.81E-57	C4orf19
ENSSSCG00000016245	2.341406959	1.14E-57	3.27E-56	COL4A3
ENSSSCG00000028896	2.632793681	2.09E-57	5.94E-56	DIO1
ENSSSCG00000004645	-2.086814625	2.57E-57	7.30E-56	GABPB1
ENSSSCG00000015743	1.518329445	3.69E-57	1.05E-55	PTPN4
ENSSSCG00000016775	-1.620608506	2.03E-56	5.68E-55	ZNF777
ENSSSCG00000031831	1.022035209	3.38E-56	9.47E-55	CADM1
ENSSSCG00000040288	1.612379276	3.55E-56	9.94E-55	ARNT2
ENSSSCG00000029275	1.43388846	5.87E-56	1.63E-54	PPARGC1A
ENSSSCG00000035854	1.057470738	1.45E-55	3.99E-54	RAB11FIP3
ENSSSCG00000040186	1.210962643	1.66E-55	4.56E-54	C12orf57
ENSSSCG00000012000	1.322394296	1.72E-55	4.72E-54	GBE1
ENSSSCG00000010456	-1.215348381	2.25E-55	6.16E-54	PANK1
ENSSSCG00000003780	1.70437803	2.30E-55	6.29E-54	CRYZ
ENSSSCG00000004138	1.124600014	2.81E-55	7.66E-54	HIVEP2
ENSSSCG00000025393	1.934240981	4.89E-55	1.33E-53	-
ENSSSCG00000031518	1.112336019	9.63E-55	2.61E-53	STARD4
ENSSSCG00000032474	6.155775867	1.01E-54	2.73E-53	CXCL10
ENSSSCG00000036340	1.906054908	1.33E-54	3.59E-53	ZBTB5
ENSSSCG00000005037	1.001473467	1.73E-54	4.65E-53	ERO1A
ENSSSCG00000004684	1.00319816	1.82E-54	4.88E-53	SPG11
novel.383	-1.942226443	3.37E-54	8.99E-53	-
ENSSSCG00000008001	1.377182821	4.11E-54	1.09E-52	-
ENSSSCG00000010795	1.022825984	4.64E-54	1.23E-52	NDUFAB1
ENSSSCG00000005510	-1.162626048	6.23E-54	1.65E-52	PHF19
ENSSSCG00000032115	-1.711269927	1.06E-53	2.78E-52	OSGIN1
novel.157	1.954116675	1.57E-53	4.10E-52	-
ENSSSCG00000003090	1.369350331	2.64E-53	6.87E-52	-
ENSSSCG00000012893	1.099703285	3.34E-53	8.66E-52	UNC93B1
ENSSSCG00000031924	3.027256565	3.71E-53	9.63E-52	NKX3-1
ENSSSCG00000044495	-2.758178173	3.94E-53	1.02E-51	-
ENSSSCG00000023434	1.099123866	4.92E-53	1.27E-51	PPM1L
ENSSSCG00000010432	1.71916568	5.03E-53	1.29E-51	ASAH2
ENSSSCG00000012967	-1.406591938	5.87E-53	1.51E-51	FOSL1
ENSSSCG00000028282	-1.589226315	8.24E-53	2.11E-51	SLC1A4
ENSSSCG00000011700	1.149898815	1.25E-52	3.20E-51	CP
ENSSSCG00000022592	-2.1791705	1.38E-52	3.52E-51	FIBIN
ENSSSCG00000039953	1.367101041	5.52E-52	1.40E-50	PNRC1
ENSSSCG00000033913	2.023766805	7.77E-52	1.96E-50	C1RL
ENSSSCG00000029438	-1.574520502	8.43E-52	2.12E-50	SESN2
ENSSSCG00000016313	-1.711771506	9.93E-52	2.49E-50	HJURP
ENSSSCG00000025206	-1.512989	1.08E-51	2.70E-50	RNF19B
ENSSSCG00000023803	-1.367396468	1.15E-51	2.88E-50	ELK3
ENSSSCG00000032909	-1.038049627	2.82E-51	7.01E-50	CDCA8
ENSSSCG00000033089	6.192070707	2.98E-51	7.40E-50	-
ENSSSCG00000024096	1.03286099	4.91E-51	1.21E-49	RIPK2
ENSSSCG00000004125	1.274057933	7.38E-51	1.82E-49	STX11
ENSSSCG00000008098	-1.063414413	7.51E-51	1.85E-49	POLR1B
ENSSSCG00000023018	1.709404197	8.72E-51	2.14E-49	MCCD1
ENSSSCG00000037065	1.035932298	9.67E-51	2.37E-49	EMP2
ENSSSCG00000025023	1.49754467	1.53E-50	3.73E-49	PGGHG
ENSSSCG00000027872	-1.056853304	1.71E-50	4.17E-49	MYBL1
ENSSSCG00000028606	1.008312861	2.25E-50	5.48E-49	ZBTB7B
ENSSSCG00000001509	1.163209378	4.16E-50	1.01E-48	DAXX
ENSSSCG00000004971	1.064415617	7.77E-50	1.88E-48	TLE3
ENSSSCG00000006840	-1.464042831	1.21E-49	2.91E-48	WDR47
ENSSSCG00000014277	2.098646309	2.91E-49	6.98E-48	IRF1
ENSSSCG00000008486	1.476428494	4.65E-49	1.11E-47	GALM
ENSSSCG00000002344	-1.351051967	4.91E-49	1.17E-47	RIOX1
ENSSSCG00000029002	1.043894915	5.91E-49	1.41E-47	PNKD
ENSSSCG00000017885	2.092870217	6.80E-49	1.62E-47	SMTNL2
ENSSSCG00000006720	1.868696324	8.00E-49	1.90E-47	HAO2
ENSSSCG00000049876	2.653698631	1.49E-48	3.52E-47	-
ENSSSCG00000022224	1.110750272	1.92E-48	4.54E-47	TAF8
ENSSSCG00000000272	1.121056906	2.05E-48	4.82E-47	SP1
novel.470	1.322576348	4.59E-48	1.07E-46	-
ENSSSCG00000008836	2.18994564	9.73E-48	2.26E-46	SCFD2
ENSSSCG00000032911	-2.128735489	1.47E-47	3.41E-46	DUSP8
ENSSSCG00000025602	1.032266292	1.48E-47	3.43E-46	DOCK4
ENSSSCG00000034811	1.105948355	5.22E-47	1.20E-45	QDPR
ENSSSCG00000010311	-1.009288454	5.40E-47	1.24E-45	CAMK2G
ENSSSCG00000007089	-1.077363754	7.86E-47	1.80E-45	MGME1
ENSSSCG00000015985	2.500524081	3.26E-46	7.37E-45	HOXD3
ENSSSCG00000016687	-1.24101012	4.08E-46	9.21E-45	-
ENSSSCG00000048443	1.54067151	4.22E-46	9.52E-45	APLN
ENSSSCG00000023837	1.056400549	5.43E-46	1.22E-44	WFDC1
ENSSSCG00000015073	-1.128806124	5.94E-46	1.34E-44	TAGLN
ENSSSCG00000011837	-1.254927346	7.68E-46	1.73E-44	MELTF
ENSSSCG00000007286	1.323320239	1.01E-45	2.27E-44	ACSS2
ENSSSCG00000005465	1.490914909	1.18E-45	2.64E-44	SUSD1
ENSSSCG00000036613	-2.964271303	1.98E-45	4.40E-44	POLQ
ENSSSCG00000038521	-1.537910612	1.99E-45	4.41E-44	CHAC1
ENSSSCG00000035849	1.212999454	3.04E-45	6.73E-44	PTPRF
ENSSSCG00000006762	-1.252773067	3.66E-45	8.10E-44	AP4B1
ENSSSCG00000004687	1.386894272	5.30E-45	1.17E-43	B2M
ENSSSCG00000012315	-1.225204299	7.91E-45	1.74E-43	SYNJ2
ENSSSCG00000003509	-1.864406457	8.77E-45	1.92E-43	SH2D5
ENSSSCG00000003951	1.279926049	9.52E-45	2.08E-43	C1orf210
ENSSSCG00000000774	6.043407316	1.65E-44	3.59E-43	USP18
ENSSSCG00000001097	-2.055283785	1.67E-44	3.63E-43	RIPOR2
ENSSSCG00000017164	1.07288218	1.70E-44	3.68E-43	-
ENSSSCG00000017952	1.414000526	2.79E-44	6.03E-43	SAT2
ENSSSCG00000028691	2.150896352	2.84E-44	6.13E-43	-
ENSSSCG00000040334	-1.170375726	3.07E-44	6.63E-43	CBX6
novel.79	-2.268415494	4.36E-44	9.39E-43	-
ENSSSCG00000023630	-2.077906771	6.97E-44	1.49E-42	CPM
ENSSSCG00000007484	1.074470745	7.41E-44	1.59E-42	ZNF217
ENSSSCG00000009833	1.118662649	1.53E-43	3.24E-42	SH2B3
ENSSSCG00000030294	-1.781253685	1.81E-43	3.84E-42	ZNF398
ENSSSCG00000015407	-1.21290341	2.56E-43	5.39E-42	GNAI1
ENSSSCG00000025463	1.073557391	2.70E-43	5.68E-42	PROS1
ENSSSCG00000037524	2.138690678	4.54E-43	9.53E-42	LY6D
ENSSSCG00000025788	1.264942978	4.67E-43	9.79E-42	ENPP4
ENSSSCG00000025343	1.340737241	5.33E-43	1.11E-41	ZNF628
ENSSSCG00000000635	-1.205052055	5.55E-43	1.16E-41	MAGOHB
ENSSSCG00000010403	1.095954834	6.67E-43	1.39E-41	MARCHF8
ENSSSCG00000014093	-3.272480742	7.20E-43	1.50E-41	CRHBP
ENSSSCG00000023045	1.354158471	9.64E-43	2.00E-41	-
ENSSSCG00000039594	1.154009299	1.22E-42	2.52E-41	SSBP3
ENSSSCG00000024628	-1.195481431	1.68E-42	3.46E-41	ALKBH8
ENSSSCG00000006719	1.085091926	1.73E-42	3.57E-41	-
ENSSSCG00000027722	-1.287196306	1.86E-42	3.83E-41	BMP2K
ENSSSCG00000003859	-1.508139374	3.86E-42	7.91E-41	TUT4
ENSSSCG00000040732	1.255669845	4.19E-42	8.57E-41	WDR81
ENSSSCG00000032444	1.837741869	4.30E-42	8.77E-41	PLXDC2
ENSSSCG00000016690	-1.811064051	4.59E-42	9.35E-41	CREB5
ENSSSCG00000021646	1.051545045	5.79E-42	1.18E-40	KLF9
ENSSSCG00000016836	1.184591289	7.19E-42	1.46E-40	NADK2
ENSSSCG00000013735	1.102824808	7.41E-42	1.50E-40	JUNB
ENSSSCG00000016244	1.02671119	8.18E-42	1.66E-40	COL4A4
ENSSSCG00000001394	4.21270079	1.07E-41	2.16E-40	-
ENSSSCG00000011514	-1.11819863	1.24E-41	2.49E-40	MITF
ENSSSCG00000036883	1.031848442	1.26E-41	2.54E-40	FABP3
ENSSSCG00000010438	1.021859407	2.05E-41	4.11E-40	ATAD1
ENSSSCG00000043234	-1.41226419	3.27E-41	6.51E-40	-
ENSSSCG00000015612	1.419118276	4.55E-41	9.03E-40	IRF6
ENSSSCG00000015491	1.745550694	5.28E-41	1.05E-39	-
ENSSSCG00000000376	1.345061923	6.14E-41	1.22E-39	SUOX
ENSSSCG00000035893	1.31823855	6.92E-41	1.37E-39	-
ENSSSCG00000016134	-1.159581287	7.48E-41	1.47E-39	FASTKD2
novel.236	2.190656022	1.34E-40	2.62E-39	-
ENSSSCG00000038760	-1.198523832	1.44E-40	2.81E-39	ANKRD40
ENSSSCG00000015632	1.60720216	1.68E-40	3.27E-39	-
ENSSSCG00000044226	2.160910207	1.71E-40	3.34E-39	-
ENSSSCG00000039770	-1.067777831	2.31E-40	4.48E-39	SLC6A9
ENSSSCG00000035430	1.42080806	3.60E-40	6.95E-39	YPEL3
ENSSSCG00000014072	-2.599463661	4.22E-40	8.15E-39	ENC1
ENSSSCG00000003699	1.542033676	4.79E-40	9.24E-39	GREB1L
ENSSSCG00000008645	1.239210849	5.02E-40	9.66E-39	ID2
ENSSSCG00000009349	-1.190241333	5.50E-40	1.06E-38	RFC3
ENSSSCG00000011775	1.477907171	5.76E-40	1.10E-38	KLHL24
ENSSSCG00000020870	-1.012560647	6.09E-40	1.17E-38	-
ENSSSCG00000002001	2.682486137	6.15E-40	1.18E-38	REC8
ENSSSCG00000009644	1.170137139	9.64E-40	1.84E-38	ADAM28
ENSSSCG00000001750	1.325246873	9.78E-40	1.86E-38	PAQR8
ENSSSCG00000012309	1.142529315	1.34E-39	2.55E-38	SHROOM4
ENSSSCG00000026317	1.58135123	1.96E-39	3.72E-38	SLC10A2
ENSSSCG00000037264	-1.163598045	2.04E-39	3.85E-38	RAB31
ENSSSCG00000001392	-1.046429155	3.02E-39	5.69E-38	TCF19
ENSSSCG00000039652	-1.376591181	4.14E-39	7.78E-38	OTUD3
ENSSSCG00000004420	1.187129276	6.41E-39	1.20E-37	TRAF3IP2
ENSSSCG00000000003	1.536612369	6.54E-39	1.22E-37	TTC38
ENSSSCG00000040359	-1.065302293	8.43E-39	1.57E-37	GOLGA7B
ENSSSCG00000004974	-1.612801628	8.95E-39	1.67E-37	LARP6
ENSSSCG00000015961	-1.097030343	9.08E-39	1.69E-37	CDCA7
ENSSSCG00000023732	1.72773898	1.05E-38	1.94E-37	KLHDC7A
ENSSSCG00000026152	1.26154995	1.46E-38	2.69E-37	PRKD2
ENSSSCG00000001726	2.933803568	1.73E-38	3.17E-37	ADGRF1
ENSSSCG00000009814	1.096457291	2.12E-38	3.88E-37	ANAPC5
ENSSSCG00000003464	-1.306682563	2.22E-38	4.07E-37	DNAJC16
ENSSSCG00000004529	1.055919644	2.35E-38	4.31E-37	POLI
ENSSSCG00000009959	2.500329682	3.47E-38	6.33E-37	ASPHD2
ENSSSCG00000047902	1.930854187	5.71E-38	1.03E-36	-
ENSSSCG00000010148	1.705323791	5.74E-38	1.04E-36	ERO1B
ENSSSCG00000013491	1.336767961	6.38E-38	1.15E-36	TJP3
ENSSSCG00000005437	-1.004465263	8.22E-38	1.48E-36	KLF4
ENSSSCG00000000233	1.057234548	8.37E-38	1.50E-36	ACVR1B
ENSSSCG00000027718	-1.069914356	8.43E-38	1.51E-36	HAUS3
ENSSSCG00000029877	-1.199439262	9.26E-38	1.66E-36	MKRN2
ENSSSCG00000040267	1.181461767	1.38E-37	2.46E-36	-
ENSSSCG00000006095	-1.276439989	2.08E-37	3.69E-36	CCNE2
ENSSSCG00000006987	-1.29804273	3.71E-37	6.59E-36	SLC7A2
ENSSSCG00000004434	1.803237989	4.55E-37	8.03E-36	FRK
ENSSSCG00000015568	-1.038522721	6.96E-37	1.22E-35	RNF2
ENSSSCG00000031367	2.342571096	8.95E-37	1.56E-35	AADAC
novel.89	-2.839473239	1.46E-36	2.54E-35	-
ENSSSCG00000027855	3.670675379	1.59E-36	2.76E-35	SOCS1
ENSSSCG00000021132	1.664974717	1.87E-36	3.23E-35	PLD5
ENSSSCG00000051428	1.210167323	7.85E-36	1.34E-34	-
ENSSSCG00000022419	-1.206641473	1.20E-35	2.04E-34	FEM1B
ENSSSCG00000035281	1.115463009	1.80E-35	3.03E-34	ZNF292
ENSSSCG00000001715	1.106320788	2.49E-35	4.17E-34	ENPP5
ENSSSCG00000013403	1.0419103	2.60E-35	4.35E-34	GALNT18
ENSSSCG00000011400	1.180762479	2.83E-35	4.73E-34	SEMA3B
ENSSSCG00000016742	2.913759992	2.88E-35	4.81E-34	MYO1G
ENSSSCG00000013114	3.895754914	3.85E-35	6.40E-34	SLC15A3
ENSSSCG00000038459	-1.012605276	6.16E-35	1.02E-33	SURF2
ENSSSCG00000009844	-1.023052751	6.77E-35	1.11E-33	HSPB8
ENSSSCG00000015600	-1.062470015	9.94E-35	1.63E-33	DTL
ENSSSCG00000027447	1.061639178	1.11E-34	1.81E-33	TMTC1
ENSSSCG00000025156	1.155468263	1.34E-34	2.18E-33	BRWD3
ENSSSCG00000027429	-1.231629732	1.50E-34	2.45E-33	YARS2
ENSSSCG00000007244	-1.194321492	1.62E-34	2.63E-33	POFUT1
ENSSSCG00000006233	3.516019147	1.75E-34	2.84E-33	CA8
ENSSSCG00000027045	2.093509252	4.60E-34	7.37E-33	LRRC56
ENSSSCG00000020803	-1.139512312	4.64E-34	7.43E-33	BRPF3
ENSSSCG00000007351	-1.103274958	5.52E-34	8.81E-33	FAM83D
ENSSSCG00000040252	-1.628509781	5.97E-34	9.53E-33	-
ENSSSCG00000013145	1.312733673	6.35E-34	1.01E-32	DTX4
ENSSSCG00000023176	-1.465824501	7.25E-34	1.15E-32	TROAP
ENSSSCG00000017793	-1.010441291	1.05E-33	1.65E-32	ANKRD13B
ENSSSCG00000025423	1.095042611	1.24E-33	1.97E-32	KCNK5
ENSSSCG00000003455	1.134199873	1.37E-33	2.15E-32	FHAD1
ENSSSCG00000013440	2.140585626	1.37E-33	2.16E-32	ATP8B3
ENSSSCG00000010853	1.321504547	1.37E-33	2.16E-32	EPHX1
ENSSSCG00000028805	1.494739437	1.71E-33	2.68E-32	PTPRM
ENSSSCG00000000148	2.089392276	4.08E-33	6.36E-32	-
ENSSSCG00000016191	-1.338214731	4.67E-33	7.27E-32	-
ENSSSCG00000000453	1.010766314	5.23E-33	8.10E-32	ATP23
ENSSSCG00000007199	3.402627277	5.36E-33	8.28E-32	SLC52A3
ENSSSCG00000009389	-1.270800424	6.09E-33	9.39E-32	TRIM13
ENSSSCG00000036643	-1.013833514	9.01E-33	1.38E-31	RBSN
ENSSSCG00000036363	1.598641927	1.03E-32	1.57E-31	-
ENSSSCG00000027371	1.053908447	1.10E-32	1.68E-31	PCDHGA4
ENSSSCG00000049630	1.52400922	1.13E-32	1.72E-31	DEPTOR
ENSSSCG00000013004	1.708901973	1.34E-32	2.04E-31	TM7SF2
ENSSSCG00000017803	-1.441855909	1.50E-32	2.28E-31	TIMM22
ENSSSCG00000012890	3.246011437	1.68E-32	2.54E-31	TCIRG1
ENSSSCG00000034260	1.508086778	3.28E-32	4.94E-31	GDF15
ENSSSCG00000015976	-1.609590826	4.30E-32	6.47E-31	LNPK
ENSSSCG00000033009	1.804065096	4.37E-32	6.57E-31	GCNT2
ENSSSCG00000014055	1.171768054	8.12E-32	1.21E-30	CDHR2
ENSSSCG00000000623	5.073935683	9.10E-32	1.35E-30	BCL2L14
ENSSSCG00000038991	1.057107636	1.12E-31	1.65E-30	-
ENSSSCG00000009542	3.899188687	1.39E-31	2.06E-30	TNFSF13B
ENSSSCG00000013940	-1.581293149	1.51E-31	2.22E-30	NLRP3
ENSSSCG00000031348	1.872118011	1.77E-31	2.60E-30	ALPK1
ENSSSCG00000034242	2.076964532	2.15E-31	3.15E-30	HNF4G
ENSSSCG00000002474	3.571294403	2.16E-31	3.17E-30	PPP4R4
novel.790	1.602637268	2.55E-31	3.73E-30	-
ENSSSCG00000027472	1.177588963	2.71E-31	3.97E-30	GCA
ENSSSCG00000002145	-2.266662869	3.21E-31	4.68E-30	TTC5
ENSSSCG00000012885	1.06144087	3.38E-31	4.93E-30	LRP5
ENSSSCG00000016175	-1.154440064	4.91E-31	7.12E-30	MREG
ENSSSCG00000012551	2.209970214	5.28E-31	7.64E-30	RNF128
ENSSSCG00000015557	1.567883313	6.13E-31	8.86E-30	NMNAT2
ENSSSCG00000009225	1.274924551	6.24E-31	9.01E-30	HSD17B11
ENSSSCG00000016255	1.759673076	7.20E-31	1.04E-29	-
ENSSSCG00000038580	1.208010438	1.17E-30	1.68E-29	FUT1
ENSSSCG00000026731	-1.124358275	1.31E-30	1.86E-29	CEP85
ENSSSCG00000000206	1.11505581	1.99E-30	2.83E-29	FAIM2
ENSSSCG00000024257	1.425886442	2.40E-30	3.41E-29	CEMIP2
ENSSSCG00000013895	1.244415381	2.81E-30	3.97E-29	MAST3
ENSSSCG00000009584	1.177014364	3.78E-30	5.33E-29	SEMA4D
ENSSSCG00000049704	2.41975207	7.79E-30	1.09E-28	-
ENSSSCG00000005607	2.551214442	8.21E-30	1.14E-28	RALGPS1
ENSSSCG00000003428	1.32634242	9.23E-30	1.28E-28	MTHFR
ENSSSCG00000006512	1.098158263	1.54E-29	2.12E-28	FDPS
ENSSSCG00000001419	2.610998814	1.63E-29	2.24E-28	SLC44A4
ENSSSCG00000011570	-1.075911318	1.65E-29	2.27E-28	IRAK2
ENSSSCG00000037125	3.91997423	2.45E-29	3.34E-28	TMEM252
ENSSSCG00000007288	1.055273534	3.47E-29	4.70E-28	MYH7B
ENSSSCG00000035511	1.769321859	4.04E-29	5.47E-28	C1QTNF1
ENSSSCG00000009138	2.052266275	4.58E-29	6.17E-28	-
ENSSSCG00000015742	-1.586277542	5.09E-29	6.85E-28	TMEM177
ENSSSCG00000009817	2.842201733	5.12E-29	6.88E-28	P2RX7
ENSSSCG00000010012	-1.577220047	5.56E-29	7.46E-28	SLC35E4
ENSSSCG00000038614	1.330852775	6.24E-29	8.35E-28	NENF
ENSSSCG00000013880	-1.096205738	6.27E-29	8.38E-28	-
ENSSSCG00000014098	1.134170682	6.44E-29	8.60E-28	WDR41
ENSSSCG00000014011	2.637039616	7.89E-29	1.05E-27	RASGEF1C
ENSSSCG00000016611	1.219702322	8.27E-29	1.10E-27	CADPS2
ENSSSCG00000030209	3.038935166	9.09E-29	1.21E-27	MFNG
ENSSSCG00000004948	1.814056297	1.01E-28	1.34E-27	SMAD6
ENSSSCG00000049797	2.532917866	1.59E-28	2.09E-27	-
ENSSSCG00000002412	1.913129329	2.11E-28	2.77E-27	STON2
ENSSSCG00000040400	-1.366237956	2.15E-28	2.82E-27	GPR19
ENSSSCG00000009904	-1.054379099	2.22E-28	2.91E-27	DYNLL1
novel.254	-1.233312645	3.12E-28	4.06E-27	-
ENSSSCG00000005503	1.571126496	3.20E-28	4.16E-27	TLR4
ENSSSCG00000008812	1.19164092	3.21E-28	4.16E-27	ATP10D
ENSSSCG00000000295	1.041287825	3.50E-28	4.53E-27	NCKAP1L
ENSSSCG00000013352	-1.14520847	4.18E-28	5.39E-27	E2F8
ENSSSCG00000000948	2.181988409	5.11E-28	6.57E-27	SYT1
ENSSSCG00000032827	1.085682873	6.40E-28	8.21E-27	DNAH5
ENSSSCG00000040224	1.955917024	7.39E-28	9.47E-27	RSPH1
ENSSSCG00000025704	1.705753944	7.70E-28	9.86E-27	DENND2D
ENSSSCG00000023684	-1.513437877	8.70E-28	1.11E-26	MT1A
ENSSSCG00000016053	1.739033606	9.59E-28	1.22E-26	NEMP2
ENSSSCG00000011979	-1.995911767	1.17E-27	1.49E-26	GPR15
ENSSSCG00000014376	-1.039335256	1.30E-27	1.65E-26	HARS2
ENSSSCG00000001252	3.869648721	1.34E-27	1.70E-26	UBD
ENSSSCG00000022341	2.10627642	2.64E-27	3.32E-26	TMEM207
ENSSSCG00000003423	4.179912283	2.99E-27	3.75E-26	DRAXIN
ENSSSCG00000006065	-1.415889932	3.12E-27	3.89E-26	ANKRD46
ENSSSCG00000026404	-1.611578393	4.08E-27	5.08E-26	SERTAD4
ENSSSCG00000000276	-1.363420418	4.32E-27	5.37E-26	TARBP2
ENSSSCG00000028635	2.36577809	4.98E-27	6.19E-26	-
ENSSSCG00000007243	-1.758442904	5.60E-27	6.95E-26	PLAGL2
ENSSSCG00000004659	2.483617092	5.80E-27	7.18E-26	SLC12A1
ENSSSCG00000004791	2.05053412	6.92E-27	8.53E-26	RASGRP1
ENSSSCG00000011358	1.407799885	7.39E-27	9.10E-26	TREX1
ENSSSCG00000038257	2.619439669	1.04E-26	1.27E-25	SGCZ
ENSSSCG00000000466	-1.503440563	1.14E-26	1.39E-25	XPOT
ENSSSCG00000012238	1.177053052	1.18E-26	1.44E-25	-
ENSSSCG00000027266	2.011437218	1.46E-26	1.78E-25	PNPLA3
ENSSSCG00000006172	2.399863273	2.00E-26	2.43E-25	PI15
ENSSSCG00000010212	1.308883991	2.29E-26	2.78E-25	-
ENSSSCG00000012659	-1.073621843	2.61E-26	3.16E-25	ZNF280C
novel.199	2.308916441	3.01E-26	3.63E-25	-
ENSSSCG00000043089	1.484416209	3.13E-26	3.77E-25	-
ENSSSCG00000033392	3.450731795	3.71E-26	4.44E-25	SCML4
ENSSSCG00000028977	1.869756587	5.26E-26	6.28E-25	DOK6
ENSSSCG00000008867	1.900826759	5.45E-26	6.50E-25	CTSO
ENSSSCG00000011895	2.284636193	6.44E-26	7.65E-25	PLA1A
ENSSSCG00000004607	-1.286763903	7.01E-26	8.31E-25	PYGO1
ENSSSCG00000025924	3.065807358	8.98E-26	1.06E-24	IGFBP5
ENSSSCG00000040869	-1.254713531	9.73E-26	1.15E-24	INPP5E
ENSSSCG00000017776	-1.163014085	1.18E-25	1.39E-24	ERAL1
ENSSSCG00000029985	-1.397771954	1.27E-25	1.50E-24	ARL10
ENSSSCG00000032453	-1.135318747	1.31E-25	1.54E-24	SUV39H1
ENSSSCG00000006394	1.323297716	1.69E-25	1.97E-24	CFAP45
ENSSSCG00000028359	1.010635693	2.08E-25	2.43E-24	BST1
ENSSSCG00000028506	1.003375822	2.42E-25	2.82E-24	YIPF1
ENSSSCG00000031557	1.025594727	2.92E-25	3.40E-24	CHCHD6
ENSSSCG00000010644	-1.3260604	3.08E-25	3.58E-24	DCLRE1A
ENSSSCG00000015569	1.450306666	3.95E-25	4.55E-24	SWT1
ENSSSCG00000025410	1.243965885	3.99E-25	4.59E-24	PRSS16
ENSSSCG00000027198	1.176178021	4.56E-25	5.24E-24	PDK2
ENSSSCG00000008020	1.665903735	4.67E-25	5.36E-24	IFT140
ENSSSCG00000001049	2.099936107	4.73E-25	5.42E-24	HIVEP1
ENSSSCG00000036476	1.035471885	4.89E-25	5.60E-24	REEP3
ENSSSCG00000015286	-1.086480057	6.27E-25	7.15E-24	DSTYK
novel.697	-1.242711676	6.51E-25	7.39E-24	-
ENSSSCG00000004180	3.795783133	7.25E-25	8.22E-24	-
ENSSSCG00000008051	1.919869015	7.61E-25	8.62E-24	ABCA3
ENSSSCG00000032428	1.074567793	8.87E-25	1.00E-23	ARSA
novel.320	-1.772137151	1.07E-24	1.20E-23	-
ENSSSCG00000011069	1.826503498	1.37E-24	1.53E-23	ARMC4
ENSSSCG00000015496	-1.068477565	1.42E-24	1.58E-23	CENPL
ENSSSCG00000027417	1.105650912	1.42E-24	1.59E-23	LDLRAD4
ENSSSCG00000008753	-1.167179673	1.49E-24	1.66E-23	ADGRA3
ENSSSCG00000035366	-1.199498551	1.70E-24	1.89E-23	MFHAS1
ENSSSCG00000025187	-1.089025953	1.71E-24	1.89E-23	TMEM126A
ENSSSCG00000027556	1.601301879	1.90E-24	2.10E-23	RSRC1
ENSSSCG00000029281	1.062511168	2.16E-24	2.38E-23	PCDHAC2
ENSSSCG00000016290	1.344141928	2.24E-24	2.46E-23	EFHD1
ENSSSCG00000040617	1.025169756	2.58E-24	2.84E-23	TNFAIP8
ENSSSCG00000032262	1.007965604	2.80E-24	3.08E-23	IDUA
novel.496	5.423100574	3.42E-24	3.74E-23	-
ENSSSCG00000011119	1.123075313	3.45E-24	3.77E-23	ECHDC3
ENSSSCG00000001042	1.578546821	3.93E-24	4.29E-23	MAK
ENSSSCG00000033207	3.340111473	4.38E-24	4.78E-23	SULT2A1
ENSSSCG00000021791	1.148504949	4.57E-24	4.99E-23	SENP7
ENSSSCG00000017356	2.862839035	6.29E-24	6.83E-23	FAM171A2
ENSSSCG00000035331	1.311881777	6.35E-24	6.89E-23	-
ENSSSCG00000016459	1.138806276	6.48E-24	7.03E-23	EPHA1
ENSSSCG00000004713	-2.404858408	6.82E-24	7.38E-23	TGM5
ENSSSCG00000033594	1.437123974	7.21E-24	7.80E-23	-
ENSSSCG00000000189	1.393301918	9.13E-24	9.84E-23	LMBR1L
ENSSSCG00000009531	-1.197354995	1.05E-23	1.13E-22	TEX30
ENSSSCG00000027710	1.671599462	1.08E-23	1.16E-22	PDZD3
ENSSSCG00000036248	1.319524448	1.35E-23	1.44E-22	-
ENSSSCG00000033185	1.104150704	1.45E-23	1.54E-22	PPP2R3A
ENSSSCG00000000778	1.921334966	1.92E-23	2.03E-22	CPNE8
novel.598	8.459513128	2.07E-23	2.19E-22	-
ENSSSCG00000011929	1.22179298	2.17E-23	2.28E-22	SLC35A5
ENSSSCG00000022993	1.029710776	2.28E-23	2.40E-22	TBC1D8B
ENSSSCG00000027426	1.049815608	2.49E-23	2.62E-22	BCL3
ENSSSCG00000003908	1.595358839	2.55E-23	2.68E-22	TSPAN1
ENSSSCG00000020872	1.383164284	2.85E-23	2.98E-22	-
ENSSSCG00000023258	2.424802299	3.08E-23	3.22E-22	CLEC4F
ENSSSCG00000010240	-1.032308673	3.72E-23	3.88E-22	DNA2
ENSSSCG00000015345	1.224122662	4.49E-23	4.67E-22	GLCCI1
ENSSSCG00000038970	-1.608283306	4.54E-23	4.72E-22	BCL2L15
ENSSSCG00000042607	1.676083167	4.75E-23	4.93E-22	THBD
ENSSSCG00000001718	1.348341564	4.77E-23	4.95E-22	CYP39A1
ENSSSCG00000008340	1.038371567	5.12E-23	5.30E-22	ANTXR1
ENSSSCG00000024914	3.301987359	5.31E-23	5.49E-22	-
ENSSSCG00000013300	1.099388533	5.52E-23	5.70E-22	EHF
ENSSSCG00000017199	-1.031239031	5.86E-23	6.05E-22	TRIM47
ENSSSCG00000037733	1.452372306	6.12E-23	6.31E-22	TRIQK
ENSSSCG00000011690	3.139073554	6.84E-23	7.04E-22	PLSCR4
ENSSSCG00000003854	1.274972155	7.41E-23	7.61E-22	ECHDC2
ENSSSCG00000012566	-1.258698822	7.64E-23	7.83E-22	-
ENSSSCG00000008456	1.573962559	1.04E-22	1.06E-21	PLEKHH2
ENSSSCG00000006853	-2.127783758	1.20E-22	1.22E-21	PRMT6
ENSSSCG00000000110	1.047831397	1.20E-22	1.23E-21	PLA2G6
ENSSSCG00000023749	-1.271818792	1.28E-22	1.30E-21	-
ENSSSCG00000031821	-1.181156518	1.78E-22	1.80E-21	-
ENSSSCG00000006648	1.43960294	1.85E-22	1.86E-21	CTSS
ENSSSCG00000002494	1.942144127	1.88E-22	1.89E-21	CLMN
ENSSSCG00000051209	2.716782485	2.10E-22	2.11E-21	-
ENSSSCG00000011965	1.484591095	2.47E-22	2.47E-21	TMEM45A
ENSSSCG00000001826	1.391092024	3.30E-22	3.29E-21	CFAP100
ENSSSCG00000008820	1.204424394	3.32E-22	3.31E-21	TEC
ENSSSCG00000002831	1.158324127	3.64E-22	3.61E-21	IRX3
ENSSSCG00000011522	1.492054279	4.31E-22	4.26E-21	CNTN3
ENSSSCG00000028051	2.093825968	5.41E-22	5.33E-21	ZNF385C
ENSSSCG00000037682	1.407742314	7.00E-22	6.87E-21	HFE
ENSSSCG00000016270	2.540986336	7.39E-22	7.25E-21	C2orf72
ENSSSCG00000036314	-1.441044917	7.45E-22	7.30E-21	HHEX
ENSSSCG00000004053	2.006201357	7.82E-22	7.65E-21	TAGAP
ENSSSCG00000010445	-1.23494353	8.27E-22	8.09E-21	ANKRD22
ENSSSCG00000005388	1.511437122	1.54E-21	1.49E-20	INVS
ENSSSCG00000008227	1.524127649	1.57E-21	1.52E-20	ST3GAL5
ENSSSCG00000027361	1.213490774	2.80E-21	2.67E-20	OVOL1
ENSSSCG00000016306	-1.014862134	4.39E-21	4.16E-20	USP40
ENSSSCG00000021744	-1.063251438	4.72E-21	4.47E-20	-
ENSSSCG00000009852	1.057405991	4.82E-21	4.55E-20	VSIG10
ENSSSCG00000003348	1.038468648	5.90E-21	5.56E-20	-
ENSSSCG00000005067	1.491997496	6.89E-21	6.47E-20	CCDC198
ENSSSCG00000004716	1.322502618	8.53E-21	7.98E-20	TMEM62
ENSSSCG00000007899	1.985055462	1.09E-20	1.01E-19	-
ENSSSCG00000015579	-1.714710965	1.09E-20	1.01E-19	PTGS2
ENSSSCG00000000837	1.040632288	1.13E-20	1.05E-19	CHST11
ENSSSCG00000042874	-1.202249065	1.30E-20	1.20E-19	ZNF22
ENSSSCG00000024479	-2.016618363	1.53E-20	1.42E-19	ELAC1
novel.279	1.42925597	1.92E-20	1.77E-19	-
ENSSSCG00000003506	1.212627811	2.08E-20	1.91E-19	PINK1
ENSSSCG00000004678	4.218113331	2.08E-20	1.91E-19	DUOX2
ENSSSCG00000005975	1.174310417	2.23E-20	2.04E-19	MTSS1
novel.707	1.670422499	2.30E-20	2.11E-19	-
ENSSSCG00000010497	1.744185722	2.40E-20	2.20E-19	ENTPD1
ENSSSCG00000033222	1.817262527	2.89E-20	2.64E-19	TRIM14
ENSSSCG00000031610	6.00962504	2.93E-20	2.67E-19	-
ENSSSCG00000003777	1.375357246	3.10E-20	2.83E-19	SLC44A5
ENSSSCG00000009197	1.871959052	3.23E-20	2.94E-19	GRID2
ENSSSCG00000017396	-1.17783825	3.30E-20	3.00E-19	PSMC3IP
ENSSSCG00000009051	-1.651193034	3.33E-20	3.02E-19	IL15
ENSSSCG00000034229	-1.113287489	3.49E-20	3.17E-19	MIS18A
ENSSSCG00000032119	-1.07136754	3.85E-20	3.48E-19	CRCP
ENSSSCG00000006525	1.185378225	4.20E-20	3.79E-19	-
ENSSSCG00000039327	1.555695665	4.78E-20	4.30E-19	DAPP1
ENSSSCG00000034167	1.059077337	5.03E-20	4.53E-19	SLC5A3
ENSSSCG00000007704	-1.040192267	6.12E-20	5.49E-19	NSUN5
ENSSSCG00000005180	-1.169492247	6.61E-20	5.91E-19	BNC2
ENSSSCG00000036956	1.547514071	7.77E-20	6.92E-19	SOCS3
ENSSSCG00000031300	1.406689413	8.30E-20	7.38E-19	AGBL4
ENSSSCG00000035594	1.054349129	1.62E-19	1.43E-18	PRSS22
novel.561	2.350489991	2.13E-19	1.86E-18	-
ENSSSCG00000027701	1.095095068	2.40E-19	2.10E-18	RP2
ENSSSCG00000036553	1.663029756	3.11E-19	2.71E-18	SAMD12
ENSSSCG00000042315	2.082166146	3.45E-19	3.00E-18	-
ENSSSCG00000024556	-1.317314254	3.85E-19	3.34E-18	ZNF445
ENSSSCG00000003736	-1.067958957	3.90E-19	3.38E-18	ASXL3
ENSSSCG00000002786	1.079396518	4.05E-19	3.50E-18	ELMO3
ENSSSCG00000017251	1.53444283	4.27E-19	3.68E-18	SOX9
ENSSSCG00000028148	1.635245526	4.76E-19	4.10E-18	DMD
ENSSSCG00000016810	1.860042278	5.47E-19	4.70E-18	-
ENSSSCG00000003439	1.779147477	6.90E-19	5.92E-18	DHRS3
ENSSSCG00000023235	2.856056064	7.49E-19	6.41E-18	MAN1C1
ENSSSCG00000014349	1.510114042	7.67E-19	6.55E-18	STING1
novel.701	1.230535775	9.04E-19	7.71E-18	-
ENSSSCG00000015009	-1.195167245	9.73E-19	8.28E-18	POGLUT3
ENSSSCG00000001025	-1.075596339	1.08E-18	9.19E-18	DSP
ENSSSCG00000034390	1.417840011	1.18E-18	1.00E-17	CARD11
ENSSSCG00000006479	1.470165069	1.29E-18	1.09E-17	TTC24
novel.409	2.668636777	1.29E-18	1.09E-17	-
ENSSSCG00000004172	7.553819495	1.38E-18	1.17E-17	SLC2A12
ENSSSCG00000023743	-2.176046904	1.49E-18	1.26E-17	CLDN6
ENSSSCG00000032652	5.102791939	1.52E-18	1.28E-17	-
ENSSSCG00000034708	-1.299552033	1.64E-18	1.38E-17	PITX2
ENSSSCG00000029189	2.410978485	1.80E-18	1.51E-17	DCHS1
ENSSSCG00000033880	1.563582568	1.81E-18	1.51E-17	TSPAN32
ENSSSCG00000022672	1.716797382	1.82E-18	1.53E-17	TRPM4
ENSSSCG00000004262	-1.363579293	1.86E-18	1.56E-17	KPNA5
ENSSSCG00000033015	1.024049882	1.98E-18	1.66E-17	B3GNT7
ENSSSCG00000047571	1.338038415	2.00E-18	1.68E-17	-
ENSSSCG00000045498	-1.666226056	2.18E-18	1.82E-17	-
ENSSSCG00000016443	1.021482757	2.18E-18	1.82E-17	TMEM176A
ENSSSCG00000050772	-1.613257522	2.98E-18	2.46E-17	-
ENSSSCG00000008978	5.643009469	3.02E-18	2.50E-17	CXCL11
novel.726	-1.568111848	4.91E-18	4.02E-17	-
ENSSSCG00000032946	1.321005249	5.72E-18	4.67E-17	-
ENSSSCG00000001983	1.592273253	6.20E-18	5.05E-17	SDR39U1
ENSSSCG00000012138	1.187894266	6.26E-18	5.09E-17	ACE2
ENSSSCG00000003145	2.461112321	7.17E-18	5.81E-17	FUT2
ENSSSCG00000001680	-1.041525683	7.54E-18	6.09E-17	ABCC10
ENSSSCG00000010036	1.899564894	7.65E-18	6.18E-17	SLC5A1
ENSSSCG00000007814	1.281146472	9.82E-18	7.89E-17	KIAA0556
ENSSSCG00000006143	1.147021083	1.01E-17	8.09E-17	CA13
ENSSSCG00000004071	-1.021440091	1.13E-17	9.09E-17	CNKSR3
ENSSSCG00000040607	1.647654369	1.19E-17	9.54E-17	MAF
novel.747	1.07247471	1.27E-17	1.01E-16	-
ENSSSCG00000009682	1.150815112	1.29E-17	1.03E-16	HMBOX1
ENSSSCG00000030016	1.971245926	1.47E-17	1.17E-16	PDE9A
ENSSSCG00000033816	1.506784639	1.54E-17	1.23E-16	-
ENSSSCG00000000751	-1.130392763	1.61E-17	1.28E-16	CCDC77
ENSSSCG00000005278	1.262624765	1.85E-17	1.47E-16	-
ENSSSCG00000042233	1.444027537	1.88E-17	1.49E-16	-
ENSSSCG00000001101	1.173640225	2.00E-17	1.58E-16	SCGN
ENSSSCG00000024697	1.442643228	2.01E-17	1.59E-16	TMEM125
ENSSSCG00000007146	4.151231812	2.06E-17	1.63E-16	SIGLEC1
ENSSSCG00000004093	1.353147614	2.52E-17	1.98E-16	IYD
ENSSSCG00000012394	1.874249745	3.23E-17	2.53E-16	GJB1
ENSSSCG00000011683	-1.709984968	3.92E-17	3.06E-16	PAQR9
ENSSSCG00000010608	-1.233701991	4.43E-17	3.44E-16	SFR1
ENSSSCG00000038429	-1.366449976	4.52E-17	3.51E-16	-
ENSSSCG00000016334	1.185953344	4.88E-17	3.78E-16	SCLY
ENSSSCG00000039756	1.459742248	5.70E-17	4.40E-16	FOXC1
ENSSSCG00000033350	1.3982146	6.80E-17	5.22E-16	-
ENSSSCG00000046624	-1.515923052	6.97E-17	5.35E-16	-
ENSSSCG00000016254	1.961020566	7.21E-17	5.53E-16	-
ENSSSCG00000017415	1.033628856	8.15E-17	6.23E-16	TTC25
ENSSSCG00000035828	-1.927835924	8.72E-17	6.65E-16	ARHGEF4
ENSSSCG00000016900	-2.749889873	1.01E-16	7.70E-16	ESM1
ENSSSCG00000004535	1.133925741	1.03E-16	7.83E-16	TCF4
ENSSSCG00000011178	-1.120103508	1.17E-16	8.83E-16	CPNE4
novel.260	-2.54594462	1.24E-16	9.36E-16	-
ENSSSCG00000037234	2.620436372	1.29E-16	9.72E-16	CLDN2
ENSSSCG00000000292	2.077010091	1.34E-16	1.01E-15	ZNF385A
ENSSSCG00000023084	1.263595756	1.35E-16	1.02E-15	ATP2B2
ENSSSCG00000039158	4.886539125	1.35E-16	1.02E-15	-
ENSSSCG00000039472	-2.014755563	1.61E-16	1.21E-15	SLC30A1
ENSSSCG00000002768	-1.007984641	2.02E-16	1.51E-15	CENPT
ENSSSCG00000030477	-2.198858921	2.26E-16	1.68E-15	SNORA61
ENSSSCG00000032607	5.766497027	2.28E-16	1.70E-15	ALPL
ENSSSCG00000037424	1.401587216	2.60E-16	1.93E-15	CDK19
ENSSSCG00000011859	1.053347223	2.83E-16	2.09E-15	-
ENSSSCG00000028184	3.126871642	2.84E-16	2.10E-15	DNAH1
ENSSSCG00000042162	-1.426539847	3.24E-16	2.39E-15	KCNJ11
ENSSSCG00000038693	1.437203409	3.50E-16	2.58E-15	RAB19
ENSSSCG00000023627	1.453991237	3.56E-16	2.62E-15	-
ENSSSCG00000003644	-1.219137366	3.59E-16	2.64E-15	FHL3
ENSSSCG00000030378	1.200790334	3.90E-16	2.86E-15	LIMK1
novel.542	1.940028053	3.98E-16	2.91E-15	-
ENSSSCG00000015540	1.703026746	4.29E-16	3.13E-15	MR1
ENSSSCG00000009101	-1.126881453	4.37E-16	3.19E-15	PRDM5
ENSSSCG00000028699	1.846348686	4.65E-16	3.39E-15	NEIL2
ENSSSCG00000005000	-1.067810932	5.06E-16	3.68E-15	FANCM
ENSSSCG00000002718	1.291620352	5.43E-16	3.95E-15	FA2H
ENSSSCG00000022676	1.567934734	5.80E-16	4.22E-15	OPHN1
ENSSSCG00000012132	2.963350618	5.84E-16	4.24E-15	ASB9
ENSSSCG00000015592	-1.018364871	6.02E-16	4.36E-15	TATDN3
ENSSSCG00000023247	1.097457507	6.22E-16	4.51E-15	OPTN
ENSSSCG00000031856	-1.167623153	6.69E-16	4.84E-15	DACT1
ENSSSCG00000012257	1.107757101	7.23E-16	5.22E-15	-
ENSSSCG00000017254	2.991064493	7.79E-16	5.62E-15	MAP2K6
ENSSSCG00000046210	4.191504081	8.36E-16	6.02E-15	-
ENSSSCG00000030513	1.890892735	9.59E-16	6.88E-15	CFAP74
ENSSSCG00000027847	-1.454798465	1.07E-15	7.68E-15	CSKMT
ENSSSCG00000006590	4.135165175	1.14E-15	8.12E-15	S100A8
ENSSSCG00000022128	1.153510264	1.14E-15	8.14E-15	MXI1
novel.391	1.903481991	1.15E-15	8.22E-15	-
ENSSSCG00000002385	2.20267691	1.20E-15	8.59E-15	TGFB3
ENSSSCG00000037334	1.314018719	1.36E-15	9.65E-15	ADSS1
ENSSSCG00000024418	-1.000218033	1.58E-15	1.12E-14	RHOU
ENSSSCG00000034407	1.21473824	1.72E-15	1.21E-14	AMN1
ENSSSCG00000039166	-1.751447876	2.17E-15	1.52E-14	WTIP
ENSSSCG00000017128	1.600943845	2.43E-15	1.70E-14	-
ENSSSCG00000031666	-1.743480136	2.43E-15	1.70E-14	C11orf95
ENSSSCG00000008090	1.931366528	3.63E-15	2.51E-14	IL1A
ENSSSCG00000029037	-1.647993906	3.69E-15	2.56E-14	DRD1
ENSSSCG00000035969	1.010145388	3.71E-15	2.57E-14	THRA
ENSSSCG00000010475	-1.888459316	3.84E-15	2.66E-14	CYP26A1
ENSSSCG00000013894	1.319990078	3.90E-15	2.70E-14	IL12RB1
ENSSSCG00000004647	-1.208596295	3.98E-15	2.75E-14	DTWD1
novel.221	5.652709736	4.35E-15	3.00E-14	-
ENSSSCG00000014235	-3.248978111	4.39E-15	3.03E-14	SNCAIP
ENSSSCG00000024743	2.543600629	5.53E-15	3.80E-14	-
ENSSSCG00000000754	-1.555430108	5.69E-15	3.91E-14	RAD52
ENSSSCG00000013742	2.225147587	6.58E-15	4.50E-14	NFIX
ENSSSCG00000034765	2.442038303	7.87E-15	5.36E-14	PIEZO2
ENSSSCG00000005249	-3.092261625	8.41E-15	5.72E-14	FAM189A2
ENSSSCG00000006888	1.34250652	9.04E-15	6.14E-14	SLC44A3
ENSSSCG00000015413	1.573221414	1.03E-14	6.98E-14	FGL2
ENSSSCG00000001910	1.876313999	1.14E-14	7.69E-14	ISLR
ENSSSCG00000040919	1.372387039	1.14E-14	7.72E-14	RTN4RL2
ENSSSCG00000009083	1.066720827	1.27E-14	8.56E-14	SPRY1
ENSSSCG00000003832	1.0540277	1.39E-14	9.35E-14	TACSTD2
ENSSSCG00000018051	-1.386718359	1.41E-14	9.44E-14	COPS3
ENSSSCG00000046945	-1.141175888	1.46E-14	9.79E-14	-
ENSSSCG00000033043	1.751759588	1.50E-14	1.01E-13	SHANK2
ENSSSCG00000001975	1.126131531	1.51E-14	1.01E-13	PRKD1
ENSSSCG00000039807	3.396563512	1.66E-14	1.11E-13	-
ENSSSCG00000011393	4.378696886	1.74E-14	1.16E-13	UBA7
ENSSSCG00000032321	1.571445843	2.12E-14	1.41E-13	MGAT4C
ENSSSCG00000020970	2.386871029	2.19E-14	1.45E-13	IL6
ENSSSCG00000015653	9.217907783	2.36E-14	1.56E-13	IL19
ENSSSCG00000024881	1.138519933	2.39E-14	1.58E-13	TCP11L2
ENSSSCG00000041230	-1.44649162	2.67E-14	1.76E-13	-
novel.904	-2.185600636	2.93E-14	1.92E-13	-
ENSSSCG00000013028	1.050379364	3.10E-14	2.03E-13	ESRRA
ENSSSCG00000050527	3.539501211	3.12E-14	2.04E-13	-
novel.225	2.184172813	3.19E-14	2.09E-13	-
novel.387	1.520707918	3.19E-14	2.09E-13	-
ENSSSCG00000029815	-1.127530392	3.51E-14	2.29E-13	SRGAP1
ENSSSCG00000011443	2.297660677	3.61E-14	2.36E-13	STAB1
ENSSSCG00000002672	1.137018489	3.67E-14	2.39E-13	MEAK7
ENSSSCG00000013339	1.960933544	3.75E-14	2.44E-13	ANO3
ENSSSCG00000008387	-1.537297438	4.01E-14	2.61E-13	PEX13
ENSSSCG00000005992	-1.200323253	4.02E-14	2.62E-13	SHAS2
ENSSSCG00000003965	1.39257364	4.76E-14	3.09E-13	-
ENSSSCG00000026689	2.209990623	5.21E-14	3.37E-13	-
ENSSSCG00000007682	1.842494549	7.06E-14	4.54E-13	SH2B2
ENSSSCG00000039144	1.063754406	7.87E-14	5.05E-13	-
ENSSSCG00000003129	2.348887847	8.68E-14	5.55E-13	ZSWIM9
ENSSSCG00000017676	1.214767936	8.83E-14	5.64E-13	BCAS3
ENSSSCG00000028974	1.122154946	8.84E-14	5.65E-13	UST
ENSSSCG00000034639	2.368150807	8.92E-14	5.69E-13	MGAM
ENSSSCG00000003140	1.740459842	9.60E-14	6.11E-13	FGF21
ENSSSCG00000031142	3.949838734	1.03E-13	6.57E-13	NMNAT3
ENSSSCG00000008985	2.124403684	1.11E-13	7.07E-13	SOWAHB
ENSSSCG00000002808	-1.076160915	1.25E-13	7.92E-13	ZNF319
ENSSSCG00000022345	-1.155105449	1.32E-13	8.35E-13	-
ENSSSCG00000003578	3.535650618	1.38E-13	8.73E-13	FGR
ENSSSCG00000021173	1.097794863	1.56E-13	9.78E-13	BSPRY
ENSSSCG00000040272	1.177433314	1.60E-13	1.00E-12	TTC29
ENSSSCG00000009874	1.064182878	1.70E-13	1.07E-12	RASAL1
ENSSSCG00000041918	1.582576815	1.70E-13	1.07E-12	-
ENSSSCG00000020984	1.125983338	1.78E-13	1.12E-12	LXN
ENSSSCG00000024290	-3.105310517	1.87E-13	1.17E-12	-
ENSSSCG00000023273	1.40466712	2.63E-13	1.63E-12	SH3YL1
ENSSSCG00000009880	-1.002029836	2.65E-13	1.64E-12	SLC8B1
novel.344	-2.834313236	2.72E-13	1.68E-12	-
ENSSSCG00000016087	-1.123476887	2.88E-13	1.78E-12	TYW5
ENSSSCG00000000142	1.570316223	2.99E-13	1.84E-12	FOXRED2
novel.345	-1.182787071	3.22E-13	1.98E-12	-
ENSSSCG00000032249	1.861312743	3.83E-13	2.35E-12	GBX1
ENSSSCG00000032749	-2.636230016	4.07E-13	2.49E-12	PCDH18
ENSSSCG00000016717	-1.222889026	4.10E-13	2.50E-12	MPP6
ENSSSCG00000035928	1.454689486	4.22E-13	2.58E-12	CLDN3
ENSSSCG00000041898	1.81494467	4.23E-13	2.58E-12	-
novel.438	1.023033536	4.74E-13	2.88E-12	-
ENSSSCG00000016782	1.051229673	4.75E-13	2.89E-12	OTULINL
ENSSSCG00000002930	-1.371757792	5.08E-13	3.08E-12	ZNF260
novel.660	-1.338449507	5.12E-13	3.10E-12	-
ENSSSCG00000030696	1.400391064	5.42E-13	3.28E-12	SLC19A1
ENSSSCG00000043869	-1.034064388	5.43E-13	3.29E-12	-
ENSSSCG00000044339	1.075860419	5.45E-13	3.29E-12	-
novel.219	-1.889871284	6.40E-13	3.85E-12	-
ENSSSCG00000004845	-1.003937922	6.82E-13	4.10E-12	FAN1
ENSSSCG00000050963	-1.41622328	7.16E-13	4.30E-12	-
ENSSSCG00000009316	1.621623566	7.84E-13	4.70E-12	-
ENSSSCG00000016619	-1.000537475	8.04E-13	4.81E-12	ING3
ENSSSCG00000026559	1.627340648	9.25E-13	5.52E-12	EML6
ENSSSCG00000032691	1.542433134	9.28E-13	5.54E-12	ANKRD66
ENSSSCG00000009169	1.218659324	1.01E-12	6.04E-12	SLC39A8
ENSSSCG00000031799	1.675598308	1.23E-12	7.27E-12	TMEM139
ENSSSCG00000038370	-1.119513043	1.37E-12	8.06E-12	UQCC3
ENSSSCG00000027443	-1.422969803	1.40E-12	8.24E-12	-
ENSSSCG00000031538	4.814956586	1.40E-12	8.26E-12	RNASE4
ENSSSCG00000047344	-1.120527988	1.43E-12	8.43E-12	-
ENSSSCG00000003812	1.142714393	1.75E-12	1.02E-11	PGM1
ENSSSCG00000038825	2.288502768	1.80E-12	1.05E-11	-
ENSSSCG00000028581	-1.53939345	1.85E-12	1.08E-11	ZCCHC4
ENSSSCG00000017540	-1.116720782	1.90E-12	1.11E-11	HOXB5
ENSSSCG00000017738	1.560247346	1.92E-12	1.12E-11	ADAP2
ENSSSCG00000015607	1.313325685	2.00E-12	1.17E-11	HHAT
ENSSSCG00000010593	1.357938473	2.14E-12	1.24E-11	CNNM2
ENSSSCG00000006737	2.211938095	2.18E-12	1.26E-11	IGSF3
novel.247	1.469611572	2.50E-12	1.45E-11	-
ENSSSCG00000000117	1.324055874	2.67E-12	1.54E-11	C22orf23
ENSSSCG00000040550	1.958325478	2.77E-12	1.60E-11	CASC1
ENSSSCG00000011875	5.167148788	2.78E-12	1.61E-11	-
novel.525	1.38782184	2.81E-12	1.62E-11	-
ENSSSCG00000037354	-1.596876936	2.87E-12	1.65E-11	MMACHC
ENSSSCG00000007232	2.690948605	2.91E-12	1.68E-11	DUSP15
ENSSSCG00000014957	1.018338338	2.95E-12	1.70E-11	C11orf97
ENSSSCG00000008122	3.113064803	3.17E-12	1.82E-11	ADRA2B
ENSSSCG00000027489	1.145096813	3.22E-12	1.85E-11	TMCO4
ENSSSCG00000033918	1.028787065	3.57E-12	2.04E-11	-
ENSSSCG00000005842	1.082573776	3.82E-12	2.18E-11	TMEM141
ENSSSCG00000008187	1.210224288	3.85E-12	2.20E-11	-
ENSSSCG00000026129	1.738296086	3.94E-12	2.25E-11	ADGRL3
ENSSSCG00000001595	1.802456474	3.99E-12	2.28E-11	DAAM2
ENSSSCG00000036534	1.274984876	4.17E-12	2.37E-11	MYOM3
ENSSSCG00000045702	1.112114552	4.25E-12	2.42E-11	-
ENSSSCG00000021457	-1.919403016	4.52E-12	2.56E-11	ZBTB8A
ENSSSCG00000010056	1.585936225	4.58E-12	2.60E-11	-
ENSSSCG00000004221	-1.341921483	5.12E-12	2.89E-11	HINT3
ENSSSCG00000002408	-1.175362303	5.21E-12	2.94E-11	ADCK1
ENSSSCG00000024336	3.507757721	5.34E-12	3.01E-11	TMPRSS2
ENSSSCG00000031141	2.092112382	5.52E-12	3.11E-11	-
ENSSSCG00000022721	1.05093062	5.70E-12	3.21E-11	CDH16
ENSSSCG00000025416	3.028372268	5.78E-12	3.25E-11	CAMKV
ENSSSCG00000009357	-1.064088106	5.99E-12	3.37E-11	SMAD9
ENSSSCG00000011531	-1.946874345	6.00E-12	3.37E-11	-
ENSSSCG00000017343	1.806443115	6.42E-12	3.60E-11	GFAP
ENSSSCG00000045328	1.739474236	6.90E-12	3.85E-11	-
ENSSSCG00000032116	1.223726345	7.27E-12	4.05E-11	-
ENSSSCG00000013307	4.485009309	7.77E-12	4.33E-11	LMO2
ENSSSCG00000014347	-1.326665008	8.21E-12	4.57E-11	PROB1
ENSSSCG00000002708	1.135593498	9.02E-12	5.00E-11	TMEM231
ENSSSCG00000037735	1.618606769	9.09E-12	5.04E-11	-
ENSSSCG00000044738	1.813038915	9.51E-12	5.27E-11	-
ENSSSCG00000039858	1.38728585	9.66E-12	5.34E-11	PTI
ENSSSCG00000006175	1.047608332	1.06E-11	5.85E-11	LY96
ENSSSCG00000036933	-1.1862228	1.09E-11	6.00E-11	NR1D1
ENSSSCG00000034059	1.082806634	1.14E-11	6.24E-11	ST3GAL3
ENSSSCG00000046808	1.692196438	1.16E-11	6.37E-11	PCDHGA6
ENSSSCG00000024411	1.165312139	1.20E-11	6.56E-11	-
ENSSSCG00000024621	2.406049485	1.24E-11	6.77E-11	KAT2B
ENSSSCG00000013731	1.285252748	1.24E-11	6.80E-11	DNASE2
ENSSSCG00000035243	1.294276799	1.25E-11	6.85E-11	RAB27B
ENSSSCG00000015450	-1.009259148	1.27E-11	6.92E-11	ZNF786
ENSSSCG00000032144	-2.15850886	1.29E-11	7.06E-11	ZNF140
novel.200	2.35048382	1.36E-11	7.40E-11	-
ENSSSCG00000002512	3.699270136	1.39E-11	7.57E-11	DEGS2
ENSSSCG00000004744	-1.25984778	1.41E-11	7.67E-11	TYRO3
ENSSSCG00000006238	1.234305022	1.42E-11	7.73E-11	CYP7A1
ENSSSCG00000017814	1.130176406	1.50E-11	8.19E-11	-
ENSSSCG00000025561	1.004997442	1.59E-11	8.62E-11	VASN
ENSSSCG00000021815	1.734715224	1.78E-11	9.64E-11	-
ENSSSCG00000006331	1.303054118	1.80E-11	9.76E-11	PBX1
ENSSSCG00000017638	1.446527659	2.10E-11	1.13E-10	TSPOAP1
ENSSSCG00000002002	2.477885344	2.31E-11	1.24E-10	IRF9
ENSSSCG00000039009	1.15929614	2.46E-11	1.32E-10	-
ENSSSCG00000039598	-1.070244812	2.56E-11	1.37E-10	ADAT2
ENSSSCG00000050954	2.147035183	2.56E-11	1.37E-10	-
ENSSSCG00000010546	2.783217862	2.57E-11	1.38E-10	-
ENSSSCG00000009134	1.964811246	2.63E-11	1.41E-10	EGF
ENSSSCG00000004729	1.663408827	2.69E-11	1.44E-10	-
ENSSSCG00000047440	-1.212691058	2.71E-11	1.45E-10	-
ENSSSCG00000038188	2.602269215	2.77E-11	1.48E-10	-
ENSSSCG00000021053	1.651354361	2.79E-11	1.50E-10	GIPR
ENSSSCG00000024293	1.18514841	2.96E-11	1.58E-10	TMEM178A
ENSSSCG00000016997	1.727640777	3.01E-11	1.61E-10	FGF18
ENSSSCG00000032687	1.147010602	3.15E-11	1.68E-10	CYP4V2
ENSSSCG00000002294	-1.216142603	3.39E-11	1.80E-10	ARG2
ENSSSCG00000004869	1.126028363	3.51E-11	1.87E-10	CNDP1
ENSSSCG00000033834	2.482126909	3.61E-11	1.92E-10	NDST4
ENSSSCG00000031912	-1.202363598	3.80E-11	2.01E-10	-
ENSSSCG00000028066	-1.102785146	3.99E-11	2.11E-10	SPRYD4
ENSSSCG00000000699	-1.776025443	4.14E-11	2.19E-10	LPAR5
ENSSSCG00000013049	-1.175631416	4.62E-11	2.43E-10	RCOR2
ENSSSCG00000038805	1.200726843	4.72E-11	2.48E-10	FBXO17
ENSSSCG00000003732	4.612090904	4.88E-11	2.56E-10	MEP1B
ENSSSCG00000021867	1.298473112	4.92E-11	2.59E-10	HPN
ENSSSCG00000041566	1.107081785	4.95E-11	2.60E-10	-
ENSSSCG00000006391	-2.013687388	5.81E-11	3.04E-10	ATP1A4
ENSSSCG00000049332	1.461173609	6.61E-11	3.45E-10	-
ENSSSCG00000037168	1.040038156	6.67E-11	3.47E-10	TMEM92
ENSSSCG00000019612	-1.325855616	6.85E-11	3.57E-10	SNORD24
ENSSSCG00000042003	-1.435112889	7.96E-11	4.13E-10	-
ENSSSCG00000009565	1.961574381	7.98E-11	4.14E-10	GAS6
ENSSSCG00000002380	-1.14078845	8.19E-11	4.25E-10	ZC2HC1C
ENSSSCG00000010765	1.156281599	8.42E-11	4.36E-10	INPP5A
novel.511	1.81972019	9.76E-11	5.03E-10	-
ENSSSCG00000036893	-1.520681724	1.02E-10	5.24E-10	PTHLH
ENSSSCG00000009469	5.262648749	1.06E-10	5.45E-10	ACOD1
ENSSSCG00000003463	2.381192975	1.09E-10	5.60E-10	AGMAT
ENSSSCG00000036575	1.033827498	1.12E-10	5.74E-10	USHBP1
ENSSSCG00000031899	1.263398126	1.22E-10	6.24E-10	JSRP1
ENSSSCG00000015931	-1.105275976	1.27E-10	6.46E-10	KLHL41
ENSSSCG00000011355	1.88100974	1.29E-10	6.57E-10	-
ENSSSCG00000002697	1.156750176	1.41E-10	7.17E-10	NUDT7
ENSSSCG00000048269	3.912946603	1.42E-10	7.20E-10	-
ENSSSCG00000017508	1.847103988	1.42E-10	7.23E-10	STAC2
ENSSSCG00000046815	7.792174437	1.43E-10	7.26E-10	-
ENSSSCG00000018229	-1.563278068	1.58E-10	7.99E-10	-
ENSSSCG00000006688	1.347812319	1.59E-10	8.05E-10	ANKRD35
ENSSSCG00000004980	-1.48489298	1.77E-10	8.92E-10	THSD4
ENSSSCG00000039548	1.750439198	1.81E-10	9.12E-10	PTGFR
ENSSSCG00000006347	-1.211235499	1.85E-10	9.29E-10	DUSP12
ENSSSCG00000024060	-1.216568624	1.98E-10	9.96E-10	LIPT2
ENSSSCG00000025086	4.502488238	2.03E-10	1.02E-09	-
ENSSSCG00000042150	1.332387703	2.09E-10	1.05E-09	-
ENSSSCG00000014900	-1.227258926	2.22E-10	1.11E-09	RAB30
ENSSSCG00000013011	-1.333390666	2.23E-10	1.11E-09	SAC3D1
ENSSSCG00000043233	2.290224712	2.26E-10	1.13E-09	-
ENSSSCG00000005584	2.465856332	2.35E-10	1.17E-09	CRB2
ENSSSCG00000007797	-1.810730462	2.73E-10	1.36E-09	ITGAL
ENSSSCG00000037539	1.17050322	3.25E-10	1.61E-09	SORCS2
ENSSSCG00000031421	2.165874462	3.49E-10	1.72E-09	DYNLRB2
novel.286	1.779438372	3.79E-10	1.86E-09	-
ENSSSCG00000011946	1.123509011	3.85E-10	1.89E-09	ALCAM
ENSSSCG00000002451	1.596508281	4.82E-10	2.36E-09	-
ENSSSCG00000036305	1.514591549	4.84E-10	2.36E-09	SMIM1
ENSSSCG00000010180	1.515534813	4.87E-10	2.38E-09	TTC13
ENSSSCG00000006418	6.674005019	4.97E-10	2.43E-09	-
ENSSSCG00000024591	1.132609943	5.13E-10	2.50E-09	ETV1
ENSSSCG00000017991	1.292681179	6.13E-10	2.98E-09	PIK3R5
ENSSSCG00000007859	2.189391984	6.15E-10	2.98E-09	UMOD
ENSSSCG00000027160	-1.670629429	6.35E-10	3.07E-09	DSG3
novel.597	-1.933079228	6.36E-10	3.08E-09	-
ENSSSCG00000027465	2.99284721	6.82E-10	3.30E-09	NLGN3
ENSSSCG00000001657	1.285241066	6.87E-10	3.32E-09	CUL7
ENSSSCG00000049161	-1.02406557	7.18E-10	3.46E-09	-
ENSSSCG00000048915	2.316838813	7.31E-10	3.52E-09	-
ENSSSCG00000011579	-1.066361264	7.75E-10	3.73E-09	PPARG
ENSSSCG00000011704	1.027402702	7.85E-10	3.77E-09	WWTR1
ENSSSCG00000046083	7.742735711	8.01E-10	3.85E-09	-
ENSSSCG00000002782	-1.021121573	9.22E-10	4.42E-09	-
ENSSSCG00000012691	-1.038892921	9.72E-10	4.65E-09	ZNF449
ENSSSCG00000006191	2.786584798	9.86E-10	4.71E-09	XKR9
ENSSSCG00000004628	-1.393560839	9.91E-10	4.73E-09	TMOD2
ENSSSCG00000050492	-1.096678321	1.22E-09	5.79E-09	-
ENSSSCG00000009613	1.453370742	1.24E-09	5.88E-09	DMTN
ENSSSCG00000045836	1.542804787	1.24E-09	5.89E-09	-
ENSSSCG00000049789	-2.759798514	1.26E-09	5.96E-09	-
ENSSSCG00000042439	-1.327102071	1.42E-09	6.71E-09	-
ENSSSCG00000041378	1.851265831	1.58E-09	7.42E-09	-
ENSSSCG00000001459	4.338561668	1.70E-09	7.96E-09	HLA-DOB
ENSSSCG00000006161	3.804939655	1.76E-09	8.25E-09	IL7
ENSSSCG00000008770	2.01269778	1.86E-09	8.68E-09	NWD2
ENSSSCG00000048494	1.391512251	1.99E-09	9.29E-09	-
ENSSSCG00000015287	-2.749116198	2.10E-09	9.78E-09	TMCC2
ENSSSCG00000006384	2.629000475	2.74E-09	1.26E-08	NHLH1
ENSSSCG00000005661	-1.485263207	2.76E-09	1.27E-08	ENDOG
ENSSSCG00000031703	1.498247577	2.90E-09	1.33E-08	-
ENSSSCG00000033844	-2.454975776	3.01E-09	1.38E-08	CYP1B1
ENSSSCG00000038486	1.188144228	3.06E-09	1.40E-08	WDR60
ENSSSCG00000034948	-1.188844084	3.11E-09	1.43E-08	RASSF9
ENSSSCG00000000275	-1.352933011	3.32E-09	1.52E-08	MAP3K12
ENSSSCG00000051202	3.718400933	3.40E-09	1.56E-08	-
novel.536	-1.518633081	3.42E-09	1.57E-08	-
ENSSSCG00000041999	-1.92738178	3.58E-09	1.64E-08	-
ENSSSCG00000015197	1.177760929	3.90E-09	1.78E-08	SPA17
ENSSSCG00000013084	-1.194795829	4.00E-09	1.82E-08	TMEM216
ENSSSCG00000012669	2.907266837	4.12E-09	1.87E-08	-
ENSSSCG00000050236	1.357418617	4.17E-09	1.90E-08	-
novel.550	1.855267955	4.28E-09	1.94E-08	-
ENSSSCG00000003811	2.258004839	4.30E-09	1.95E-08	ROR1
ENSSSCG00000023710	2.960703612	4.46E-09	2.02E-08	REEP1
ENSSSCG00000021588	1.094260169	4.50E-09	2.04E-08	DAPK2
ENSSSCG00000023329	1.51432567	4.77E-09	2.16E-08	APC2
ENSSSCG00000015839	-1.650348439	5.10E-09	2.30E-08	NRG1
ENSSSCG00000016295	1.192402496	5.16E-09	2.33E-08	NGEF
ENSSSCG00000004576	1.501994165	5.36E-09	2.41E-08	RORA
ENSSSCG00000005723	2.398608043	5.40E-09	2.43E-08	NTNG2
ENSSSCG00000022830	1.099256878	5.79E-09	2.59E-08	KANSL1L
ENSSSCG00000004644	2.916480304	5.99E-09	2.68E-08	HDC
ENSSSCG00000047828	-1.335510463	6.42E-09	2.87E-08	-
ENSSSCG00000038005	2.267645468	6.71E-09	2.99E-08	-
ENSSSCG00000016956	-1.148780694	6.74E-09	3.01E-08	MAST4
ENSSSCG00000020990	1.114373785	7.32E-09	3.26E-08	-
ENSSSCG00000043447	-1.119227977	7.46E-09	3.32E-08	-
ENSSSCG00000020846	-1.338380886	7.88E-09	3.49E-08	SCARA3
ENSSSCG00000029662	1.581405566	8.61E-09	3.81E-08	RASSF4
ENSSSCG00000029248	1.106871859	8.70E-09	3.85E-08	-
ENSSSCG00000012102	-1.113457489	9.18E-09	4.05E-08	-
ENSSSCG00000003201	-1.058208326	9.57E-09	4.22E-08	ATF5
ENSSSCG00000050165	-2.458277859	9.80E-09	4.32E-08	-
ENSSSCG00000034087	2.489016262	1.09E-08	4.78E-08	TNFSF15
ENSSSCG00000003651	1.213777884	1.14E-08	5.01E-08	RHBDL2
ENSSSCG00000047823	1.587389884	1.19E-08	5.20E-08	-
ENSSSCG00000000220	2.0669623	1.28E-08	5.60E-08	POU6F1
ENSSSCG00000010640	1.336733453	1.31E-08	5.72E-08	NRAP
ENSSSCG00000036152	1.344116524	1.42E-08	6.18E-08	TSPAN15
ENSSSCG00000013665	2.210411624	1.44E-08	6.28E-08	-
ENSSSCG00000017200	1.411616506	1.50E-08	6.52E-08	UNC13D
ENSSSCG00000015898	3.18718145	1.63E-08	7.08E-08	KCNH7
novel.86	-1.754612795	1.75E-08	7.55E-08	-
ENSSSCG00000031524	4.410862957	1.81E-08	7.81E-08	DPPA2
novel.425	2.451787629	1.86E-08	8.02E-08	-
ENSSSCG00000037617	-1.031635573	1.96E-08	8.45E-08	ZBTB39
novel.207	1.036918502	1.98E-08	8.50E-08	-
ENSSSCG00000015266	1.128519504	1.99E-08	8.55E-08	FMO4
ENSSSCG00000012020	1.901692923	2.05E-08	8.82E-08	NCAM2
ENSSSCG00000008119	1.016262269	2.28E-08	9.76E-08	KCNIP3
ENSSSCG00000016855	1.580138001	2.30E-08	9.81E-08	FYB1
novel.821	1.411804352	2.34E-08	9.99E-08	-
ENSSSCG00000005269	1.823376816	2.38E-08	1.02E-07	TRPM6
ENSSSCG00000039413	1.148714151	2.42E-08	1.03E-07	SLC9A3
ENSSSCG00000021874	2.270985728	2.44E-08	1.04E-07	UNC5C
ENSSSCG00000018333	-1.522719988	2.63E-08	1.12E-07	SNORD79
ENSSSCG00000038858	1.07432538	2.65E-08	1.13E-07	CFAP61
ENSSSCG00000016943	1.327800602	2.68E-08	1.14E-07	ADAMTS6
ENSSSCG00000031493	1.050954981	2.90E-08	1.22E-07	CYBA
ENSSSCG00000009458	-3.197657258	3.02E-08	1.27E-07	-
ENSSSCG00000049887	1.192633514	3.11E-08	1.31E-07	-
ENSSSCG00000031640	5.195520608	3.16E-08	1.33E-07	-
ENSSSCG00000001550	1.933573036	3.30E-08	1.39E-07	ARMC12
ENSSSCG00000001931	-1.276437773	3.34E-08	1.41E-07	-
ENSSSCG00000008509	3.458998039	3.39E-08	1.43E-07	RASGRP3
ENSSSCG00000043903	2.455359102	3.42E-08	1.44E-07	-
ENSSSCG00000039573	1.279815238	3.55E-08	1.49E-07	SLPI
ENSSSCG00000011293	-1.130854454	3.64E-08	1.53E-07	POMGNT2
ENSSSCG00000012852	3.248199443	3.66E-08	1.53E-07	CDHR5
ENSSSCG00000009873	3.297647197	3.68E-08	1.54E-07	DTX1
ENSSSCG00000036804	1.07602787	3.76E-08	1.57E-07	TCEA2
ENSSSCG00000009877	1.231810499	3.82E-08	1.59E-07	IQCD
ENSSSCG00000003256	1.49640677	3.90E-08	1.63E-07	PRKCG
ENSSSCG00000001242	1.153251736	4.01E-08	1.67E-07	GABBR1
novel.2	-2.427545597	4.28E-08	1.78E-07	-
ENSSSCG00000028822	1.060937545	4.40E-08	1.83E-07	-
ENSSSCG00000012518	-1.087994811	4.80E-08	1.99E-07	ARMCX5
ENSSSCG00000015616	2.316889171	4.94E-08	2.05E-07	HSD11B1
ENSSSCG00000007435	1.947331019	5.01E-08	2.07E-07	PLTP
ENSSSCG00000002524	1.918456083	5.06E-08	2.10E-07	AMN
ENSSSCG00000043900	-1.148968861	5.35E-08	2.21E-07	-
ENSSSCG00000005193	3.311770985	5.35E-08	2.21E-07	TYRP1
novel.741	1.184770357	5.42E-08	2.24E-07	-
ENSSSCG00000022009	2.48788379	5.56E-08	2.29E-07	DDC
ENSSSCG00000035371	2.201127519	5.60E-08	2.31E-07	-
ENSSSCG00000049026	7.047979609	5.68E-08	2.34E-07	-
ENSSSCG00000048806	1.079212931	6.02E-08	2.48E-07	-
novel.25	-1.532622406	6.30E-08	2.59E-07	-
ENSSSCG00000037652	1.461263919	6.45E-08	2.64E-07	-
ENSSSCG00000041092	1.244096858	6.81E-08	2.79E-07	-
ENSSSCG00000042998	-2.601675458	6.82E-08	2.79E-07	-
ENSSSCG00000035911	3.984520062	6.95E-08	2.84E-07	P2RY8
ENSSSCG00000021676	-1.231253811	7.13E-08	2.91E-07	HEATR4
ENSSSCG00000013378	-1.998734739	7.16E-08	2.92E-07	ABCC8
ENSSSCG00000010570	2.337151424	7.25E-08	2.96E-07	KCNIP2
ENSSSCG00000008686	1.117494596	8.51E-08	3.46E-07	-
ENSSSCG00000022258	2.794782442	8.76E-08	3.56E-07	-
ENSSSCG00000039255	-1.187040147	8.76E-08	3.56E-07	-
ENSSSCG00000051290	-1.692884494	9.32E-08	3.78E-07	-
ENSSSCG00000041393	5.085457643	9.43E-08	3.82E-07	-
ENSSSCG00000014213	-1.492782596	9.44E-08	3.83E-07	KCNN2
ENSSSCG00000036033	2.507261202	9.67E-08	3.91E-07	THRB
ENSSSCG00000024233	-1.80172311	1.03E-07	4.15E-07	RAB39B
ENSSSCG00000007860	4.207767535	1.13E-07	4.53E-07	PDILT
ENSSSCG00000016033	1.18424379	1.13E-07	4.55E-07	GULP1
ENSSSCG00000017417	1.466731327	1.20E-07	4.83E-07	C17orf113
ENSSSCG00000003979	-1.643396165	1.23E-07	4.94E-07	ZNF684
ENSSSCG00000023791	1.706809597	1.26E-07	5.05E-07	-
ENSSSCG00000015589	1.965375138	1.29E-07	5.14E-07	VASH2
novel.657	-1.512523206	1.32E-07	5.26E-07	-
ENSSSCG00000047985	-1.548692417	1.33E-07	5.32E-07	-
ENSSSCG00000027890	1.138744191	1.35E-07	5.37E-07	-
novel.814	-1.232947826	1.37E-07	5.47E-07	-
ENSSSCG00000005211	2.004022879	1.45E-07	5.79E-07	CD274
ENSSSCG00000028108	1.690518591	1.48E-07	5.90E-07	ASAP3
ENSSSCG00000023693	1.794674993	1.50E-07	5.95E-07	PROC
ENSSSCG00000001535	1.114109225	1.51E-07	6.02E-07	TCP11
ENSSSCG00000011269	-1.486775692	1.58E-07	6.28E-07	-
ENSSSCG00000023280	1.239806916	1.59E-07	6.32E-07	SULT2B1
ENSSSCG00000003572	1.085742616	1.87E-07	7.36E-07	SYTL1
ENSSSCG00000011862	3.704989226	1.87E-07	7.37E-07	MUC13
ENSSSCG00000007476	3.55162876	1.87E-07	7.38E-07	KCNG1
ENSSSCG00000045223	1.123971522	1.91E-07	7.54E-07	-
ENSSSCG00000047088	-1.136137633	1.97E-07	7.75E-07	-
ENSSSCG00000029420	-1.876169435	1.97E-07	7.77E-07	ZNF569
ENSSSCG00000039089	1.236928861	2.07E-07	8.15E-07	-
novel.751	-1.770814045	2.07E-07	8.15E-07	-
ENSSSCG00000049589	1.824944962	2.08E-07	8.17E-07	-
ENSSSCG00000049407	1.328298697	2.08E-07	8.18E-07	-
ENSSSCG00000018007	1.826443454	2.18E-07	8.55E-07	MYH3
ENSSSCG00000003508	1.247428615	2.27E-07	8.90E-07	KIF17
ENSSSCG00000000179	-1.03769294	2.29E-07	8.96E-07	CCDC65
ENSSSCG00000014950	-1.169473428	2.34E-07	9.13E-07	VSTM5
ENSSSCG00000003590	1.208214861	2.39E-07	9.34E-07	PTPRU
ENSSSCG00000026701	1.548471698	2.40E-07	9.36E-07	-
novel.807	4.065350402	2.43E-07	9.45E-07	-
ENSSSCG00000018942	-1.15389858	2.44E-07	9.50E-07	-
ENSSSCG00000033382	6.787486313	2.47E-07	9.61E-07	-
ENSSSCG00000011911	1.053746614	2.52E-07	9.81E-07	DRD3
ENSSSCG00000008103	1.510096552	2.60E-07	1.01E-06	MERTK
ENSSSCG00000013585	1.107574897	2.66E-07	1.03E-06	EVI5L
novel.587	-2.34760356	2.77E-07	1.07E-06	-
ENSSSCG00000031154	2.135852515	2.87E-07	1.11E-06	ACKR2
ENSSSCG00000051752	-1.669535213	3.05E-07	1.18E-06	-
novel.718	6.809717399	3.10E-07	1.20E-06	-
ENSSSCG00000048179	1.2220809	3.18E-07	1.22E-06	-
ENSSSCG00000009798	1.588692978	3.36E-07	1.29E-06	B3GNT4
ENSSSCG00000045889	1.336876114	3.39E-07	1.30E-06	-
ENSSSCG00000033516	-1.152829552	3.44E-07	1.32E-06	DHDDS
ENSSSCG00000035347	2.172494627	3.45E-07	1.32E-06	CYP2C42
ENSSSCG00000017915	1.168251678	3.87E-07	1.48E-06	VMO1
novel.589	1.879196317	3.87E-07	1.48E-06	-
ENSSSCG00000004024	1.8232035	3.97E-07	1.52E-06	-
ENSSSCG00000005109	-3.598458847	4.00E-07	1.53E-06	ESR2
ENSSSCG00000022719	1.911039282	4.01E-07	1.53E-06	RAB20
novel.174	-1.965210245	4.08E-07	1.56E-06	-
ENSSSCG00000002391	6.726562652	4.38E-07	1.67E-06	LRRC74A
ENSSSCG00000043670	2.389556748	4.55E-07	1.73E-06	-
novel.567	3.534897395	4.71E-07	1.79E-06	-
ENSSSCG00000038095	-1.095531712	4.77E-07	1.81E-06	-
ENSSSCG00000011740	1.411791684	4.86E-07	1.84E-06	SERPINI1
ENSSSCG00000018456	-2.120761507	5.18E-07	1.96E-06	SNORD49A
ENSSSCG00000031274	1.168763175	5.27E-07	1.99E-06	F12
ENSSSCG00000011425	-1.236130363	5.35E-07	2.02E-06	RAD54L2
ENSSSCG00000015403	2.335104714	5.62E-07	2.11E-06	HGF
ENSSSCG00000030408	2.04402353	5.65E-07	2.13E-06	DDX58
ENSSSCG00000009856	2.818350234	5.73E-07	2.16E-06	NOS1
ENSSSCG00000048933	3.01883574	6.48E-07	2.43E-06	-
ENSSSCG00000000997	1.353968489	6.53E-07	2.45E-06	PPP1R3G
ENSSSCG00000015250	2.357055565	6.55E-07	2.45E-06	ADAMTS15
ENSSSCG00000014952	1.921464895	6.60E-07	2.47E-06	IZUMO1R
ENSSSCG00000012520	2.330091974	8.01E-07	2.98E-06	-
ENSSSCG00000004017	1.737385781	8.65E-07	3.20E-06	-
ENSSSCG00000028372	1.410225245	8.71E-07	3.22E-06	FAM131A
ENSSSCG00000014908	1.118873844	8.83E-07	3.27E-06	CCDC89
ENSSSCG00000032605	-1.17119718	8.98E-07	3.32E-06	-
ENSSSCG00000006289	1.528920154	9.23E-07	3.40E-06	F5
ENSSSCG00000006106	2.288813476	9.34E-07	3.44E-06	CDH17
novel.592	2.91082104	9.67E-07	3.56E-06	-
novel.226	2.534041277	9.67E-07	3.56E-06	-
ENSSSCG00000034353	1.064535044	9.91E-07	3.64E-06	-
ENSSSCG00000004676	3.688837472	1.01E-06	3.71E-06	DUOXA2
ENSSSCG00000007486	-2.712051561	1.08E-06	3.94E-06	CYP24A1
ENSSSCG00000001206	-2.224825441	1.08E-06	3.97E-06	ZSCAN26
novel.518	-1.388376334	1.09E-06	3.98E-06	-
ENSSSCG00000015342	1.587158691	1.14E-06	4.16E-06	COL28A1
ENSSSCG00000010039	2.175161895	1.15E-06	4.22E-06	SLC5A4
ENSSSCG00000015984	1.067872032	1.17E-06	4.26E-06	HOXD4
ENSSSCG00000036645	1.194367612	1.18E-06	4.31E-06	PDE6B
ENSSSCG00000008123	1.12439133	1.20E-06	4.37E-06	ARID5A
ENSSSCG00000009377	-2.28073912	1.20E-06	4.39E-06	THSD1
ENSSSCG00000017068	1.634534355	1.23E-06	4.47E-06	FAXDC2
ENSSSCG00000027032	-1.77167319	1.24E-06	4.50E-06	SNORD31
ENSSSCG00000040910	2.748997499	1.29E-06	4.68E-06	APOH
ENSSSCG00000009322	1.079828982	1.30E-06	4.72E-06	SLC46A3
novel.80	1.118964405	1.31E-06	4.74E-06	-
novel.238	-1.863637312	1.33E-06	4.83E-06	-
ENSSSCG00000015770	-1.270459083	1.34E-06	4.87E-06	VEGFC
ENSSSCG00000016606	1.319734717	1.35E-06	4.88E-06	ASB15
ENSSSCG00000032644	-1.572920786	1.41E-06	5.09E-06	HLX
ENSSSCG00000034720	2.038553217	1.44E-06	5.19E-06	IQCK
novel.844	-1.195574007	1.46E-06	5.29E-06	-
ENSSSCG00000010468	1.003590038	1.49E-06	5.37E-06	CPEB3
ENSSSCG00000044335	1.297762714	1.53E-06	5.53E-06	-
ENSSSCG00000021880	1.36362258	1.55E-06	5.57E-06	MXRA8
ENSSSCG00000050484	3.515501137	1.62E-06	5.82E-06	-
ENSSSCG00000001536	-1.36331911	1.62E-06	5.82E-06	SCUBE3
ENSSSCG00000037262	1.000196088	1.66E-06	5.97E-06	PTX4
ENSSSCG00000006526	1.080010915	1.70E-06	6.12E-06	TRIM46
ENSSSCG00000045505	-2.130641993	1.77E-06	6.33E-06	-
ENSSSCG00000012034	1.459313558	1.78E-06	6.38E-06	TIAM1
ENSSSCG00000040698	-1.263029573	1.80E-06	6.43E-06	PRR7
ENSSSCG00000014139	1.60283361	1.91E-06	6.83E-06	ARSK
novel.608	-1.018107163	1.92E-06	6.84E-06	-
ENSSSCG00000047383	-1.844064908	1.92E-06	6.87E-06	-
ENSSSCG00000017285	1.917328857	1.95E-06	6.97E-06	-
ENSSSCG00000029131	1.280837049	1.99E-06	7.10E-06	KCNU1
ENSSSCG00000043219	1.298779559	2.06E-06	7.34E-06	-
ENSSSCG00000012944	1.348951631	2.08E-06	7.39E-06	PELI3
ENSSSCG00000051419	1.140519423	2.11E-06	7.49E-06	-
ENSSSCG00000050087	4.061999746	2.14E-06	7.59E-06	-
ENSSSCG00000028338	-1.289957736	2.16E-06	7.67E-06	PAMR1
ENSSSCG00000034740	4.217906763	2.21E-06	7.84E-06	-
ENSSSCG00000036096	3.00750396	2.21E-06	7.85E-06	-
ENSSSCG00000037781	1.082337893	2.27E-06	8.03E-06	-
novel.675	1.70619519	2.34E-06	8.28E-06	-
ENSSSCG00000027826	2.280000651	2.47E-06	8.73E-06	GIMAP4
ENSSSCG00000016247	2.795517961	2.48E-06	8.74E-06	TM4SF20
ENSSSCG00000001787	1.229144519	2.52E-06	8.90E-06	IL16
ENSSSCG00000000892	2.881186945	2.53E-06	8.94E-06	HAL
ENSSSCG00000002817	1.304616675	2.54E-06	8.95E-06	DRC7
ENSSSCG00000010416	-1.321271043	2.58E-06	9.10E-06	ZNF32
ENSSSCG00000012305	-1.520436421	2.68E-06	9.44E-06	USP27X
ENSSSCG00000017963	2.078256641	2.69E-06	9.47E-06	-
ENSSSCG00000017705	1.201853382	2.74E-06	9.63E-06	CCL5
ENSSSCG00000004643	4.627676312	2.81E-06	9.84E-06	SLC27A2
ENSSSCG00000002957	2.108554147	2.82E-06	9.88E-06	GGN
ENSSSCG00000006588	2.545168386	2.84E-06	9.94E-06	-
novel.840	1.030928798	2.88E-06	1.01E-05	-
ENSSSCG00000008266	1.182961387	2.94E-06	1.03E-05	LOXL3
novel.423	-1.313488925	3.24E-06	1.13E-05	-
ENSSSCG00000007956	1.271855828	3.39E-06	1.18E-05	NLRC3
ENSSSCG00000025460	-1.004725154	3.46E-06	1.20E-05	SPSB2
ENSSSCG00000032591	4.580319739	3.47E-06	1.20E-05	-
ENSSSCG00000033221	4.580319739	3.47E-06	1.20E-05	-
novel.564	-1.040326431	3.56E-06	1.24E-05	-
ENSSSCG00000035185	6.350246359	3.66E-06	1.27E-05	-
ENSSSCG00000038491	-1.445778543	3.86E-06	1.33E-05	MEX3B
ENSSSCG00000005512	1.391283552	3.89E-06	1.34E-05	C5
ENSSSCG00000025500	-2.469064182	4.04E-06	1.39E-05	-
ENSSSCG00000047776	1.698756913	4.05E-06	1.39E-05	-
ENSSSCG00000021956	2.403082576	4.09E-06	1.41E-05	LY75
ENSSSCG00000035689	1.867318757	4.13E-06	1.42E-05	NEXMIF
ENSSSCG00000012658	1.707702662	4.17E-06	1.43E-05	RAB33A
ENSSSCG00000000449	1.252350326	4.19E-06	1.44E-05	DTX3
ENSSSCG00000012136	1.202345117	4.28E-06	1.47E-05	PIR
novel.569	1.755306357	4.31E-06	1.48E-05	-
ENSSSCG00000004165	2.286028722	4.62E-06	1.58E-05	PDE7B
ENSSSCG00000009364	1.437502609	4.62E-06	1.58E-05	FREM2
ENSSSCG00000010581	1.527948529	4.64E-06	1.59E-05	PSD
ENSSSCG00000045545	2.017128405	4.78E-06	1.64E-05	-
ENSSSCG00000009558	1.105152382	4.80E-06	1.64E-05	F10
ENSSSCG00000039799	1.348195096	4.95E-06	1.69E-05	-
ENSSSCG00000001823	1.884818428	5.04E-06	1.72E-05	UROC1
ENSSSCG00000017186	2.466229214	5.23E-06	1.79E-05	RNF157
ENSSSCG00000035629	1.303632663	5.46E-06	1.86E-05	CA5A
ENSSSCG00000042596	-1.713548312	5.59E-06	1.90E-05	-
ENSSSCG00000026130	2.296345051	5.66E-06	1.92E-05	EPHA3
ENSSSCG00000027275	3.278235566	5.96E-06	2.02E-05	HHLA2
ENSSSCG00000000540	3.612984664	6.08E-06	2.06E-05	OVCH1
ENSSSCG00000006511	1.962628471	6.12E-06	2.07E-05	RUSC1
ENSSSCG00000010047	1.363264894	6.64E-06	2.25E-05	RSPH14
ENSSSCG00000015426	2.236682331	6.67E-06	2.26E-05	RELN
ENSSSCG00000016868	1.175185097	6.73E-06	2.27E-05	-
novel.169	-2.328392279	6.83E-06	2.30E-05	-
ENSSSCG00000036030	-2.106043867	7.12E-06	2.40E-05	INKA2
ENSSSCG00000045551	1.521105693	7.23E-06	2.43E-05	-
novel.612	1.326335527	7.25E-06	2.44E-05	-
ENSSSCG00000039179	1.584692828	7.34E-06	2.47E-05	-
ENSSSCG00000016919	-1.182742421	7.59E-06	2.55E-05	SETD9
ENSSSCG00000036572	3.075474044	7.59E-06	2.55E-05	BCO1
ENSSSCG00000001422	4.165546552	7.65E-06	2.57E-05	C2
ENSSSCG00000041717	1.141081033	7.71E-06	2.59E-05	-
ENSSSCG00000001986	1.417802515	7.95E-06	2.66E-05	NFATC4
ENSSSCG00000036341	-1.100537707	7.95E-06	2.67E-05	-
ENSSSCG00000029541	1.779414789	8.11E-06	2.72E-05	PSD2
ENSSSCG00000030076	3.022829549	8.13E-06	2.72E-05	SLC6A13
ENSSSCG00000023716	2.190196093	8.18E-06	2.74E-05	TNFAIP6
ENSSSCG00000005236	6.256505582	8.32E-06	2.78E-05	DMRT1
ENSSSCG00000042043	-1.7069032	8.47E-06	2.83E-05	-
ENSSSCG00000011641	4.438903559	8.67E-06	2.89E-05	SLCO2A1
ENSSSCG00000024162	1.062095602	9.09E-06	3.02E-05	-
ENSSSCG00000033538	2.992475703	9.61E-06	3.18E-05	SMLR1
ENSSSCG00000032225	2.008715354	9.68E-06	3.20E-05	LRRC31
ENSSSCG00000009317	5.810375677	1.02E-05	3.36E-05	CDX2
novel.310	6.163332705	1.02E-05	3.37E-05	-
ENSSSCG00000026653	5.104104089	1.04E-05	3.43E-05	-
ENSSSCG00000005452	1.392849716	1.06E-05	3.49E-05	C9orf152
ENSSSCG00000000875	2.053162357	1.10E-05	3.62E-05	NR1H4
ENSSSCG00000013360	1.081580336	1.13E-05	3.72E-05	TMEM86A
ENSSSCG00000045695	-2.693908226	1.15E-05	3.79E-05	-
ENSSSCG00000047368	-1.926599573	1.15E-05	3.79E-05	-
ENSSSCG00000039695	-1.293689648	1.19E-05	3.90E-05	-
ENSSSCG00000031174	6.181252676	1.20E-05	3.93E-05	FBP1
ENSSSCG00000024666	1.161511168	1.21E-05	3.95E-05	-
ENSSSCG00000025126	2.060757294	1.23E-05	4.03E-05	LGI4
ENSSSCG00000049725	-1.226135962	1.25E-05	4.09E-05	-
ENSSSCG00000037647	-1.210604974	1.32E-05	4.29E-05	TFDP2
ENSSSCG00000011640	1.373222197	1.33E-05	4.32E-05	TF
ENSSSCG00000047028	1.429749342	1.35E-05	4.41E-05	-
ENSSSCG00000044727	6.076711348	1.36E-05	4.43E-05	-
ENSSSCG00000034064	-1.036922679	1.37E-05	4.44E-05	SNORA71
ENSSSCG00000044501	4.393768041	1.40E-05	4.54E-05	-
ENSSSCG00000016746	2.599379335	1.43E-05	4.64E-05	NPC1L1
ENSSSCG00000004109	1.196040205	1.45E-05	4.71E-05	ZC3H12D
ENSSSCG00000031273	1.722951883	1.46E-05	4.74E-05	IMPG2
ENSSSCG00000021158	1.448757812	1.46E-05	4.74E-05	MCF2L
ENSSSCG00000002309	1.659382597	1.55E-05	5.00E-05	PLEKHD1
ENSSSCG00000013376	2.258089858	1.57E-05	5.08E-05	OTOG
ENSSSCG00000000433	-1.076871866	1.58E-05	5.09E-05	B4GALNT1
ENSSSCG00000029285	1.403612187	1.59E-05	5.13E-05	-
ENSSSCG00000041715	1.047991655	1.59E-05	5.14E-05	-
ENSSSCG00000023086	-2.120690442	1.60E-05	5.15E-05	SNORA44
ENSSSCG00000018620	-1.303148188	1.70E-05	5.47E-05	-
ENSSSCG00000030305	1.346655802	1.90E-05	6.10E-05	SLC15A2
novel.428	-1.041259002	1.98E-05	6.33E-05	-
ENSSSCG00000035365	4.315974888	2.04E-05	6.50E-05	RNF186
ENSSSCG00000050958	1.667136985	2.05E-05	6.53E-05	-
ENSSSCG00000013042	2.916350838	2.05E-05	6.55E-05	-
ENSSSCG00000025141	3.332685085	2.07E-05	6.59E-05	PCDHGB1
novel.684	-1.286452447	2.07E-05	6.59E-05	-
ENSSSCG00000011915	1.30629331	2.14E-05	6.81E-05	GRAMD1C
ENSSSCG00000016269	2.533475467	2.15E-05	6.84E-05	-
ENSSSCG00000006082	1.113342572	2.17E-05	6.90E-05	MATN2
ENSSSCG00000017237	5.721728619	2.17E-05	6.90E-05	CD300LB
ENSSSCG00000016579	1.167504023	2.18E-05	6.92E-05	CCDC136
ENSSSCG00000048618	-1.1681846	2.21E-05	7.02E-05	-
ENSSSCG00000004673	2.193966692	2.32E-05	7.34E-05	SLC28A2
ENSSSCG00000017528	-1.186983282	2.41E-05	7.61E-05	SNX11
ENSSSCG00000013331	1.127955062	2.43E-05	7.69E-05	METTL15
ENSSSCG00000004472	-1.111207548	2.45E-05	7.73E-05	IRAK1BP1
novel.648	-1.086847666	2.45E-05	7.74E-05	-
ENSSSCG00000041176	1.198411363	2.46E-05	7.77E-05	-
ENSSSCG00000042192	1.368454116	2.52E-05	7.92E-05	-
ENSSSCG00000009413	4.336517914	2.52E-05	7.95E-05	CPB2
ENSSSCG00000017994	1.089418988	2.56E-05	8.06E-05	CFAP52
ENSSSCG00000018923	-1.218611711	2.57E-05	8.09E-05	SNORD21
ENSSSCG00000020705	1.264624692	2.62E-05	8.24E-05	MAP3K8
ENSSSCG00000014832	1.017128074	2.62E-05	8.25E-05	DNAJB13
ENSSSCG00000009380	1.064968217	2.64E-05	8.32E-05	NEK5
ENSSSCG00000032870	-1.100495202	2.77E-05	8.68E-05	-
ENSSSCG00000031487	1.199852092	2.82E-05	8.84E-05	LSP1
ENSSSCG00000041939	6.013310545	2.87E-05	8.98E-05	-
ENSSSCG00000016224	-2.572036735	2.94E-05	9.18E-05	-
ENSSSCG00000023866	1.032330045	3.14E-05	9.79E-05	ACSF3
ENSSSCG00000051692	-1.35542599	3.31E-05	0.000102867	-
ENSSSCG00000002960	1.487458353	3.32E-05	0.000103018	RASGRP4
ENSSSCG00000051054	1.880679083	3.32E-05	0.000103054	-
novel.856	-2.262173343	3.32E-05	0.000103088	-
ENSSSCG00000003410	1.009605309	3.51E-05	0.000108634	MASP2
ENSSSCG00000002632	4.863663895	3.51E-05	0.000108746	SLC28A1
ENSSSCG00000042139	3.389860403	3.63E-05	0.000112055	-
ENSSSCG00000035379	-1.064740925	3.65E-05	0.000112677	JCHAIN
ENSSSCG00000008634	1.83314414	3.65E-05	0.000112777	ATP6V1C2
ENSSSCG00000019069	-1.292105446	3.76E-05	0.000116022	-
ENSSSCG00000012392	-1.844804795	3.76E-05	0.000116052	-
ENSSSCG00000036867	-1.057216482	3.81E-05	0.000117501	C11orf71
ENSSSCG00000027226	-1.384318023	3.87E-05	0.000118936	EPN3
ENSSSCG00000033348	-1.60148462	3.90E-05	0.000120033	ISL2
ENSSSCG00000012971	1.44325743	3.91E-05	0.000120175	EFEMP2
ENSSSCG00000047299	-1.150523858	3.93E-05	0.00012071	RN18S
ENSSSCG00000045744	-1.678680732	4.05E-05	0.000124093	-
ENSSSCG00000044472	1.997245656	4.17E-05	0.000127798	COL19A1
novel.881	1.749507319	4.35E-05	0.000133056	-
ENSSSCG00000009765	-1.046000081	4.48E-05	0.000136875	DNAH10
ENSSSCG00000051432	5.516867031	4.48E-05	0.000136875	-
ENSSSCG00000033532	3.116537361	4.49E-05	0.000137141	SBK2
ENSSSCG00000015398	1.011345345	4.56E-05	0.000139113	SEMA3A
ENSSSCG00000032343	2.953472042	4.60E-05	0.000140204	CCL4
ENSSSCG00000045404	1.039619531	4.68E-05	0.000142521	-
ENSSSCG00000011899	1.836151593	4.81E-05	0.00014644	CD80
ENSSSCG00000041012	5.464284586	4.87E-05	0.000148088	-
ENSSSCG00000023537	1.779164196	4.91E-05	0.000149246	SYT8
ENSSSCG00000049455	-1.629707987	4.93E-05	0.000149654	-
ENSSSCG00000002041	1.432045088	4.98E-05	0.000151288	SLC7A7
ENSSSCG00000003748	3.583862769	5.16E-05	0.000156233	CELF4
ENSSSCG00000010283	1.190316224	5.18E-05	0.000156827	SPOCK2
ENSSSCG00000043750	2.280487889	5.30E-05	0.000160326	-
ENSSSCG00000020736	-1.653874137	5.55E-05	0.000167776	ADD2
ENSSSCG00000038600	1.092447204	5.59E-05	0.000168884	PRSS8
ENSSSCG00000038616	-1.450335404	5.77E-05	0.000174041	-
ENSSSCG00000037644	-1.183394642	5.79E-05	0.00017478	ssc-mir-6782
ENSSSCG00000027926	1.512716465	6.01E-05	0.000180903	FTCD
ENSSSCG00000005638	1.206851565	6.04E-05	0.000181586	-
ENSSSCG00000047300	-2.298953732	6.22E-05	0.000186826	-
novel.575	1.872665893	6.28E-05	0.000188528	-
novel.314	-1.206901381	6.51E-05	0.000195256	-
ENSSSCG00000046883	5.400278122	6.52E-05	0.000195429	SCYGR6
ENSSSCG00000012558	1.25394633	6.96E-05	0.000208155	PIH1D3
ENSSSCG00000038073	1.507997062	6.98E-05	0.000208771	NOD2
novel.355	-1.152762295	7.17E-05	0.000214169	-
ENSSSCG00000046769	1.2551049	7.18E-05	0.000214359	-
ENSSSCG00000013733	2.483216471	7.32E-05	0.000218357	BEST2
ENSSSCG00000050824	1.14592161	7.34E-05	0.000218949	-
ENSSSCG00000020967	2.934156918	7.35E-05	0.000219309	-
ENSSSCG00000045730	-1.966113888	7.35E-05	0.000219309	-
ENSSSCG00000017730	-1.197770202	7.37E-05	0.000219635	CDK5R1
ENSSSCG00000014123	1.95260264	7.48E-05	0.000222773	FAM151B
ENSSSCG00000021411	1.666804161	7.57E-05	0.000225521	HIST1H2BD
ENSSSCG00000026453	3.437283457	7.68E-05	0.000228523	ACSM5
ENSSSCG00000015255	-1.168313684	7.70E-05	0.000228939	IGSF9B
ENSSSCG00000009012	1.238441968	7.73E-05	0.000229912	TMEM154
ENSSSCG00000045365	5.750540762	7.76E-05	0.000230778	-
ENSSSCG00000005740	2.209672312	7.82E-05	0.000232547	SARDH
ENSSSCG00000049507	-1.204789042	7.90E-05	0.00023476	-
ENSSSCG00000045349	-1.918249099	7.94E-05	0.000235986	-
ENSSSCG00000010009	1.42973084	8.02E-05	0.000238385	GAL3ST1
ENSSSCG00000041866	1.00686031	8.14E-05	0.000241601	-
ENSSSCG00000028995	1.229499609	8.28E-05	0.00024555	TLE2
ENSSSCG00000048200	-1.003470961	8.33E-05	0.000246976	-
ENSSSCG00000000216	1.669877333	8.43E-05	0.000249869	ASIC1
novel.377	5.365066194	8.44E-05	0.000250005	-
ENSSSCG00000000848	-1.212494518	8.44E-05	0.000250167	GLT8D2
ENSSSCG00000031959	2.524162891	8.44E-05	0.000250176	CAPSL
ENSSSCG00000026849	-2.748076255	8.52E-05	0.000252265	CCNO
ENSSSCG00000017488	1.261189031	8.68E-05	0.000256848	CSF3
novel.523	-1.874266765	8.86E-05	0.000261775	-
ENSSSCG00000043152	-2.506127586	8.91E-05	0.000263196	-
ENSSSCG00000018085	-1.377795446	8.94E-05	0.000264123	-
ENSSSCG00000006726	1.264245244	9.04E-05	0.000266875	-
ENSSSCG00000041385	2.299606243	9.08E-05	0.000267906	-
novel.68	5.372742667	9.18E-05	0.000270638	-
ENSSSCG00000017296	1.883932169	9.54E-05	0.000280954	ACE
ENSSSCG00000013976	-1.198130626	9.82E-05	0.000288787	-
ENSSSCG00000017717	1.214204429	0.000101531	0.00029806	UNC45B
ENSSSCG00000026486	1.855030797	0.000103199	0.000302763	-
ENSSSCG00000006489	2.774937865	0.000106362	0.000311491	TMEM79
ENSSSCG00000034345	2.480430704	0.000106857	0.000312838	SPRY3
ENSSSCG00000017317	2.95330888	0.000110822	0.000323822	WNT3
novel.686	-1.209203946	0.000113235	0.000330606	-
novel.571	-1.277809529	0.000113498	0.000331217	-
ENSSSCG00000014029	2.152424094	0.000113651	0.000331609	COL23A1
ENSSSCG00000050217	1.862705129	0.000114214	0.000333146	-
novel.890	1.134349609	0.000114942	0.000334871	-
ENSSSCG00000038138	-1.459430307	0.000114953	0.000334871	TFEC
ENSSSCG00000001559	-1.883622057	0.000117441	0.000341684	PNPLA1
ENSSSCG00000047900	-1.178729324	0.000118381	0.000344142	H2AW
ENSSSCG00000034473	-1.894381015	0.000118861	0.000345427	-
novel.797	2.241280519	0.000119172	0.00034622	-
ENSSSCG00000002921	1.141739031	0.000121024	0.000351378	CLIP3
ENSSSCG00000008647	3.666142933	0.000123352	0.000357793	CMPK2
ENSSSCG00000032231	1.016487565	0.000123784	0.000358988	-
ENSSSCG00000051497	1.2985569	0.0001283	0.000371141	-
ENSSSCG00000000232	4.05569364	0.00013146	0.000379858	ACVRL1
novel.449	-1.199648205	0.00013371	0.000386054	-
ENSSSCG00000000435	1.644731204	0.000138977	0.000400308	-
ENSSSCG00000048351	-1.837707024	0.000139264	0.000401073	-
novel.737	-1.189573814	0.000139387	0.000401363	-
ENSSSCG00000040095	1.019495712	0.000141719	0.000407819	GPR35
ENSSSCG00000050615	1.149781799	0.000141833	0.000408082	CCDC78
ENSSSCG00000028711	3.471328761	0.000144147	0.000414283	CASP1
ENSSSCG00000034107	1.822634861	0.000147348	0.000423083	RNF223
ENSSSCG00000029968	2.261378841	0.000147735	0.000424059	ASIC4
ENSSSCG00000006734	2.246621207	0.000149499	0.000428853	CD101
ENSSSCG00000032407	2.008035312	0.000151437	0.000434002	LRFN1
ENSSSCG00000027118	2.167103745	0.00015169	0.000434658	-
ENSSSCG00000037251	1.823168186	0.000152238	0.000436159	-
ENSSSCG00000041951	1.439461497	0.000154067	0.000441123	-
ENSSSCG00000048231	-1.194291375	0.000155223	0.000444224	-
ENSSSCG00000023972	3.203683556	0.000156969	0.000448797	DRAM1
ENSSSCG00000029311	-1.566903915	0.000160376	0.000457675	MYPN
ENSSSCG00000010653	-1.314642262	0.000160598	0.000458236	TRUB1
novel.38	-1.04893495	0.000162699	0.000464086	-
ENSSSCG00000031976	3.618161631	0.000164417	0.000468838	ANKRD53
ENSSSCG00000029571	1.752682633	0.000164758	0.000469738	AVIL
ENSSSCG00000044487	2.149781568	0.000166344	0.000473742	-
novel.590	-1.221351584	0.000168203	0.00047866	-
ENSSSCG00000025513	-2.220184088	0.000168288	0.000478828	SNORD22
ENSSSCG00000021515	2.734532997	0.000171318	0.000487146	HS3ST1
ENSSSCG00000046546	-1.468385782	0.000172306	0.000489725	-
ENSSSCG00000013252	1.167631927	0.000173882	0.000493972	F2
novel.439	1.128312693	0.000177337	0.000503394	-
ENSSSCG00000038283	2.151667382	0.000179329	0.000508813	KLK11
ENSSSCG00000007710	2.837331624	0.000180007	0.000510577	MLXIPL
ENSSSCG00000028331	3.226546949	0.000180449	0.000511671	IL1R2
ENSSSCG00000040158	-1.591547767	0.000180485	0.000511692	-
ENSSSCG00000046901	3.677208869	0.000186884	0.000529012	-
ENSSSCG00000033394	1.849553951	0.000191056	0.000540233	VWA3B
ENSSSCG00000027877	-1.322972246	0.000192114	0.000543054	TLR10
novel.811	-1.678858127	0.000192428	0.000543859	-
ENSSSCG00000038527	-1.209075814	0.000196041	0.000552955	-
ENSSSCG00000011524	5.21602865	0.000198638	0.000559845	CHL1
ENSSSCG00000023714	-1.217224021	0.000201821	0.00056829	SLC31A2
ENSSSCG00000015953	-1.396389558	0.000203457	0.000572631	DLX1
ENSSSCG00000051426	3.62599669	0.000210413	0.000591476	-
ENSSSCG00000041966	-1.853981737	0.000212527	0.000596865	-
ENSSSCG00000004779	1.160724713	0.000213371	0.000599051	PLCB2
ENSSSCG00000026600	-1.049961125	0.000215859	0.000605571	KLHL30
novel.687	-1.209718074	0.000216426	0.000606888	-
ENSSSCG00000016200	-1.288370983	0.000217284	0.000609099	PRKAG3
ENSSSCG00000039322	1.015503665	0.00021962	0.000615551	NRGN
ENSSSCG00000048041	-1.056873779	0.000221397	0.000620151	-
ENSSSCG00000038055	2.402056683	0.000223222	0.000625071	CORO1A
ENSSSCG00000024325	2.994347125	0.000225802	0.000632002	SGK2
ENSSSCG00000036963	2.152479753	0.000226393	0.000633561	LRRC25
ENSSSCG00000000517	1.354278415	0.000229938	0.000642789	CAPS2
ENSSSCG00000015538	3.549767469	0.000231071	0.000645856	KIAA1614
ENSSSCG00000008536	-1.115208093	0.000232305	0.000649205	-
ENSSSCG00000030539	2.027294718	0.000234707	0.000655817	KLK15
ENSSSCG00000050196	1.528648288	0.000235391	0.000657427	-
ENSSSCG00000033286	2.11264772	0.000235879	0.000658486	-
ENSSSCG00000009901	-1.105849625	0.000244604	0.000681972	SIRT4
ENSSSCG00000032814	1.586584699	0.000245722	0.000684705	DNAH7
ENSSSCG00000045426	1.445443191	0.000250965	0.000698245	-
ENSSSCG00000008809	1.064215682	0.000251762	0.000700356	GABRG1
ENSSSCG00000016160	3.520616589	0.000251814	0.000700394	ERBB4
ENSSSCG00000026695	5.492344411	0.000252772	0.00070295	TNFSF14
ENSSSCG00000036439	3.939620904	0.000258385	0.000717465	IL29
novel.591	2.33173267	0.000271676	0.00075237	-
ENSSSCG00000010533	1.657896676	0.000272368	0.000754108	PYROXD2
novel.61	-1.915057801	0.000273305	0.000756356	-
ENSSSCG00000021487	1.062561303	0.000276796	0.000765667	MFSD4A
ENSSSCG00000011455	2.211433121	0.000284081	0.000784865	CACNA1D
ENSSSCG00000005163	5.097708673	0.000285738	0.000789084	IFNB1
ENSSSCG00000047436	-5.39337852	0.000285988	0.000789534	-
ENSSSCG00000005855	1.444642543	0.000287264	0.000792938	EXD3
novel.183	-1.113935198	0.000292508	0.000806678	-
ENSSSCG00000046837	1.955968053	0.000298185	0.000821588	-
ENSSSCG00000031796	2.769856907	0.000299434	0.000824903	RAB3C
novel.342	-2.155361038	0.000303333	0.000835014	-
ENSSSCG00000019644	-1.018761097	0.00030412	0.000836906	-
ENSSSCG00000014618	5.474837031	0.000305814	0.00084106	-
ENSSSCG00000051187	-2.576506407	0.000309598	0.000850461	-
ENSSSCG00000008742	5.480780652	0.000317167	0.000870183	CD38
ENSSSCG00000022140	-2.99735973	0.000319715	0.0008764	TMPRSS11E
ENSSSCG00000040714	2.487345231	0.000334064	0.000914357	RSPH6A
ENSSSCG00000043687	1.545870033	0.000335316	0.000917645	TNNI3
ENSSSCG00000025483	5.438833845	0.000337756	0.000924045	GREB1
ENSSSCG00000032080	-1.109892572	0.000339673	0.000928872	ZNF35
ENSSSCG00000000760	1.52811836	0.000345145	0.000943553	LRTM2
novel.841	1.181846231	0.000347496	0.00094955	-
ENSSSCG00000033629	-2.218990574	0.000350834	0.000958097	KLHL10
ENSSSCG00000011880	1.334983389	0.000351968	0.000961049	EAF2
novel.472	-1.150104446	0.0003544	0.000966966	-
ENSSSCG00000023279	-3.818514743	0.000360745	0.000983098	SH3TC2
ENSSSCG00000051788	1.303021381	0.000362955	0.000988825	-
ENSSSCG00000008302	1.610267968	0.000363558	0.000990172	FBXO41
ENSSSCG00000049752	5.531159591	0.000365061	0.000993721	-
ENSSSCG00000009220	4.442248981	0.000366193	0.000996603	DMP1
ENSSSCG00000049563	2.577249654	0.000368358	0.001002195	-
ENSSSCG00000001395	1.540875072	0.000378205	0.001027605	-
ENSSSCG00000041589	-1.265653983	0.000379498	0.001030811	-
ENSSSCG00000038606	2.214398913	0.000382173	0.001037458	-
ENSSSCG00000035927	3.802090642	0.000383118	0.001039868	-
ENSSSCG00000049865	3.260096174	0.000387158	0.001049895	-
ENSSSCG00000011304	-1.201126977	0.000392509	0.00106377	ZNF197
ENSSSCG00000039626	1.597832756	0.000399482	0.001081382	DERL3
ENSSSCG00000010086	1.634683248	0.000413476	0.001117436	-
ENSSSCG00000013617	3.20049614	0.000416047	0.001124049	ELAVL3
ENSSSCG00000002623	1.504867478	0.000419353	0.001132812	GSTA1
novel.190	2.744916445	0.000424602	0.001145802	-
ENSSSCG00000017801	1.76692424	0.000429583	0.001157699	-
ENSSSCG00000000131	2.52146181	0.000430348	0.001159591	ELFN2
ENSSSCG00000049711	1.19231608	0.000430659	0.001160255	-
ENSSSCG00000016258	2.369468555	0.000435814	0.001173798	DNER
ENSSSCG00000036566	-1.972876149	0.00044559	0.001197824	LY6G6C
ENSSSCG00000017990	1.385621558	0.000448864	0.00120609	PIK3R6
ENSSSCG00000035320	4.343124962	0.000459428	0.001233203	ASB14
novel.156	2.330034627	0.000460326	0.001235248	-
ENSSSCG00000046803	1.299994985	0.000463855	0.001242887	-
ENSSSCG00000042603	-1.379428219	0.000468433	0.001254414	-
ENSSSCG00000032501	1.006400605	0.000469835	0.001257983	-
ENSSSCG00000038877	1.799328362	0.00047654	0.001274812	SLC36A3
ENSSSCG00000011456	4.962095388	0.000479223	0.001281048	CHDH
novel.674	1.005747507	0.000481297	0.001286025	-
ENSSSCG00000045015	3.199978213	0.000481764	0.001287083	C2orf66
ENSSSCG00000005484	1.913359172	0.000492824	0.001314704	ZNF618
ENSSSCG00000023526	1.423475543	0.000497003	0.001324881	RAPGEF3
novel.672	5.342499075	0.000507512	0.001351707	-
ENSSSCG00000016187	1.350701252	0.00051129	0.00136137	CATIP
ENSSSCG00000024569	1.78073425	0.000512833	0.001365279	ANO9
ENSSSCG00000017144	3.0263119	0.000524574	0.001395721	NPTX1
ENSSSCG00000035850	1.681620148	0.000526078	0.001399517	CATSPERE
novel.340	-2.074327178	0.000529211	0.001407442	-
ENSSSCG00000001988	1.721131053	0.000530789	0.001411433	ADCY4
ENSSSCG00000017583	1.65421806	0.000543454	0.001443213	SGCA
novel.146	-1.631910628	0.000552839	0.001466639	-
ENSSSCG00000008021	2.49296181	0.000563235	0.001491827	TMEM204
ENSSSCG00000026067	2.232253357	0.000564823	0.001495597	TMPRSS6
ENSSSCG00000004027	3.775623049	0.000566564	0.001499554	PDE10A
ENSSSCG00000049764	-2.744058833	0.000570204	0.00150831	-
ENSSSCG00000008402	1.296129252	0.000570626	0.001509209	CLHC1
ENSSSCG00000008929	1.902182482	0.000581838	0.001536854	-
ENSSSCG00000048442	1.859654097	0.00058769	0.001550735	-
ENSSSCG00000002994	2.301559508	0.000588881	0.001553428	CYP2F1
ENSSSCG00000038300	2.251755204	0.000592725	0.001563114	ALDOB
ENSSSCG00000002013	2.477411123	0.00059287	0.001563269	DHRS4
ENSSSCG00000051294	1.175099587	0.000595841	0.001570648	-
ENSSSCG00000033268	1.014430712	0.000598988	0.001578718	CABCOCO1
novel.641	-1.550982981	0.00060011	0.001580988	-
ENSSSCG00000000614	1.512558364	0.000600373	0.00158145	GRIN2B
ENSSSCG00000050592	4.874189112	0.000604388	0.001590877	-
ENSSSCG00000016237	2.337045124	0.000621655	0.00163491	DOCK10
ENSSSCG00000048349	-1.267062974	0.000629583	0.001654563	-
ENSSSCG00000017018	2.509356836	0.000637607	0.001674444	TENM2
ENSSSCG00000039025	1.669700713	0.000643043	0.001687259	FREM1
ENSSSCG00000050512	5.279591472	0.000649273	0.001701888	-
novel.335	-1.586511898	0.000654989	0.001715882	-
novel.708	2.444423855	0.000656228	0.001718881	-
ENSSSCG00000002828	1.591932375	0.000670893	0.001755022	LPCAT2
novel.696	3.367714468	0.000704248	0.001838315	-
ENSSSCG00000040433	1.092146116	0.000707239	0.001845329	-
ENSSSCG00000046058	-1.952374956	0.000717752	0.001870968	-
ENSSSCG00000002931	1.542598811	0.000718402	0.001872309	ZNF565
novel.231	3.126263226	0.000719571	0.001875087	-
ENSSSCG00000012075	3.144188042	0.000729544	0.001899715	FAM3B
ENSSSCG00000040769	-1.31286011	0.00074853	0.001946648	-
ENSSSCG00000039661	3.408397584	0.000751259	0.001953188	-
ENSSSCG00000019046	-1.515246253	0.000756406	0.001965446	SNORD110
novel.658	1.613619159	0.000762579	0.001980921	-
ENSSSCG00000050049	-1.219482067	0.000767212	0.001992104	-
ENSSSCG00000045406	-1.132266575	0.000776443	0.002015209	-
ENSSSCG00000031717	1.914396676	0.000776601	0.002015332	ADCY8
ENSSSCG00000047438	5.263039592	0.000776942	0.002015642	-
ENSSSCG00000035216	1.865497229	0.000793736	0.002057747	SPRED3
ENSSSCG00000040453	1.584602654	0.000796675	0.002065072	SYN3
ENSSSCG00000005856	1.79436363	0.00080244	0.002078536	RNF224
ENSSSCG00000006542	1.711210483	0.000806769	0.002088858	KCNN3
ENSSSCG00000034686	5.215697338	0.000810585	0.002098141	TAFA2
ENSSSCG00000003063	1.018595462	0.000813835	0.002105955	PHLDB3
ENSSSCG00000020785	2.082139596	0.000817806	0.002115029	DES
ENSSSCG00000002006	1.30196813	0.00081818	0.002115694	PSME1
ENSSSCG00000037275	1.856019075	0.00083247	0.002150204	SNX22
ENSSSCG00000027820	5.257832325	0.000832781	0.0021507	CD200
ENSSSCG00000040461	1.807577354	0.000834242	0.002154168	CDKN1C
ENSSSCG00000005534	-2.87385721	0.000839738	0.002166824	-
ENSSSCG00000025631	2.303212258	0.000843589	0.002175836	-
ENSSSCG00000027300	5.201962483	0.000844769	0.00217857	TNP2
ENSSSCG00000042654	1.172989381	0.000847851	0.002186209	-
novel.651	-1.143427362	0.000863211	0.002222352	-
ENSSSCG00000023746	2.4083193	0.000869529	0.002236723	LRP1B
ENSSSCG00000002709	3.367659027	0.000870089	0.002237847	-
ENSSSCG00000024022	-1.564006612	0.000870909	0.002238716	TRPC6
ENSSSCG00000001793	2.720042835	0.000875756	0.002249879	ADAMTSL3
ENSSSCG00000011799	2.213034762	0.000877365	0.002253668	AHSG
ENSSSCG00000010971	2.661177314	0.000877478	0.002253668	ARID3C
ENSSSCG00000028784	-1.868352102	0.000885882	0.002273647	-
ENSSSCG00000047632	-3.288949533	0.000893124	0.002291587	-
ENSSSCG00000013513	1.136491063	0.000901617	0.002312728	PLIN5
ENSSSCG00000023305	-2.039564412	0.000915296	0.002344843	-
ENSSSCG00000049532	1.201678106	0.000921391	0.002359792	-
ENSSSCG00000010504	1.382493968	0.000927832	0.002374952	BLNK
ENSSSCG00000004760	2.723304289	0.000928568	0.002375836	PPP1R14D
ENSSSCG00000022483	1.514372077	0.000949719	0.002426881	GPBAR1
novel.796	1.817498216	0.00097064	0.002477624	-
ENSSSCG00000006035	2.8168674	0.000970665	0.002477624	ANGPT1
ENSSSCG00000001107	4.156276817	0.000976053	0.002489981	SLC17A1
ENSSSCG00000045445	-1.237779728	0.000979519	0.002498124	-
ENSSSCG00000023031	3.291625467	0.000988491	0.002520298	TNNT2
ENSSSCG00000014834	2.568655894	0.000990199	0.002524299	UCP3
ENSSSCG00000042109	5.233428937	0.000996532	0.002539378	-
ENSSSCG00000017798	1.223780393	0.001002776	0.002552788	TMIGD1
ENSSSCG00000024307	3.667014269	0.001025779	0.002607701	PRM2
ENSSSCG00000039476	1.714853318	0.001030229	0.002617918	-
ENSSSCG00000028345	1.20423128	0.001030664	0.002618657	-
novel.150	1.699187541	0.001052976	0.002672737	-
ENSSSCG00000000443	-1.635543385	0.001054278	0.002675667	GLI1
ENSSSCG00000022175	-2.471504993	0.00106901	0.002711543	MYH15
ENSSSCG00000033580	3.734461442	0.00108676	0.002754649	-
ENSSSCG00000006336	-2.975334169	0.001088807	0.002758685	CCDC190
ENSSSCG00000012504	-3.531349381	0.001090957	0.002763748	-
ENSSSCG00000038036	1.349194301	0.001099931	0.002784543	TTLL11
ENSSSCG00000048224	-3.525142144	0.001124873	0.002845313	-
ENSSSCG00000022089	-1.702959679	0.001126983	0.002849859	ADGRF4
ENSSSCG00000003721	1.026583018	0.001142677	0.002887054	CHST9
ENSSSCG00000043796	4.161828076	0.001156746	0.002920254	-
ENSSSCG00000035195	2.292913151	0.001157025	0.002920554	HNMT
ENSSSCG00000001470	1.880746916	0.001171445	0.002954087	SLA-DMA
novel.594	1.173070384	0.001184907	0.002986379	-
ENSSSCG00000040377	-1.966103902	0.001186536	0.00299007	FCER2
ENSSSCG00000046368	3.39950833	0.001193272	0.003005796	-
ENSSSCG00000050531	3.047812022	0.00119364	0.003006308	-
novel.742	2.750668508	0.00120152	0.003024064	-
ENSSSCG00000039218	1.795153449	0.001218023	0.003064753	SLC38A8
ENSSSCG00000038160	1.543226743	0.001220323	0.00306969	CNGA1
ENSSSCG00000047029	3.244338966	0.001237584	0.003110101	-
ENSSSCG00000023904	4.099923352	0.001240327	0.003116566	-
ENSSSCG00000025597	-2.622398947	0.001259621	0.003162426	-
ENSSSCG00000049849	-1.408769152	0.001265444	0.003175294	-
ENSSSCG00000012678	-1.422864833	0.001311513	0.003283653	-
ENSSSCG00000014799	1.913975737	0.001328976	0.003326459	-
ENSSSCG00000042718	1.388097577	0.001332349	0.003333985	GNAT1
ENSSSCG00000009338	1.365444712	0.001337567	0.003346584	-
ENSSSCG00000036444	2.832355292	0.001351663	0.0033786	TEX22
ENSSSCG00000043814	2.053823915	0.001363845	0.00340531	-
ENSSSCG00000027801	1.083366836	0.00138218	0.003447781	VTN
ENSSSCG00000042533	-4.612997722	0.001391549	0.003468775	-
ENSSSCG00000016830	4.84043982	0.001394423	0.003475464	PRLR
ENSSSCG00000043966	-2.011599626	0.001423837	0.003543709	-
novel.883	3.656486728	0.001423945	0.003543709	-
ENSSSCG00000027053	2.700305756	0.001439267	0.003580371	PACSIN1
ENSSSCG00000018052	1.931193645	0.001445283	0.003593372	NT5M
ENSSSCG00000035176	1.213803459	0.001447299	0.003597894	SEMA6B
ENSSSCG00000044338	2.472308877	0.001467799	0.003646863	-
ENSSSCG00000032149	3.246169084	0.001496555	0.003712737	PLET1
ENSSSCG00000042972	5.112357788	0.001509333	0.003742907	-
ENSSSCG00000048785	1.219261303	0.001527382	0.003783542	-
ENSSSCG00000000657	1.166893354	0.001529129	0.003787356	-
ENSSSCG00000039392	-1.942698197	0.00157824	0.003902624	SNPH
ENSSSCG00000038080	3.651955063	0.001590359	0.00393099	EMCN
novel.215	-1.642470327	0.001606581	0.003968392	-
ENSSSCG00000047720	1.091202645	0.001623779	0.004008698	-
ENSSSCG00000039930	1.310141988	0.001629177	0.004020933	ZNF446
ENSSSCG00000018019	-1.070014827	0.001666441	0.004105668	ARHGAP44
ENSSSCG00000037514	1.53967227	0.001690038	0.004158741	-
novel.20	-1.496271398	0.001708842	0.004201039	-
ENSSSCG00000043136	4.601233634	0.001716557	0.004218295	-
ENSSSCG00000042796	1.945802378	0.001719353	0.004224597	-
ENSSSCG00000034515	5.028451295	0.00172758	0.004243094	-
ENSSSCG00000046071	1.46733931	0.001748344	0.004289462	-
ENSSSCG00000049958	1.000426233	0.001759977	0.004316259	-
ENSSSCG00000046112	-4.927002332	0.001802679	0.004416819	-
ENSSSCG00000012490	-2.704430247	0.001803131	0.004417331	TMEM35A
ENSSSCG00000043238	-1.755130932	0.001818757	0.004452617	-
ENSSSCG00000037177	1.028233814	0.001887413	0.004612635	C2CD4C
ENSSSCG00000003371	1.147847716	0.001901627	0.004643009	GPR153
ENSSSCG00000016331	2.736104521	0.001920643	0.004687552	RAMP1
ENSSSCG00000007805	1.401132942	0.001956155	0.004771028	ATP2A1
ENSSSCG00000033572	4.580798446	0.001960905	0.004781332	-
ENSSSCG00000043755	1.412675224	0.001965039	0.004789487	-
ENSSSCG00000003950	1.101322015	0.001965862	0.00479085	TIE1
ENSSSCG00000006948	2.227617081	0.00200461	0.004879402	MROH6
ENSSSCG00000016401	4.700812873	0.002008701	0.004888055	KIF1A
ENSSSCG00000047642	-1.501587515	0.002028357	0.004935227	-
ENSSSCG00000004469	-1.289152135	0.002061178	0.005013074	LCA5
ENSSSCG00000040897	1.929393176	0.00206719	0.005027024	-
ENSSSCG00000016218	1.395947695	0.002088913	0.005077137	PTPRN
ENSSSCG00000011034	-1.314489329	0.002117692	0.005143654	ST8SIA6
ENSSSCG00000041783	-1.175612997	0.002149516	0.005214689	-
ENSSSCG00000004902	1.37173506	0.002165475	0.005250607	RNF152
ENSSSCG00000050342	1.827294541	0.002198685	0.005327583	-
ENSSSCG00000050959	1.498396054	0.002223484	0.005384807	-
ENSSSCG00000037892	3.459269292	0.002228323	0.005395807	YPEL4
ENSSSCG00000003366	1.169088974	0.002268104	0.005487756	CHD5
ENSSSCG00000048564	2.383869435	0.002321168	0.005610927	-
ENSSSCG00000048545	3.433951484	0.002427991	0.005847412	-
novel.704	2.104107246	0.00246278	0.005926492	-
ENSSSCG00000029267	1.303496911	0.002464861	0.005930715	TIGIT
ENSSSCG00000017874	1.194879856	0.002508089	0.006029946	ATP2A3
ENSSSCG00000047692	2.69418357	0.002512677	0.006040178	-
ENSSSCG00000047193	-3.343703427	0.002555115	0.006136522	-
ENSSSCG00000014996	4.933155002	0.002575464	0.006180503	-
ENSSSCG00000038221	1.554634911	0.002580741	0.00619235	HSD17B2
ENSSSCG00000012572	1.630318584	0.002610115	0.006257479	COL4A5
ENSSSCG00000002781	-1.613009536	0.002638647	0.00632296	KCTD19
ENSSSCG00000038411	-1.245049926	0.002667518	0.006387098	ssc-mir-6782
ENSSSCG00000043694	-1.031169829	0.002673478	0.006400528	-
novel.42	1.354930228	0.00277264	0.006622255	-
novel.626	1.211818216	0.002806545	0.006696209	-
ENSSSCG00000018080	-1.271277087	0.002819272	0.006723931	ATP8
ENSSSCG00000037416	2.276416146	0.002825482	0.006736975	CLIC5
ENSSSCG00000019083	3.411177691	0.002831032	0.006749325	MIR210
ENSSSCG00000006149	2.26150633	0.002838763	0.006765986	RALYL
novel.864	2.551315138	0.002865339	0.00682486	-
ENSSSCG00000048740	2.092939411	0.002873636	0.00684283	-
novel.120	4.460791907	0.002875526	0.006846437	-
ENSSSCG00000008572	-1.830727231	0.002877157	0.006849423	GAREM2
ENSSSCG00000030709	1.651724754	0.002912848	0.006929862	-
ENSSSCG00000026409	2.41947656	0.002978196	0.00707793	TYR
ENSSSCG00000022948	1.312671744	0.003005236	0.007140328	SLC7A9
ENSSSCG00000036377	-1.046459017	0.003051529	0.007243702	OVOL2
[truncated: 461 more rows]
