# Supplementary material for: Transcriptome Analyses of Senecavirus A-Infected PK-15 Cells: RIG-I and IRF7 Are the Important Factors in Inducing Type III Interferons
Source: Front Microbiol. 2022 Mar 4;13:846343. doi: 10.3389/fmicb.2022.846343 (PMC8931416; doi:10.3389/fmicb.2022.846343)
Supplement: Supplementary file 1 [file Data_Sheet_1.zip › Supplementary data/Supplementary Table 8 Differentially expressed genes in S36 vs Control.xls]

gene_id	log2FoldChange	pvalue	padj	gene_name
ENSSSCG00000003694	1.650551473	0	0	EMILIN2
ENSSSCG00000016057	3.310243362	0	0	STAT1
ENSSSCG00000040575	5.248071882	0	0	ISG15
ENSSSCG00000012077	5.28587534	0	0	MX1
ENSSSCG00000017146	3.75887767	0	0	-
ENSSSCG00000012076	6.902067602	0	0	MX2
ENSSSCG00000011848	1.973060746	0	0	TFRC
ENSSSCG00000009881	4.307657286	0	0	OAS2
ENSSSCG00000017754	4.329694741	0	0	-
ENSSSCG00000021712	3.723203383	0	0	HERC6
ENSSSCG00000049851	3.276669274	0	0	-
ENSSSCG00000008496	2.622421726	0	0	EIF2AK2
ENSSSCG00000038912	5.173486871	0	0	IFITM3
ENSSSCG00000003763	4.235715893	0	0	IFI44
ENSSSCG00000014670	4.249120746	0	0	TRIM22
ENSSSCG00000001906	-5.471993733	0	0	CYP1A1
ENSSSCG00000036383	4.647979042	0	0	LGALS3BP
ENSSSCG00000033453	4.284829608	0	0	BST2
ENSSSCG00000034570	6.222444988	0	0	IFI6
ENSSSCG00000007508	4.876673667	0	0	ZBP1
ENSSSCG00000023379	3.358411196	0	0	UBE2L6
ENSSSCG00000030548	5.204118699	0	0	HERC5
ENSSSCG00000001912	3.264393661	0	0	PML
ENSSSCG00000017416	5.056307051	0	0	DHX58
ENSSSCG00000027660	3.948936291	0	0	IFI44L
ENSSSCG00000013551	7.209918514	0	0	C3
ENSSSCG00000012853	3.455948077	0	0	IRF7
ENSSSCG00000017886	5.694284497	0	0	FBXO39
ENSSSCG00000013181	3.126575281	0	0	SERPING1
ENSSSCG00000014565	4.973695652	0	0	-
novel.581	5.471660017	0	0	-
ENSSSCG00000037572	3.505509901	3.62E-306	1.99E-303	EPSTI1
ENSSSCG00000035121	2.236150053	3.19E-300	1.70E-297	RHBG
ENSSSCG00000035297	6.426182686	1.23E-297	6.36E-295	ISG12(A)
ENSSSCG00000033613	4.468965569	5.64E-288	2.84E-285	FOXS1
ENSSSCG00000014080	1.724969277	3.35E-287	1.64E-284	HMGCR
ENSSSCG00000030277	2.741378117	3.29E-286	1.57E-283	-
ENSSSCG00000009921	7.523662539	1.63E-285	7.55E-283	OASL
ENSSSCG00000025618	1.869241981	2.69E-284	1.21E-281	TAP1
ENSSSCG00000031888	2.311381119	7.95E-278	3.50E-275	DDIT4
ENSSSCG00000010554	1.424832725	2.18E-269	9.39E-267	SCD
ENSSSCG00000017087	2.276387211	2.41E-269	1.01E-266	GM2A
ENSSSCG00000006776	1.844308461	5.21E-268	2.14E-265	MOV10
ENSSSCG00000030108	2.381072087	6.72E-262	2.69E-259	ZNFX1
ENSSSCG00000009720	7.188906282	7.91E-262	3.09E-259	DDX60
ENSSSCG00000008648	7.145155188	9.46E-259	3.62E-256	RSAD2
ENSSSCG00000015657	4.431584786	4.08E-246	1.53E-243	PIGR
ENSSSCG00000024015	1.488256034	1.45E-245	5.33E-243	FADS1
ENSSSCG00000039348	-2.136128736	1.03E-242	3.70E-240	H1-0
ENSSSCG00000017614	2.045991449	4.32E-241	1.52E-238	TRIM25
ENSSSCG00000017477	-1.984070057	9.42E-239	3.25E-236	CASC3
ENSSSCG00000006543	2.218930721	1.84E-238	6.23E-236	ADAR
ENSSSCG00000008857	1.840212963	3.51E-235	1.17E-232	MSMO1
ENSSSCG00000027860	4.813907943	1.51E-233	4.91E-231	ERAP2
ENSSSCG00000017420	1.980794149	8.44E-229	2.70E-226	CNP
ENSSSCG00000031781	2.059554871	1.59E-223	5.00E-221	PSMB10
ENSSSCG00000016872	1.828236578	1.23E-221	3.80E-219	HMGCS1
ENSSSCG00000024973	4.976665407	6.52E-221	1.98E-218	-
ENSSSCG00000035634	2.39219944	9.97E-219	2.98E-216	PLSCR1
ENSSSCG00000005944	1.866870989	1.62E-217	4.76E-215	NDRG1
ENSSSCG00000046640	5.496891407	9.86E-216	2.85E-213	OAS1
ENSSSCG00000013072	1.420930784	5.35E-211	1.52E-208	FADS2
ENSSSCG00000018084	-1.919107881	5.96E-208	1.67E-205	ND3
ENSSSCG00000010493	-2.371163198	7.54E-206	2.08E-203	PDLIM1
ENSSSCG00000030300	-7.015829764	9.47E-205	2.57E-202	-
ENSSSCG00000008261	2.239947701	1.20E-201	3.19E-199	HK2
ENSSSCG00000010432	2.938763045	1.81E-201	4.76E-199	ASAH2
ENSSSCG00000016420	2.055646959	5.30E-201	1.37E-198	INSIG1
ENSSSCG00000016502	4.293663386	5.62E-199	1.44E-196	PARP12
ENSSSCG00000004687	1.725729043	3.43E-197	8.64E-195	B2M
ENSSSCG00000016027	-1.609043381	4.25E-197	1.05E-194	ITGAV
ENSSSCG00000002383	2.882087406	2.48E-194	6.07E-192	FOS
ENSSSCG00000010452	6.81220341	6.31E-188	1.52E-185	IFIT1
ENSSSCG00000000697	-1.415895797	1.81E-187	4.32E-185	-
ENSSSCG00000007507	2.118920314	1.79E-185	4.21E-183	PCK1
ENSSSCG00000024388	1.963295896	1.60E-181	3.70E-179	BNIP3
ENSSSCG00000010454	2.194150866	3.53E-181	8.07E-179	IFIT5
ENSSSCG00000014672	4.962825524	3.17E-180	7.15E-178	-
ENSSSCG00000026044	1.692103312	2.11E-179	4.70E-177	FDFT1
ENSSSCG00000009240	3.530610986	5.90E-177	1.30E-174	-
ENSSSCG00000011239	3.04313206	1.86E-176	4.05E-174	TRANK1
ENSSSCG00000016512	2.276604186	5.69E-176	1.22E-173	ZC3HAV1
ENSSSCG00000014988	-2.504076679	1.08E-175	2.29E-173	MMP13
ENSSSCG00000040847	2.344824132	4.09E-175	8.57E-173	AP1S3
ENSSSCG00000001507	1.50827899	9.37E-171	1.94E-168	ZBTB22
ENSSSCG00000038549	1.43583011	4.61E-170	9.44E-168	ZFP36L2
ENSSSCG00000039751	2.64500676	1.03E-169	2.08E-167	NLRC5
ENSSSCG00000032580	2.841132539	5.55E-155	1.11E-152	MGST1
ENSSSCG00000006644	-1.393478219	3.77E-151	7.47E-149	CERS2
ENSSSCG00000025768	-1.453341546	7.88E-151	1.54E-148	CALM1
ENSSSCG00000010292	1.872795248	1.18E-150	2.29E-148	P4HA1
ENSSSCG00000006764	-2.712175113	5.98E-150	1.15E-147	PTPN22
ENSSSCG00000028517	1.917595445	9.39E-150	1.78E-147	SC5D
ENSSSCG00000030801	5.804580371	2.67E-149	5.01E-147	-
ENSSSCG00000008449	1.732546012	8.16E-149	1.51E-146	SLC3A1
ENSSSCG00000004509	1.506109918	1.39E-148	2.55E-146	LIPG
ENSSSCG00000026748	-1.872103234	2.09E-146	3.80E-144	PLK1
ENSSSCG00000028512	1.32491172	1.10E-144	1.98E-142	LDLR
ENSSSCG00000045508	2.318879819	1.25E-143	2.22E-141	CCDC180
ENSSSCG00000006488	1.17439836	5.30E-143	9.33E-141	GLMP
ENSSSCG00000018086	-1.864782044	5.05E-142	8.81E-140	ND4L
ENSSSCG00000037358	2.040645778	7.53E-139	1.30E-136	HPS5
ENSSSCG00000001695	1.276369764	2.70E-136	4.62E-134	VEGFA
ENSSSCG00000022204	1.473235962	3.22E-134	5.45E-132	AGRN
ENSSSCG00000007858	3.149784579	2.84E-133	4.76E-131	-
ENSSSCG00000032931	-1.347306632	1.49E-132	2.47E-130	CDH6
ENSSSCG00000008980	1.912561247	1.75E-132	2.88E-130	SCARB2
ENSSSCG00000008124	4.217303016	3.61E-132	5.88E-130	NEURL3
ENSSSCG00000023178	3.138580757	1.35E-130	2.19E-128	BATF2
ENSSSCG00000004782	-2.149073708	3.73E-129	5.97E-127	-
ENSSSCG00000035392	1.202019026	2.68E-127	4.25E-125	IGFBP2
ENSSSCG00000034802	6.49609637	2.49E-124	3.91E-122	-
ENSSSCG00000036136	1.299474857	2.56E-124	3.99E-122	BHLHE40
ENSSSCG00000005970	1.251081984	5.31E-122	8.20E-120	SQLE
ENSSSCG00000015140	1.206159776	2.76E-119	4.23E-117	HSPA8
ENSSSCG00000023264	1.235015121	5.01E-119	7.61E-117	IDH1
ENSSSCG00000006777	-1.186699171	1.01E-117	1.52E-115	-
ENSSSCG00000010464	1.621733236	9.99E-117	1.49E-114	PPP1R3C
ENSSSCG00000005981	1.284183895	2.26E-116	3.35E-114	FBXO32
ENSSSCG00000015435	1.613086615	1.20E-115	1.76E-113	NAMPT
ENSSSCG00000007244	-2.310855812	1.29E-115	1.88E-113	POFUT1
ENSSSCG00000008098	-1.752227161	3.59E-115	5.18E-113	POLR1B
ENSSSCG00000014780	2.009955845	7.01E-115	1.00E-112	TRIM21
ENSSSCG00000028814	1.21592945	7.89E-115	1.12E-112	SOD3
ENSSSCG00000008443	1.416469605	2.03E-114	2.86E-112	EPAS1
ENSSSCG00000039793	1.847907507	1.59E-112	2.23E-110	PATJ
ENSSSCG00000022149	1.335901196	1.67E-112	2.32E-110	RMI2
ENSSSCG00000010451	7.316511424	1.86E-112	2.55E-110	IFIT2
ENSSSCG00000001952	1.526300866	5.90E-112	8.05E-110	NFKBIA
ENSSSCG00000025993	2.147487882	1.49E-111	2.02E-109	SGPP2
ENSSSCG00000015311	1.192198966	4.41E-111	5.92E-109	CYP51A1
ENSSSCG00000014982	2.030261816	1.32E-109	1.76E-107	MMP7
ENSSSCG00000013366	1.056255286	1.64E-109	2.17E-107	LDHA
ENSSSCG00000028304	1.190562571	2.53E-109	3.32E-107	ZFP36L1
ENSSSCG00000016851	1.658958973	3.92E-109	5.11E-107	OSMR
ENSSSCG00000021206	1.345211872	4.38E-109	5.67E-107	IL1RAP
ENSSSCG00000027525	1.259529714	6.10E-109	7.84E-107	DHCR24
ENSSSCG00000016263	2.0425799	6.49E-109	8.29E-107	-
ENSSSCG00000010312	1.490838562	9.53E-109	1.21E-106	PLAU
ENSSSCG00000014868	1.574020479	5.61E-108	7.06E-106	EMSY
ENSSSCG00000037535	4.208928887	1.84E-107	2.30E-105	SLC34A1
ENSSSCG00000009942	3.283736893	1.59E-106	1.97E-104	DAO
ENSSSCG00000007909	3.265748184	4.21E-106	5.19E-104	ABAT
ENSSSCG00000015523	-1.980788487	5.88E-105	7.19E-103	RALGPS2
ENSSSCG00000023080	1.094895082	3.10E-104	3.77E-102	TPP1
ENSSSCG00000034207	1.303873752	3.70E-103	4.47E-101	CEBPB
ENSSSCG00000014336	1.333148168	1.47E-102	1.76E-100	EGR1
ENSSSCG00000031789	1.25562073	4.39E-102	5.23E-100	ACSL5
ENSSSCG00000003137	2.357873817	7.59E-102	8.98E-100	PLEKHA4
ENSSSCG00000026951	2.056825096	4.13E-101	4.85E-99	PSMB8
ENSSSCG00000031518	1.615312	2.02E-100	2.35E-98	STARD4
ENSSSCG00000032436	6.432531351	2.07E-100	2.40E-98	-
ENSSSCG00000035570	-1.038263699	6.29E-100	7.25E-98	HNRNPL
ENSSSCG00000011928	1.566500581	6.60E-100	7.54E-98	CCDC80
ENSSSCG00000029944	1.420964325	9.13E-100	1.04E-97	FASN
ENSSSCG00000005278	2.636007983	1.45E-99	1.64E-97	-
ENSSSCG00000024867	2.22928108	2.55E-99	2.86E-97	ISG20
ENSSSCG00000005240	1.488321396	2.84E-99	3.17E-97	DOCK8
ENSSSCG00000024045	-1.911059831	1.87E-98	2.07E-96	-
ENSSSCG00000006995	1.129609435	4.58E-98	5.04E-96	ASAH1
ENSSSCG00000017014	1.314722385	1.34E-97	1.47E-95	PANK3
ENSSSCG00000015894	1.486827207	2.56E-97	2.79E-95	DPP4
ENSSSCG00000009833	1.690957487	1.25E-96	1.34E-94	SH2B3
ENSSSCG00000040954	1.611734247	1.31E-95	1.40E-93	CSTF3
ENSSSCG00000035420	4.988979775	2.10E-94	2.23E-92	HES4
ENSSSCG00000010639	2.672201364	2.38E-94	2.51E-92	HABP2
ENSSSCG00000001963	2.740430292	2.73E-94	2.86E-92	EGLN3
ENSSSCG00000006703	-1.830446361	1.37E-93	1.42E-91	PRKAB2
ENSSSCG00000016784	-1.47948123	1.78E-93	1.84E-91	ANKH
ENSSSCG00000017471	1.575648159	7.90E-93	8.09E-91	CDC6
ENSSSCG00000007079	-1.687348299	4.15E-92	4.22E-90	FLRT3
ENSSSCG00000008959	3.113156699	1.01E-91	1.02E-89	CXCL2
ENSSSCG00000033944	1.086076989	1.49E-91	1.50E-89	CYB5B
ENSSSCG00000039514	1.957106673	3.36E-91	3.36E-89	ID3
ENSSSCG00000001011	2.005368744	4.08E-91	4.06E-89	SERPINB1
ENSSSCG00000008001	1.808402129	1.02E-90	1.00E-88	-
ENSSSCG00000021610	1.479310896	1.20E-90	1.18E-88	CHPF
ENSSSCG00000031380	1.309096625	3.90E-89	3.81E-87	MARCKSL1
ENSSSCG00000010893	1.720348143	1.55E-88	1.51E-86	-
ENSSSCG00000011689	1.538080625	2.39E-88	2.31E-86	PLOD2
ENSSSCG00000011357	1.211488568	5.08E-88	4.89E-86	SHISA5
ENSSSCG00000029331	-1.96916179	8.67E-88	8.30E-86	PALLD
novel.735	1.105261885	2.16E-86	2.06E-84	-
ENSSSCG00000036790	2.945369905	3.36E-86	3.18E-84	AKAP7
ENSSSCG00000017191	-1.437967082	4.50E-86	4.24E-84	SRP68
ENSSSCG00000034260	2.516657095	9.72E-85	9.10E-83	GDF15
ENSSSCG00000025788	1.707796463	4.13E-84	3.85E-82	ENPP4
ENSSSCG00000022011	2.215576533	1.13E-83	1.05E-81	NMI
ENSSSCG00000030269	1.286871091	1.18E-83	1.09E-81	-
ENSSSCG00000023920	1.02417363	1.20E-83	1.10E-81	P3H1
ENSSSCG00000015290	1.550108849	1.63E-83	1.48E-81	CDK18
ENSSSCG00000039582	1.006667886	2.86E-83	2.59E-81	PSMA2
ENSSSCG00000011877	2.380584404	1.02E-82	9.25E-81	CD86
ENSSSCG00000042089	2.170308854	1.60E-82	1.44E-80	KCTD11
ENSSSCG00000017360	-1.393165761	1.75E-82	1.56E-80	UBTF
ENSSSCG00000015549	1.418550254	3.05E-82	2.71E-80	RNASEL
ENSSSCG00000013147	1.593908459	4.58E-82	4.06E-80	FAM111B
ENSSSCG00000036505	-1.1569498	1.49E-81	1.31E-79	-
ENSSSCG00000014820	1.358168808	1.20E-80	1.05E-78	FCHSD2
ENSSSCG00000030388	1.120808447	1.56E-80	1.35E-78	UPP1
ENSSSCG00000028278	-1.050166171	5.53E-80	4.75E-78	-
ENSSSCG00000029066	1.135040975	2.64E-79	2.26E-77	IDI1
ENSSSCG00000003429	1.396771915	5.40E-79	4.60E-77	CLCN6
ENSSSCG00000001636	6.753395423	2.77E-78	2.34E-76	-
ENSSSCG00000016322	1.173751186	4.39E-78	3.68E-76	ACKR3
ENSSSCG00000001463	1.79192617	1.38E-77	1.15E-75	PSMB9
ENSSSCG00000023001	1.470653279	3.18E-77	2.62E-75	CCDC149
ENSSSCG00000001561	2.618525929	5.97E-77	4.89E-75	ETV7
ENSSSCG00000013313	1.768535574	7.13E-77	5.82E-75	PRRG4
ENSSSCG00000032795	-4.787253719	1.06E-76	8.62E-75	IL1RL1
ENSSSCG00000003617	-1.118203588	1.33E-76	1.07E-74	TXLNA
ENSSSCG00000006521	-1.65267876	1.96E-76	1.58E-74	FAM189B
ENSSSCG00000017803	-2.760530915	1.69E-75	1.34E-73	TIMM22
ENSSSCG00000027709	2.377413331	2.40E-75	1.90E-73	PARP9
ENSSSCG00000007465	1.163033224	6.60E-75	5.19E-73	B4GALT5
ENSSSCG00000011837	-1.623889463	8.44E-75	6.61E-73	MELTF
ENSSSCG00000017733	-2.412758286	1.22E-74	9.43E-73	C17orf75
ENSSSCG00000011876	1.954399708	2.59E-74	2.00E-72	DTX3L
ENSSSCG00000003660	-1.125083911	3.46E-74	2.66E-72	PABPC4
novel.415	-1.163636658	6.32E-74	4.84E-72	-
ENSSSCG00000028552	1.004800468	1.03E-73	7.85E-72	BHLHE41
ENSSSCG00000011874	3.362594667	4.79E-73	3.64E-71	PARP14
ENSSSCG00000040352	-1.474728659	5.42E-73	4.10E-71	DUS1L
ENSSSCG00000011950	1.370480074	1.59E-72	1.19E-70	NXPE3
ENSSSCG00000000276	-2.790619713	2.06E-72	1.54E-70	TARBP2
ENSSSCG00000031130	1.663592943	2.07E-72	1.55E-70	ZBED1
ENSSSCG00000012893	1.101572369	4.15E-72	3.08E-70	UNC93B1
ENSSSCG00000017776	-2.457656989	7.62E-72	5.64E-70	ERAL1
ENSSSCG00000010438	1.375820065	8.07E-72	5.95E-70	ATAD1
ENSSSCG00000012698	-1.932938652	9.00E-72	6.61E-70	SLC9A6
ENSSSCG00000006001	2.156056312	1.75E-71	1.28E-69	ENPP2
ENSSSCG00000022070	1.65252231	2.06E-71	1.50E-69	ZNF143
ENSSSCG00000016261	1.70566972	1.96E-70	1.42E-68	SP110
ENSSSCG00000029326	-1.059099716	5.39E-70	3.89E-68	CCNB1
ENSSSCG00000041467	4.911275142	5.45E-70	3.92E-68	CCDC194
ENSSSCG00000000272	1.415744376	5.72E-70	4.10E-68	SP1
ENSSSCG00000032282	1.640748372	7.19E-70	5.13E-68	ACP5
ENSSSCG00000017008	2.359927808	7.37E-70	5.24E-68	DOCK2
ENSSSCG00000033003	1.167257836	1.47E-69	1.04E-67	WFDC2
ENSSSCG00000012699	-1.095233911	1.54E-69	1.08E-67	FHL1
ENSSSCG00000004572	1.861251685	5.29E-69	3.71E-67	-
ENSSSCG00000011600	1.404566609	5.67E-69	3.97E-67	SLC6A6
ENSSSCG00000037815	1.765723384	6.57E-69	4.57E-67	ZC3H12A
ENSSSCG00000014997	3.352738836	8.18E-69	5.65E-67	-
ENSSSCG00000025593	1.18701159	8.18E-69	5.65E-67	-
ENSSSCG00000015965	2.128656704	9.50E-69	6.54E-67	GPR155
ENSSSCG00000010456	-1.573320132	1.31E-68	8.95E-67	PANK1
ENSSSCG00000013409	1.361123734	2.07E-68	1.41E-66	SBF2
ENSSSCG00000017993	1.303653363	2.28E-68	1.55E-66	NTN1
ENSSSCG00000031882	1.461073323	3.34E-68	2.26E-66	PNPT1
ENSSSCG00000014955	1.121184131	3.87E-68	2.61E-66	MRE11
ENSSSCG00000021597	1.338780299	3.93E-68	2.64E-66	PHLDA2
ENSSSCG00000024134	-2.00407162	6.48E-68	4.34E-66	MGLL
ENSSSCG00000050759	-1.862460346	7.66E-68	5.11E-66	-
ENSSSCG00000031321	2.370552235	9.37E-68	6.23E-66	NR4A1
ENSSSCG00000025151	-1.413159002	1.28E-67	8.51E-66	-
ENSSSCG00000005724	1.380709367	2.67E-67	1.76E-65	SETX
ENSSSCG00000003669	1.676101001	3.56E-67	2.34E-65	MFSD2A
ENSSSCG00000016469	1.578775948	3.77E-67	2.47E-65	TRPV5
ENSSSCG00000001984	1.315965247	4.80E-67	3.13E-65	KHNYN
ENSSSCG00000036756	-2.747758273	7.27E-67	4.72E-65	ZNF496
ENSSSCG00000008090	3.447255734	9.79E-67	6.34E-65	IL1A
ENSSSCG00000013873	1.535844188	1.16E-66	7.45E-65	NR2F6
ENSSSCG00000029763	1.772844127	1.24E-66	7.93E-65	IFI35
ENSSSCG00000038948	-1.618153245	1.94E-66	1.24E-64	ETS2
ENSSSCG00000004142	-1.27097275	2.25E-66	1.43E-64	CITED2
ENSSSCG00000012277	1.027909263	4.96E-66	3.13E-64	TIMP1
ENSSSCG00000009396	1.298145794	1.54E-65	9.71E-64	PHF11
ENSSSCG00000016104	-1.483147975	1.82E-65	1.14E-63	TRAK2
ENSSSCG00000016306	-2.314059205	5.19E-65	3.24E-63	USP40
ENSSSCG00000004412	-1.411025776	6.45E-65	3.99E-63	MICAL1
ENSSSCG00000017197	-2.196483601	1.72E-64	1.06E-62	FBF1
ENSSSCG00000003464	-1.915769061	2.99E-64	1.83E-62	DNAJC16
ENSSSCG00000003682	1.360284555	4.35E-64	2.65E-62	ANKRD12
ENSSSCG00000016217	-2.039182721	6.93E-64	4.20E-62	DNAJB2
ENSSSCG00000027340	1.334447331	1.10E-63	6.61E-62	PI4K2B
ENSSSCG00000000647	4.100949112	3.31E-63	1.99E-61	OLR1
ENSSSCG00000035218	3.144839691	3.69E-63	2.20E-61	ADA2
ENSSSCG00000016929	1.237996006	4.96E-63	2.95E-61	PDE4D
ENSSSCG00000010450	1.020197588	1.27E-62	7.47E-61	LIPA
ENSSSCG00000011377	-1.336918371	4.03E-62	2.37E-60	LAMB2
ENSSSCG00000031954	1.311062462	4.46E-62	2.61E-60	SLC39A10
ENSSSCG00000003949	-1.070006303	4.65E-62	2.71E-60	CDC20
ENSSSCG00000036801	1.160057047	4.94E-62	2.87E-60	C6orf132
ENSSSCG00000038854	1.12636231	5.90E-62	3.42E-60	PSMF1
ENSSSCG00000031719	1.067065306	5.96E-62	3.44E-60	SEMA4B
ENSSSCG00000006626	-1.204665134	6.78E-62	3.90E-60	PI4KB
ENSSSCG00000028056	2.072712251	8.62E-62	4.95E-60	ZFP36
ENSSSCG00000017472	1.883473334	1.47E-61	8.40E-60	IGFBP4
novel.383	-1.988071376	1.86E-61	1.06E-59	-
ENSSSCG00000033411	-1.339514327	1.98E-61	1.12E-59	ZBED5
ENSSSCG00000035495	-1.704832206	2.95E-61	1.67E-59	KITLG
ENSSSCG00000036883	1.235209916	4.79E-61	2.70E-59	FABP3
ENSSSCG00000007268	1.139773882	4.97E-61	2.80E-59	E2F1
ENSSSCG00000024059	-1.019828576	5.09E-61	2.85E-59	VAT1
ENSSSCG00000007056	1.295105593	7.09E-61	3.96E-59	PLCB1
ENSSSCG00000010896	-1.276561381	8.33E-61	4.65E-59	ASPM
ENSSSCG00000032404	-2.201578118	1.28E-60	7.12E-59	KLHL11
ENSSSCG00000013260	1.054287908	1.72E-60	9.50E-59	MDK
ENSSSCG00000028343	-1.537352522	2.07E-60	1.14E-58	MRPL9
ENSSSCG00000008239	-1.172261061	2.44E-60	1.34E-58	CAPG
ENSSSCG00000034347	1.213968047	2.63E-60	1.44E-58	TRIM56
ENSSSCG00000022005	-1.552026654	4.21E-60	2.30E-58	SFXN3
ENSSSCG00000013244	-1.951848032	4.74E-60	2.58E-58	PACSIN3
ENSSSCG00000016775	-1.923924116	8.65E-60	4.67E-58	ZNF777
ENSSSCG00000040486	-1.401286585	1.05E-59	5.63E-58	BIRC5
ENSSSCG00000021208	1.00093424	1.17E-59	6.27E-58	SELENOP
ENSSSCG00000006693	1.544093207	1.66E-59	8.87E-58	PDZK1
ENSSSCG00000036613	-4.217098384	1.93E-59	1.03E-57	POLQ
ENSSSCG00000030294	-2.612209377	3.66E-59	1.93E-57	ZNF398
ENSSSCG00000015897	3.038856772	9.57E-59	5.05E-57	IFIH1
ENSSSCG00000026326	-1.303027266	1.73E-58	9.08E-57	CCNF
ENSSSCG00000016614	1.206472089	1.80E-58	9.41E-57	PTPRZ1
ENSSSCG00000015569	1.994190051	1.90E-58	9.91E-57	SWT1
ENSSSCG00000004403	1.471961883	1.94E-58	1.01E-56	CDC40
ENSSSCG00000000396	1.562494469	2.23E-58	1.16E-56	STAT2
ENSSSCG00000010651	-1.01241752	5.05E-58	2.61E-56	ABLIM1
ENSSSCG00000006923	1.865116454	6.81E-58	3.51E-56	GBP2
ENSSSCG00000028896	2.797225328	8.64E-58	4.44E-56	DIO1
ENSSSCG00000015798	2.280094066	1.23E-57	6.32E-56	ANKRD37
ENSSSCG00000039222	-1.247125763	2.41E-57	1.23E-55	-
ENSSSCG00000003859	-2.039794549	3.56E-57	1.81E-55	TUT4
ENSSSCG00000003684	-1.317691488	3.88E-57	1.97E-55	MTCL1
ENSSSCG00000040869	-2.391320712	6.22E-57	3.14E-55	INPP5E
ENSSSCG00000001101	2.215228972	6.48E-57	3.26E-55	SCGN
ENSSSCG00000044226	2.494537743	8.43E-57	4.23E-55	-
ENSSSCG00000014277	1.621719654	8.54E-57	4.27E-55	IRF1
ENSSSCG00000015144	1.050484366	1.23E-56	6.16E-55	GRAMD1B
ENSSSCG00000022101	1.55767031	1.46E-56	7.25E-55	BRCA1
ENSSSCG00000014056	1.322318974	1.59E-56	7.87E-55	RNF44
ENSSSCG00000029985	-2.435002181	1.61E-56	7.97E-55	ARL10
ENSSSCG00000032241	1.082764423	1.81E-56	8.92E-55	GPNMB
ENSSSCG00000033207	4.575005156	2.34E-56	1.15E-54	SULT2A1
ENSSSCG00000036438	1.101745325	2.35E-56	1.15E-54	GPX3
ENSSSCG00000023434	1.283209716	2.79E-56	1.36E-54	PPM1L
ENSSSCG00000040334	-1.690759301	4.06E-56	1.97E-54	CBX6
ENSSSCG00000037532	4.037949654	5.62E-56	2.72E-54	MNDA
ENSSSCG00000013735	1.393128065	1.10E-55	5.31E-54	JUNB
ENSSSCG00000026784	-1.130191248	1.14E-55	5.49E-54	LMNB2
ENSSSCG00000026547	1.760550986	1.25E-55	6.00E-54	SLC45A3
ENSSSCG00000023630	-2.456125417	3.37E-55	1.60E-53	CPM
ENSSSCG00000004806	-1.186381089	4.31E-55	2.04E-53	-
ENSSSCG00000028558	-1.931932248	8.04E-55	3.80E-53	SGPP1
ENSSSCG00000003471	1.12590932	8.79E-55	4.14E-53	EPHA2
ENSSSCG00000006467	-1.11575712	2.35E-54	1.10E-52	PRCC
ENSSSCG00000040252	-2.480463319	4.02E-54	1.88E-52	-
ENSSSCG00000009938	1.182857357	5.02E-54	2.34E-52	UNG
ENSSSCG00000040663	1.165701799	5.64E-54	2.62E-52	HERPUD1
ENSSSCG00000017340	1.195005796	6.17E-54	2.85E-52	DCAKD
ENSSSCG00000002443	1.297209454	7.36E-54	3.39E-52	TC2N
ENSSSCG00000001097	-2.312338383	9.21E-54	4.24E-52	RIPOR2
ENSSSCG00000009293	1.556584843	9.26E-54	4.25E-52	-
ENSSSCG00000013758	1.509436161	1.12E-53	5.12E-52	ZSWIM4
ENSSSCG00000001064	1.934173906	1.45E-53	6.63E-52	-
ENSSSCG00000006841	-1.557110819	1.82E-53	8.21E-52	CLCC1
ENSSSCG00000015175	2.294987873	3.25E-53	1.47E-51	VWA5A
ENSSSCG00000003559	-1.144325862	3.52E-53	1.58E-51	ARID1A
ENSSSCG00000011395	-1.257006137	3.63E-53	1.63E-51	RBM5
ENSSSCG00000038657	-1.677410902	6.36E-53	2.84E-51	ATPAF1
ENSSSCG00000016459	1.670448305	8.65E-53	3.86E-51	EPHA1
ENSSSCG00000038848	2.330118249	9.10E-53	4.05E-51	IL22RA1
ENSSSCG00000022592	-2.204710423	1.86E-52	8.24E-51	FIBIN
ENSSSCG00000009904	-1.873424172	2.01E-52	8.85E-51	DYNLL1
ENSSSCG00000011765	-1.391486138	3.14E-52	1.37E-50	USP13
ENSSSCG00000013664	2.701792958	5.68E-52	2.46E-50	SHFL
ENSSSCG00000034039	1.067279759	1.17E-51	5.08E-50	SLC11A2
ENSSSCG00000008963	1.482052154	1.71E-51	7.39E-50	AREG
ENSSSCG00000011850	1.152421547	1.92E-51	8.29E-50	-
ENSSSCG00000002305	1.213976457	2.06E-51	8.83E-50	EXD2
ENSSSCG00000000370	-1.021046779	3.12E-51	1.33E-49	DGKA
ENSSSCG00000026269	-1.686666438	4.76E-51	2.02E-49	RAB29
ENSSSCG00000015519	-1.703643319	1.47E-50	6.24E-49	RASAL2
ENSSSCG00000006073	-1.176688979	1.49E-50	6.29E-49	OSR2
ENSSSCG00000013784	1.009456149	2.22E-50	9.33E-49	DNAJB1
ENSSSCG00000008406	-1.394773695	2.59E-50	1.08E-48	CCDC88A
ENSSSCG00000007243	-2.856074239	2.96E-50	1.23E-48	PLAGL2
novel.315	-1.742219026	6.16E-50	2.55E-48	-
ENSSSCG00000003832	1.032069808	6.29E-50	2.60E-48	TACSTD2
ENSSSCG00000015241	1.33706966	1.25E-49	5.14E-48	TMEM45B
ENSSSCG00000023684	-4.16052613	1.52E-49	6.22E-48	MT1A
ENSSSCG00000033089	5.115701651	1.72E-49	7.04E-48	-
ENSSSCG00000011514	-1.382409587	2.06E-49	8.40E-48	MITF
ENSSSCG00000039009	2.288636944	2.83E-49	1.15E-47	-
ENSSSCG00000006648	2.106916619	2.85E-49	1.16E-47	CTSS
ENSSSCG00000004138	1.195016872	3.29E-49	1.33E-47	HIVEP2
ENSSSCG00000020783	1.060720805	5.25E-49	2.11E-47	SLC41A1
ENSSSCG00000032474	5.890066544	5.91E-49	2.38E-47	CXCL10
ENSSSCG00000003531	-1.608052989	1.64E-48	6.56E-47	KDM1A
novel.867	-1.379452365	2.03E-48	8.11E-47	-
ENSSSCG00000032994	-1.830627147	4.90E-48	1.95E-46	RNF187
ENSSSCG00000007466	1.10046414	7.08E-48	2.81E-46	SLC9A8
ENSSSCG00000002344	-1.399353107	7.36E-48	2.91E-46	RIOX1
ENSSSCG00000007351	-1.514293075	8.98E-48	3.54E-46	FAM83D
ENSSSCG00000010795	1.033082661	1.13E-47	4.44E-46	NDUFAB1
ENSSSCG00000013300	1.574712429	1.27E-47	4.96E-46	EHF
ENSSSCG00000001871	-1.841669031	1.39E-47	5.41E-46	HMG20A
ENSSSCG00000002311	1.148787717	1.62E-47	6.30E-46	SUSD6
ENSSSCG00000033787	3.063686551	1.95E-47	7.55E-46	-
ENSSSCG00000046461	-1.24263016	2.05E-47	7.91E-46	-
ENSSSCG00000005037	1.215563796	2.16E-47	8.34E-46	ERO1A
ENSSSCG00000009138	2.562578838	2.26E-47	8.69E-46	-
ENSSSCG00000016313	-1.749591832	2.98E-47	1.14E-45	HJURP
ENSSSCG00000004464	1.941501609	3.10E-47	1.18E-45	TENT5A
ENSSSCG00000000021	2.058811812	6.84E-47	2.60E-45	-
ENSSSCG00000006840	-1.656207947	1.24E-46	4.71E-45	WDR47
ENSSSCG00000015286	-2.136556708	1.27E-46	4.81E-45	DSTYK
ENSSSCG00000005510	-1.426369978	1.48E-46	5.58E-45	PHF19
ENSSSCG00000043175	-1.298781366	2.48E-46	9.29E-45	-
ENSSSCG00000037536	1.490858205	3.00E-46	1.12E-44	SLC25A28
ENSSSCG00000033030	1.23503612	4.06E-46	1.52E-44	FBXO45
ENSSSCG00000016625	-1.06246839	4.39E-46	1.63E-44	CTTNBP2
ENSSSCG00000001881	-2.142143566	5.00E-46	1.86E-44	MAN2C1
ENSSSCG00000034318	-1.481733414	5.45E-46	2.02E-44	MRPS25
ENSSSCG00000009542	4.455900864	6.06E-46	2.24E-44	TNFSF13B
ENSSSCG00000021968	1.263942578	7.12E-46	2.62E-44	SLC19A3
ENSSSCG00000024628	-1.50221045	8.07E-46	2.96E-44	ALKBH8
ENSSSCG00000000774	6.100318104	8.12E-46	2.98E-44	USP18
ENSSSCG00000016611	1.481803387	1.24E-45	4.51E-44	CADPS2
ENSSSCG00000005983	1.150786215	1.50E-45	5.43E-44	ATAD2
ENSSSCG00000036575	2.023258732	1.66E-45	6.00E-44	USHBP1
ENSSSCG00000033010	-1.062214575	4.55E-45	1.63E-43	-
ENSSSCG00000015743	1.595598097	5.14E-45	1.84E-43	PTPN4
ENSSSCG00000038760	-1.656594678	8.93E-45	3.19E-43	ANKRD40
ENSSSCG00000003428	1.637547456	8.96E-45	3.20E-43	MTHFR
ENSSSCG00000008966	1.196989301	1.09E-44	3.87E-43	PARM1
ENSSSCG00000008227	2.148039231	2.45E-44	8.64E-43	ST3GAL5
ENSSSCG00000002145	-3.509988512	3.55E-44	1.25E-42	TTC5
ENSSSCG00000015407	-1.252457798	4.07E-44	1.43E-42	GNAI1
ENSSSCG00000032857	2.373342692	5.52E-44	1.94E-42	S100A12
ENSSSCG00000013475	-1.145815331	5.90E-44	2.07E-42	NCLN
ENSSSCG00000012965	-1.207129362	6.08E-44	2.13E-42	DRAP1
ENSSSCG00000029803	1.281345959	6.48E-44	2.26E-42	KDM2B
ENSSSCG00000002474	3.994466648	7.43E-44	2.59E-42	PPP4R4
ENSSSCG00000027190	-1.288999908	8.04E-44	2.79E-42	TUBA8
ENSSSCG00000029030	1.304358675	9.32E-44	3.23E-42	SMCHD1
ENSSSCG00000024329	-1.734379724	1.19E-43	4.11E-42	C12orf43
ENSSSCG00000014093	-4.336557457	1.23E-43	4.27E-42	CRHBP
ENSSSCG00000011496	1.61882367	4.59E-43	1.57E-41	ADAMTS9
ENSSSCG00000011360	1.035025155	5.73E-43	1.95E-41	CELSR3
novel.254	-1.683913922	8.78E-43	2.97E-41	-
ENSSSCG00000008314	1.45339119	1.18E-42	3.99E-41	ATP6V1B1
ENSSSCG00000042150	2.462011681	1.56E-42	5.24E-41	-
ENSSSCG00000004167	1.505589619	1.82E-42	6.11E-41	MYB
ENSSSCG00000037898	-1.830072212	2.76E-42	9.25E-41	CXXC5
ENSSSCG00000006506	1.065473192	3.29E-42	1.10E-40	SYT11
ENSSSCG00000020906	3.15910036	5.28E-42	1.76E-40	GHSR
ENSSSCG00000011951	1.276435259	5.78E-42	1.92E-40	NFKBIZ
ENSSSCG00000021359	-1.214154564	1.29E-41	4.26E-40	CDC42EP3
ENSSSCG00000000896	-1.088368511	1.84E-41	6.06E-40	NTN4
ENSSSCG00000003699	1.674405819	2.72E-41	8.94E-40	GREB1L
ENSSSCG00000023837	1.076149273	5.79E-41	1.88E-39	WFDC1
ENSSSCG00000028606	1.068117326	5.96E-41	1.93E-39	ZBTB7B
ENSSSCG00000027777	1.024255794	6.60E-41	2.13E-39	-
ENSSSCG00000025425	-2.216973316	7.05E-41	2.27E-39	FCSK
ENSSSCG00000004845	-2.172294402	7.25E-41	2.34E-39	FAN1
ENSSSCG00000025981	-1.057962511	7.27E-41	2.34E-39	SLC38A5
ENSSSCG00000032434	1.852158056	7.91E-41	2.54E-39	PLAUR
ENSSSCG00000007165	-1.078509879	7.95E-41	2.55E-39	MRPS26
ENSSSCG00000036944	-2.197256491	9.50E-41	3.04E-39	-
ENSSSCG00000006065	-2.313879518	1.52E-40	4.83E-39	ANKRD46
ENSSSCG00000011106	1.444659347	1.66E-40	5.27E-39	CREM
ENSSSCG00000040546	-1.179125562	1.71E-40	5.42E-39	PXN
ENSSSCG00000026705	-1.303120176	1.74E-40	5.51E-39	NVL
ENSSSCG00000004942	1.233285675	1.80E-40	5.68E-39	TIPIN
ENSSSCG00000012050	-1.031499826	2.36E-40	7.43E-39	RCAN1
ENSSSCG00000004344	1.070042304	3.61E-40	1.13E-38	MMS22L
ENSSSCG00000001715	1.400314918	3.82E-40	1.19E-38	ENPP5
novel.79	-2.732540375	4.20E-40	1.31E-38	-
ENSSSCG00000039651	3.64614501	4.25E-40	1.32E-38	SLC2A5
ENSSSCG00000040719	1.697627796	4.59E-40	1.42E-38	KIAA0040
ENSSSCG00000003768	-1.112712998	7.03E-40	2.17E-38	NEXN
ENSSSCG00000034159	-1.944427913	1.21E-39	3.73E-38	SNAPIN
ENSSSCG00000021181	1.038730189	1.33E-39	4.08E-38	DHCR7
ENSSSCG00000015604	-1.013982476	1.37E-39	4.19E-38	NEK2
ENSSSCG00000009775	-1.109934637	1.46E-39	4.47E-38	CDK2AP1
ENSSSCG00000008340	1.346719786	1.52E-39	4.63E-38	ANTXR1
ENSSSCG00000031648	1.344778436	1.80E-39	5.49E-38	CCN5
ENSSSCG00000032279	-2.080345958	2.55E-39	7.76E-38	SAPCD2
ENSSSCG00000033913	1.927794861	3.82E-39	1.15E-37	C1RL
ENSSSCG00000027447	1.103417486	4.78E-39	1.44E-37	TMTC1
ENSSSCG00000010995	1.035285968	4.78E-39	1.44E-37	CHMP5
ENSSSCG00000010922	1.00651054	5.81E-39	1.74E-37	ELF3
ENSSSCG00000035284	-1.577295347	9.11E-39	2.73E-37	BMF
ENSSSCG00000006267	1.010828258	9.11E-39	2.73E-37	PCMTD1
ENSSSCG00000028506	1.257867301	9.52E-39	2.84E-37	YIPF1
ENSSSCG00000033115	1.039189427	1.31E-38	3.90E-37	IFNAR1
ENSSSCG00000025856	1.922370191	1.35E-38	4.01E-37	TMEM106A
ENSSSCG00000010036	2.664931402	1.97E-38	5.83E-37	SLC5A1
ENSSSCG00000039731	-1.086221547	2.02E-38	5.97E-37	-
ENSSSCG00000015378	1.709817121	2.59E-38	7.64E-37	SP4
ENSSSCG00000026317	1.567983651	2.97E-38	8.75E-37	SLC10A2
ENSSSCG00000013016	-2.190486473	3.48E-38	1.02E-36	PPP2R5B
ENSSSCG00000009397	1.068792565	3.73E-38	1.09E-36	CAB39L
ENSSSCG00000010571	1.144504424	5.28E-38	1.54E-36	ARMH3
ENSSSCG00000035366	-1.745615801	6.97E-38	2.03E-36	MFHAS1
ENSSSCG00000024152	1.514047619	7.00E-38	2.03E-36	ETV6
ENSSSCG00000004645	-1.667831173	9.71E-38	2.79E-36	GABPB1
ENSSSCG00000035153	2.01311352	1.37E-37	3.92E-36	TRIM38
ENSSSCG00000016742	2.94426459	2.33E-37	6.67E-36	MYO1G
ENSSSCG00000027372	2.553394559	2.91E-37	8.29E-36	SAMD9
ENSSSCG00000002860	-1.009953692	3.63E-37	1.03E-35	PDCD5
ENSSSCG00000033971	1.35765508	4.09E-37	1.16E-35	ZNF407
ENSSSCG00000021706	1.556807418	4.45E-37	1.26E-35	KIF21B
ENSSSCG00000015009	-2.086847714	9.62E-37	2.71E-35	POGLUT3
ENSSSCG00000023912	1.142019973	1.01E-36	2.84E-35	ORAI2
ENSSSCG00000039953	1.313109012	1.17E-36	3.28E-35	PNRC1
ENSSSCG00000023176	-1.640059642	1.56E-36	4.34E-35	TROAP
ENSSSCG00000024096	1.026078328	1.61E-36	4.47E-35	RIPK2
ENSSSCG00000007140	-1.03360738	1.73E-36	4.82E-35	SMOX
ENSSSCG00000027266	2.287537248	1.87E-36	5.19E-35	PNPLA3
ENSSSCG00000004263	-1.826275728	2.44E-36	6.75E-35	ZUP1
ENSSSCG00000017251	1.875503863	2.80E-36	7.73E-35	SOX9
ENSSSCG00000009169	1.912546003	3.25E-36	8.95E-35	SLC39A8
ENSSSCG00000011195	-2.101439517	3.74E-36	1.03E-34	GALNT15
novel.790	1.752927337	3.78E-36	1.04E-34	-
ENSSSCG00000009644	1.240386631	4.35E-36	1.19E-34	ADAM28
ENSSSCG00000006853	-4.633631238	4.52E-36	1.24E-34	PRMT6
ENSSSCG00000029002	1.034298685	4.73E-36	1.29E-34	PNKD
ENSSSCG00000008771	2.295131908	5.59E-36	1.52E-34	C4orf19
ENSSSCG00000015117	-1.02908073	6.59E-36	1.79E-34	RNF26
ENSSSCG00000017769	-1.207781263	6.73E-36	1.83E-34	RAB34
ENSSSCG00000038452	1.464662291	6.82E-36	1.85E-34	ADAMTS17
ENSSSCG00000000837	1.353252484	7.29E-36	1.97E-34	CHST11
ENSSSCG00000022839	-1.045602053	7.43E-36	2.01E-34	IFFO2
ENSSSCG00000049876	2.512248452	7.69E-36	2.07E-34	-
ENSSSCG00000004695	1.032796786	9.08E-36	2.44E-34	WDR76
ENSSSCG00000040706	-1.784061089	1.39E-35	3.71E-34	DBN1
ENSSSCG00000008334	1.175057334	1.71E-35	4.56E-34	MXD1
ENSSSCG00000017941	-1.11198714	2.19E-35	5.82E-34	-
ENSSSCG00000006525	1.645645396	2.73E-35	7.23E-34	-
ENSSSCG00000014557	-1.293472065	3.04E-35	8.04E-34	RIC8A
ENSSSCG00000011530	-2.22305238	4.04E-35	1.06E-33	CRBN
ENSSSCG00000001780	1.330172966	4.61E-35	1.21E-33	FAH
ENSSSCG00000011700	1.357701879	4.68E-35	1.23E-33	CP
ENSSSCG00000029249	1.007881932	6.23E-35	1.62E-33	NAV3
ENSSSCG00000005648	-1.208443748	1.07E-34	2.78E-33	SLC27A4
ENSSSCG00000013440	2.234656312	1.37E-34	3.55E-33	ATP8B3
ENSSSCG00000017602	1.273282895	2.46E-34	6.34E-33	STXBP4
ENSSSCG00000028748	-1.150001222	2.99E-34	7.67E-33	NDC1
ENSSSCG00000009584	1.379472959	3.40E-34	8.69E-33	SEMA4D
novel.660	-3.191127655	3.75E-34	9.58E-33	-
ENSSSCG00000003923	-1.11828491	3.83E-34	9.75E-33	HECTD3
ENSSSCG00000004180	4.302216653	3.85E-34	9.78E-33	-
ENSSSCG00000027365	1.018632129	7.86E-34	1.99E-32	WNT7B
ENSSSCG00000038370	-2.392097756	8.05E-34	2.04E-32	UQCC3
ENSSSCG00000036956	1.826391663	9.01E-34	2.27E-32	SOCS3
ENSSSCG00000007146	5.26216758	9.75E-34	2.46E-32	SIGLEC1
ENSSSCG00000027607	1.148208568	1.20E-33	3.02E-32	IER3
ENSSSCG00000022758	1.2306101	1.97E-33	4.93E-32	PECR
ENSSSCG00000008812	1.208443223	2.11E-33	5.28E-32	ATP10D
ENSSSCG00000007622	-1.4339981	2.89E-33	7.23E-32	-
ENSSSCG00000004250	1.501831343	2.98E-33	7.43E-32	SLC35F1
ENSSSCG00000033368	-1.077545469	2.99E-33	7.44E-32	ATP5MC2
ENSSSCG00000039780	-1.015940354	3.45E-33	8.56E-32	RTN4RL1
ENSSSCG00000012132	3.850506244	3.59E-33	8.89E-32	ASB9
ENSSSCG00000000203	-1.681260369	6.99E-33	1.72E-31	KCNH3
ENSSSCG00000027701	1.649523744	7.06E-33	1.73E-31	RP2
ENSSSCG00000002281	1.053487432	7.76E-33	1.90E-31	-
ENSSSCG00000008374	1.009784225	8.09E-33	1.98E-31	B3GNT2
ENSSSCG00000040778	1.085710417	9.79E-33	2.38E-31	NIPA1
ENSSSCG00000039652	-1.299739142	1.32E-32	3.20E-31	OTUD3
ENSSSCG00000015360	1.016028845	1.36E-32	3.29E-31	ANKMY2
ENSSSCG00000001750	1.293649708	1.67E-32	4.04E-31	PAQR8
ENSSSCG00000016850	1.016891118	3.17E-32	7.62E-31	LIFR
ENSSSCG00000032408	1.05504345	3.62E-32	8.67E-31	CASP7
ENSSSCG00000039466	-1.086967494	3.75E-32	8.97E-31	-
ENSSSCG00000002408	-2.389371385	4.24E-32	1.01E-30	ADCK1
ENSSSCG00000001680	-1.514952687	4.26E-32	1.01E-30	ABCC10
ENSSSCG00000016243	1.078381598	5.62E-32	1.34E-30	RHBDD1
ENSSSCG00000020858	-1.38917147	5.68E-32	1.35E-30	KIF13A
ENSSSCG00000030165	1.577088434	6.44E-32	1.53E-30	MAFF
ENSSSCG00000022289	-1.607018181	6.98E-32	1.65E-30	PCDH1
ENSSSCG00000045223	2.253494136	7.96E-32	1.88E-30	-
ENSSSCG00000027114	1.160334088	9.45E-32	2.23E-30	SCP2
ENSSSCG00000013895	1.209434461	9.97E-32	2.34E-30	MAST3
ENSSSCG00000032911	-1.698106741	1.24E-31	2.91E-30	DUSP8
ENSSSCG00000013599	1.050835608	1.45E-31	3.38E-30	ANGPTL4
ENSSSCG00000000091	2.547512876	1.77E-31	4.12E-30	APOBEC3B
ENSSSCG00000003592	1.316894438	1.96E-31	4.55E-30	SDC3
ENSSSCG00000001394	3.788655138	2.11E-31	4.87E-30	-
ENSSSCG00000049071	-1.246094894	2.19E-31	5.06E-30	-
ENSSSCG00000003780	1.353916607	2.21E-31	5.08E-30	CRYZ
ENSSSCG00000032843	-1.301231876	2.79E-31	6.39E-30	-
ENSSSCG00000022419	-1.334437561	2.82E-31	6.44E-30	FEM1B
ENSSSCG00000020970	3.24505421	2.94E-31	6.71E-30	IL6
ENSSSCG00000016076	1.033571026	3.28E-31	7.48E-30	COQ10B
ENSSSCG00000015563	1.314164551	3.32E-31	7.57E-30	RGL1
ENSSSCG00000014039	2.305507985	3.38E-31	7.69E-30	RGS14
ENSSSCG00000015612	1.32751284	3.78E-31	8.59E-30	IRF6
ENSSSCG00000001233	1.07517734	5.89E-31	1.33E-29	TRIM26
novel.598	9.705231721	6.09E-31	1.37E-29	-
ENSSSCG00000036584	1.277938742	9.26E-31	2.08E-29	HAUS8
ENSSSCG00000015065	-1.261115949	1.28E-30	2.87E-29	BUD13
ENSSSCG00000009083	1.539505641	1.72E-30	3.82E-29	SPRY1
ENSSSCG00000025078	-1.576367871	1.83E-30	4.05E-29	ZNF358
ENSSSCG00000018094	-1.948087247	2.34E-30	5.18E-29	CYTB
ENSSSCG00000013764	-1.422988894	2.46E-30	5.44E-29	RFX1
ENSSSCG00000001820	-1.941101647	3.56E-30	7.85E-29	HDDC3
ENSSSCG00000008240	-1.297805807	3.79E-30	8.35E-29	-
ENSSSCG00000004529	1.268180364	4.42E-30	9.71E-29	POLI
ENSSSCG00000011782	-1.287383193	4.55E-30	9.99E-29	ABCC5
ENSSSCG00000044495	-2.004797607	5.73E-30	1.25E-28	-
ENSSSCG00000006697	-1.384417278	5.92E-30	1.29E-28	ACP6
ENSSSCG00000034905	1.065306327	6.18E-30	1.35E-28	MVD
ENSSSCG00000033325	1.172320364	7.04E-30	1.53E-28	TRIM35
ENSSSCG00000006745	-1.333446763	8.52E-30	1.84E-28	CASQ2
ENSSSCG00000035673	1.063492694	9.37E-30	2.02E-28	HBP1
ENSSSCG00000035281	1.337583474	9.83E-30	2.12E-28	ZNF292
ENSSSCG00000012030	1.017511172	1.13E-29	2.43E-28	CLDN8
ENSSSCG00000005607	2.581106738	1.31E-29	2.81E-28	RALGPS1
ENSSSCG00000007682	2.514856796	1.97E-29	4.21E-28	SH2B2
ENSSSCG00000032119	-1.734888527	2.07E-29	4.43E-28	CRCP
ENSSSCG00000036340	1.666961409	2.59E-29	5.51E-28	ZBTB5
ENSSSCG00000025228	-1.156051546	2.87E-29	6.10E-28	TRAF3IP1
ENSSSCG00000014098	1.13624348	3.04E-29	6.44E-28	WDR41
ENSSSCG00000051428	1.146105336	3.16E-29	6.70E-28	-
ENSSSCG00000002831	1.354188719	3.86E-29	8.13E-28	IRX3
ENSSSCG00000016687	-1.046986785	4.24E-29	8.92E-28	-
ENSSSCG00000027429	-1.111555372	6.44E-29	1.35E-27	YARS2
ENSSSCG00000006746	-1.255762092	6.51E-29	1.36E-27	VANGL1
ENSSSCG00000009468	-2.995398407	6.93E-29	1.44E-27	KCTD12
ENSSSCG00000012315	-1.083658375	9.64E-29	2.00E-27	SYNJ2
ENSSSCG00000042874	-1.483145014	1.01E-28	2.09E-27	ZNF22
ENSSSCG00000018092	-1.843764852	1.05E-28	2.17E-27	ND6
ENSSSCG00000014054	1.232677762	1.13E-28	2.34E-27	GPRIN1
ENSSSCG00000015815	-1.225369584	1.32E-28	2.73E-27	FGFR1
ENSSSCG00000003569	-1.647193937	1.38E-28	2.83E-27	SLC9A1
ENSSSCG00000017215	1.073274823	1.69E-28	3.48E-27	SLC16A5
ENSSSCG00000029877	-1.064554783	1.85E-28	3.80E-27	MKRN2
ENSSSCG00000010252	1.019099755	1.93E-28	3.94E-27	HKDC1
ENSSSCG00000001816	1.039622727	2.29E-28	4.65E-27	BLM
ENSSSCG00000004125	1.061239118	2.52E-28	5.10E-27	STX11
ENSSSCG00000005480	-1.311382181	3.34E-28	6.73E-27	RGS3
ENSSSCG00000023349	-1.35578714	3.44E-28	6.93E-27	ZNF768
ENSSSCG00000012780	-1.697499133	3.70E-28	7.43E-27	PLXNB3
ENSSSCG00000022345	-1.782719955	3.98E-28	7.98E-27	-
ENSSSCG00000023140	-1.135901738	4.28E-28	8.57E-27	EIF2B4
ENSSSCG00000026268	-1.328111357	4.83E-28	9.65E-27	DLG5
ENSSSCG00000015322	1.240319397	4.88E-28	9.74E-27	TFPI2
ENSSSCG00000036206	1.561095207	5.25E-28	1.05E-26	DIPK2A
ENSSSCG00000028167	-1.198745733	5.68E-28	1.13E-26	SLIRP
ENSSSCG00000004678	4.806348424	1.20E-27	2.36E-26	DUOX2
ENSSSCG00000039950	1.477896293	1.46E-27	2.87E-26	RMI1
ENSSSCG00000000623	4.820508624	1.59E-27	3.12E-26	BCL2L14
ENSSSCG00000031456	1.171751714	1.98E-27	3.87E-26	ARL5B
ENSSSCG00000035037	1.254767905	2.12E-27	4.14E-26	-
ENSSSCG00000006698	1.006181069	2.41E-27	4.71E-26	BCL9
ENSSSCG00000016170	1.135013099	2.71E-27	5.29E-26	BARD1
ENSSSCG00000005673	1.143799554	4.11E-27	7.93E-26	IER5L
ENSSSCG00000024556	-1.943683798	4.60E-27	8.85E-26	ZNF445
ENSSSCG00000035908	-1.175569771	5.19E-27	9.96E-26	-
ENSSSCG00000008753	-1.421002111	5.28E-27	1.01E-25	ADGRA3
ENSSSCG00000017735	-1.122481871	5.45E-27	1.04E-25	RHOT1
ENSSSCG00000005022	-1.069177674	7.11E-27	1.36E-25	NIN
ENSSSCG00000004716	1.44770444	7.92E-27	1.51E-25	TMEM62
ENSSSCG00000030016	2.331364896	8.03E-27	1.53E-25	PDE9A
ENSSSCG00000037524	1.882513915	1.21E-26	2.29E-25	LY6D
ENSSSCG00000007108	-1.196958757	1.36E-26	2.56E-25	KIZ
ENSSSCG00000048111	2.271169451	1.48E-26	2.79E-25	-
ENSSSCG00000035161	-1.143347649	1.49E-26	2.79E-25	TMEM237
novel.199	2.37330624	1.73E-26	3.25E-25	-
ENSSSCG00000015742	-1.573184979	2.14E-26	4.02E-25	TMEM177
ENSSSCG00000013114	3.509793787	2.49E-26	4.65E-25	SLC15A3
ENSSSCG00000028805	1.462349152	2.52E-26	4.71E-25	PTPRM
ENSSSCG00000010251	-1.389023533	3.72E-26	6.91E-25	SUPV3L1
ENSSSCG00000007324	-1.963088051	4.13E-26	7.66E-25	SOGA1
ENSSSCG00000037682	1.569650401	4.79E-26	8.85E-25	HFE
ENSSSCG00000026152	1.001369714	5.36E-26	9.87E-25	PRKD2
ENSSSCG00000010605	1.039193082	5.49E-26	1.01E-24	STN1
ENSSSCG00000016541	-1.145571655	5.92E-26	1.09E-24	SLC35B4
ENSSSCG00000005021	-1.182990973	6.14E-26	1.13E-24	SAV1
ENSSSCG00000009492	1.029171023	6.68E-26	1.23E-24	GPR180
ENSSSCG00000005761	-1.380620415	7.63E-26	1.39E-24	PPP1R26
ENSSSCG00000030358	1.197964198	7.91E-26	1.44E-24	SARM1
ENSSSCG00000017260	1.749198259	8.57E-26	1.56E-24	WIPI1
ENSSSCG00000004548	-2.162723989	8.94E-26	1.63E-24	PIF1
ENSSSCG00000047344	-2.066570852	8.98E-26	1.63E-24	-
ENSSSCG00000008634	3.556350822	1.16E-25	2.09E-24	ATP6V1C2
ENSSSCG00000032262	1.10116505	1.22E-25	2.20E-24	IDUA
ENSSSCG00000012000	1.040186238	1.37E-25	2.47E-24	GBE1
ENSSSCG00000028691	1.759075503	1.49E-25	2.66E-24	-
ENSSSCG00000020962	-1.0376236	1.62E-25	2.89E-24	DYNLL2
ENSSSCG00000015782	1.318652088	1.90E-25	3.40E-24	IRF2
ENSSSCG00000014376	-1.107196388	2.15E-25	3.83E-24	HARS2
ENSSSCG00000013011	-2.723664615	2.24E-25	3.99E-24	SAC3D1
ENSSSCG00000017006	1.583437629	2.32E-25	4.12E-24	LCP2
ENSSSCG00000023423	-1.345196049	2.88E-25	5.10E-24	UBALD2
ENSSSCG00000008978	6.495852344	4.76E-25	8.33E-24	CXCL11
ENSSSCG00000004628	-3.243648739	5.05E-25	8.82E-24	TMOD2
ENSSSCG00000000206	1.086849217	5.61E-25	9.78E-24	FAIM2
ENSSSCG00000049158	-1.146583284	5.98E-25	1.04E-23	-
ENSSSCG00000015073	-1.017023441	6.27E-25	1.09E-23	TAGLN
ENSSSCG00000038190	1.774502914	7.64E-25	1.32E-23	MPST
ENSSSCG00000047247	1.13356577	7.66E-25	1.32E-23	DSCC1
ENSSSCG00000009141	-1.175196732	8.91E-25	1.53E-23	MCUB
ENSSSCG00000032115	-1.159207293	9.61E-25	1.65E-23	OSGIN1
ENSSSCG00000017876	-1.415949018	1.07E-24	1.84E-23	CYB5D2
ENSSSCG00000031707	-1.099843307	1.20E-24	2.04E-23	CTDSP2
ENSSSCG00000013049	-2.090991373	1.37E-24	2.34E-23	RCOR2
ENSSSCG00000040910	4.427843994	1.62E-24	2.75E-23	APOH
ENSSSCG00000008820	1.40471766	1.63E-24	2.77E-23	TEC
ENSSSCG00000037127	-1.313459355	1.67E-24	2.83E-23	CDKN2AIPNL
ENSSSCG00000023084	1.476809834	1.72E-24	2.92E-23	ATP2B2
ENSSSCG00000007637	-2.006486183	2.03E-24	3.44E-23	TRIM4
ENSSSCG00000014072	-1.789281107	2.44E-24	4.10E-23	ENC1
ENSSSCG00000044472	3.735139742	2.48E-24	4.17E-23	COL19A1
ENSSSCG00000001229	2.215606004	2.59E-24	4.35E-23	-
ENSSSCG00000029918	-1.070422795	2.77E-24	4.65E-23	CEPT1
ENSSSCG00000029034	-1.147183769	2.91E-24	4.87E-23	COX4I1
ENSSSCG00000042162	-1.929101449	2.96E-24	4.95E-23	KCNJ11
ENSSSCG00000028850	-1.355730352	3.75E-24	6.25E-23	RPL26
ENSSSCG00000003423	3.881203495	4.02E-24	6.69E-23	DRAXIN
ENSSSCG00000027855	3.209837461	7.54E-24	1.25E-22	SOCS1
ENSSSCG00000004738	-1.663483587	8.10E-24	1.33E-22	MAPKBP1
ENSSSCG00000033350	1.749134035	1.07E-23	1.77E-22	-
ENSSSCG00000024914	3.379688513	1.11E-23	1.82E-22	-
ENSSSCG00000008965	1.107529327	2.16E-23	3.48E-22	-
novel.697	-1.284150793	2.38E-23	3.82E-22	-
ENSSSCG00000009625	-1.336222618	2.46E-23	3.96E-22	-
novel.145	1.259085483	2.47E-23	3.97E-22	-
ENSSSCG00000024780	-1.058072405	2.90E-23	4.64E-22	ZFAND1
ENSSSCG00000032494	-1.381136255	2.94E-23	4.70E-22	TIMM21
ENSSSCG00000000754	-2.140984406	2.98E-23	4.75E-22	RAD52
ENSSSCG00000011979	-1.952545108	3.57E-23	5.70E-22	GPR15
ENSSSCG00000012055	2.24594878	3.67E-23	5.84E-22	MORC3
ENSSSCG00000002532	-1.575235963	5.37E-23	8.48E-22	-
ENSSSCG00000024479	-2.3610198	6.10E-23	9.64E-22	ELAC1
ENSSSCG00000033392	3.314798908	6.52E-23	1.03E-21	SCML4
ENSSSCG00000038853	1.17236778	7.45E-23	1.18E-21	GPR137B
ENSSSCG00000028892	-1.026120368	7.63E-23	1.20E-21	-
ENSSSCG00000021791	1.32832309	7.85E-23	1.24E-21	SENP7
ENSSSCG00000011036	-1.175627109	9.68E-23	1.52E-21	STAM
ENSSSCG00000014055	1.039522607	9.95E-23	1.56E-21	CDHR2
ENSSSCG00000008953	1.404067167	1.06E-22	1.66E-21	CXCL8
ENSSSCG00000021798	-1.247639991	1.13E-22	1.76E-21	LZTS2
ENSSSCG00000027509	-1.192484739	1.29E-22	2.01E-21	VPS54
ENSSSCG00000000179	-2.814795295	1.44E-22	2.24E-21	CCDC65
ENSSSCG00000035393	-1.356196854	1.49E-22	2.32E-21	SAAL1
ENSSSCG00000026142	-1.098630024	1.66E-22	2.57E-21	TNK1
ENSSSCG00000032834	-1.81647278	1.93E-22	2.98E-21	ZNF169
ENSSSCG00000031666	-2.436921586	1.99E-22	3.07E-21	C11orf95
ENSSSCG00000031924	2.1262378	2.57E-22	3.93E-21	NKX3-1
ENSSSCG00000010925	-1.359792718	3.49E-22	5.33E-21	PPP1R12B
ENSSSCG00000048856	-1.077519447	4.74E-22	7.18E-21	-
ENSSSCG00000040732	1.057404706	5.70E-22	8.60E-21	WDR81
ENSSSCG00000038429	-1.689292626	7.57E-22	1.14E-20	-
ENSSSCG00000003578	4.142391501	8.88E-22	1.33E-20	FGR
ENSSSCG00000012890	2.556280661	9.84E-22	1.47E-20	TCIRG1
ENSSSCG00000015450	-1.686906598	9.99E-22	1.49E-20	ZNF786
ENSSSCG00000006172	2.314885383	1.06E-21	1.58E-20	PI15
ENSSSCG00000032488	-1.25086493	1.07E-21	1.59E-20	ZADH2
ENSSSCG00000033032	1.261770212	1.15E-21	1.70E-20	ZBTB14
ENSSSCG00000009401	1.188807849	1.94E-21	2.85E-20	RB1
ENSSSCG00000014391	-1.067472318	2.03E-21	2.97E-20	ARAP3
ENSSSCG00000002544	-1.131202563	2.10E-21	3.07E-20	PPP1R13B
ENSSSCG00000002512	4.68556147	2.10E-21	3.08E-20	DEGS2
ENSSSCG00000047571	1.471400839	3.13E-21	4.52E-20	-
ENSSSCG00000034765	2.838056704	3.13E-21	4.52E-20	PIEZO2
ENSSSCG00000008456	1.607132222	3.49E-21	5.04E-20	PLEKHH2
ENSSSCG00000037125	3.568007612	4.50E-21	6.47E-20	TMEM252
ENSSSCG00000021436	1.178775055	4.85E-21	6.96E-20	DFFB
ENSSSCG00000038453	-1.193764067	5.03E-21	7.21E-20	SYNPO
ENSSSCG00000024678	1.119069163	5.35E-21	7.65E-20	MEGF6
ENSSSCG00000008645	1.056192598	5.87E-21	8.39E-20	ID2
ENSSSCG00000048443	1.18833756	7.27E-21	1.04E-19	APLN
ENSSSCG00000023627	1.621212163	7.29E-21	1.04E-19	-
ENSSSCG00000021132	1.377185643	7.32E-21	1.04E-19	PLD5
ENSSSCG00000011705	-1.233773105	7.37E-21	1.05E-19	COMMD2
ENSSSCG00000036970	-1.023282969	7.41E-21	1.05E-19	SUGP1
ENSSSCG00000015985	1.963468181	7.42E-21	1.05E-19	HOXD3
ENSSSCG00000022341	1.965708571	7.72E-21	1.09E-19	TMEM207
ENSSSCG00000009357	-1.783642881	9.39E-21	1.33E-19	SMAD9
ENSSSCG00000040881	-1.123754171	1.00E-20	1.42E-19	SLC38A7
ENSSSCG00000005097	1.189042269	1.04E-20	1.46E-19	SNAPC1
ENSSSCG00000016900	-1.322329052	1.07E-20	1.50E-19	ESM1
ENSSSCG00000014091	1.124138817	1.07E-20	1.51E-19	F2RL1
ENSSSCG00000020872	1.42035852	1.20E-20	1.69E-19	-
ENSSSCG00000038992	-1.569774379	1.25E-20	1.75E-19	TUBB6
ENSSSCG00000037733	1.493751476	1.27E-20	1.78E-19	TRIQK
ENSSSCG00000014076	-1.005919458	1.34E-20	1.87E-19	FAM169A
ENSSSCG00000010183	-1.215673017	1.50E-20	2.09E-19	COG2
ENSSSCG00000010239	-1.46846107	1.60E-20	2.22E-19	RUFY2
ENSSSCG00000004744	-2.152172331	1.71E-20	2.36E-19	TYRO3
ENSSSCG00000008051	1.811158657	1.95E-20	2.69E-19	ABCA3
ENSSSCG00000033298	-1.018221172	2.05E-20	2.83E-19	-
ENSSSCG00000003757	1.032798009	2.16E-20	2.97E-19	SSX2IP
novel.219	-2.731554194	3.84E-20	5.22E-19	-
novel.320	-1.618188758	4.20E-20	5.70E-19	-
ENSSSCG00000013566	-1.413419171	4.29E-20	5.81E-19	INSR
ENSSSCG00000009326	-1.057580909	4.47E-20	6.05E-19	KATNAL1
ENSSSCG00000026517	1.132850756	4.53E-20	6.12E-19	CALML4
ENSSSCG00000003644	-1.434379201	5.28E-20	7.12E-19	FHL3
ENSSSCG00000001049	1.950995964	5.54E-20	7.45E-19	HIVEP1
ENSSSCG00000033879	1.259551974	6.25E-20	8.40E-19	ZNF280B
ENSSSCG00000016255	1.538576626	7.98E-20	1.07E-18	-
ENSSSCG00000002268	1.745442828	8.91E-20	1.19E-18	AKAP5
ENSSSCG00000027426	1.004725792	9.32E-20	1.24E-18	BCL3
ENSSSCG00000024777	1.076076505	1.02E-19	1.35E-18	HDAC4
ENSSSCG00000008867	1.779891806	1.13E-19	1.50E-18	CTSO
ENSSSCG00000012556	-1.132712827	1.15E-19	1.51E-18	RBM41
ENSSSCG00000012655	-2.302130273	1.18E-19	1.55E-18	BCORL1
ENSSSCG00000016070	-1.056827381	1.35E-19	1.77E-18	GTF3C3
ENSSSCG00000032144	-4.371116456	1.41E-19	1.85E-18	ZNF140
ENSSSCG00000039144	1.28369017	1.61E-19	2.11E-18	-
novel.236	1.640253759	1.65E-19	2.15E-18	-
ENSSSCG00000012324	1.064244113	1.71E-19	2.23E-18	IQSEC2
ENSSSCG00000016492	-1.161127704	1.77E-19	2.30E-18	AGK
ENSSSCG00000021466	1.006169331	1.84E-19	2.39E-18	BMT2
ENSSSCG00000008624	1.024989627	1.88E-19	2.43E-18	LPIN1
novel.157	1.347153967	2.13E-19	2.76E-18	-
ENSSSCG00000048792	-1.931689443	2.27E-19	2.93E-18	-
ENSSSCG00000001341	1.130315628	2.37E-19	3.05E-18	-
ENSSSCG00000009225	1.065564775	2.40E-19	3.09E-18	HSD17B11
ENSSSCG00000004791	1.818602329	2.42E-19	3.12E-18	RASGRP1
ENSSSCG00000027669	-1.061396725	2.61E-19	3.36E-18	TNS1
ENSSSCG00000025393	1.300330752	2.63E-19	3.38E-18	-
ENSSSCG00000029189	2.606609811	2.69E-19	3.44E-18	DCHS1
ENSSSCG00000034632	1.061428064	2.92E-19	3.74E-18	PDXP
ENSSSCG00000008486	1.045351625	3.32E-19	4.24E-18	GALM
ENSSSCG00000004063	-1.545140586	3.33E-19	4.25E-18	TMEM242
ENSSSCG00000033570	1.029958527	3.39E-19	4.31E-18	-
ENSSSCG00000000466	-1.300299751	3.72E-19	4.72E-18	XPOT
ENSSSCG00000028293	-1.032610122	4.17E-19	5.29E-18	RCOR3
ENSSSCG00000034708	-1.424104378	4.58E-19	5.79E-18	PITX2
ENSSSCG00000027472	1.116659839	4.87E-19	6.16E-18	GCA
ENSSSCG00000011929	1.070991151	5.52E-19	6.95E-18	SLC35A5
ENSSSCG00000030359	-1.073001333	6.78E-19	8.50E-18	ARHGEF3
ENSSSCG00000013768	-1.05381374	7.00E-19	8.77E-18	-
ENSSSCG00000037808	1.100556735	7.04E-19	8.81E-18	-
ENSSSCG00000002341	1.004736475	8.47E-19	1.05E-17	PAPLN
ENSSSCG00000032652	5.354550875	8.62E-19	1.07E-17	-
ENSSSCG00000034272	-1.042946584	9.15E-19	1.14E-17	DENND6B
ENSSSCG00000028051	2.025089252	9.56E-19	1.18E-17	ZNF385C
ENSSSCG00000030343	-1.704615629	9.57E-19	1.18E-17	SLC38A9
ENSSSCG00000002930	-1.91163934	1.08E-18	1.33E-17	ZNF260
ENSSSCG00000018087	-1.748866542	1.16E-18	1.43E-17	ND4
ENSSSCG00000029616	-1.101602652	1.18E-18	1.45E-17	FAAP100
ENSSSCG00000026404	-1.204378597	1.26E-18	1.55E-17	SERTAD4
ENSSSCG00000030544	1.338686686	1.49E-18	1.82E-17	TMEM143
ENSSSCG00000039548	2.233173708	1.52E-18	1.85E-17	PTGFR
ENSSSCG00000004090	1.130081229	1.53E-18	1.86E-17	ZBTB2
ENSSSCG00000027270	-1.040228729	1.58E-18	1.92E-17	-
ENSSSCG00000016768	-1.153670196	1.64E-18	1.99E-17	-
ENSSSCG00000012291	-1.000434128	1.82E-18	2.21E-17	GPKOW
ENSSSCG00000003072	-1.803846801	1.97E-18	2.39E-17	ZNF283
novel.814	-2.531996638	2.02E-18	2.45E-17	-
ENSSSCG00000032110	-1.037593756	2.12E-18	2.56E-17	-
ENSSSCG00000032946	1.450651611	2.12E-18	2.56E-17	-
ENSSSCG00000014952	2.901644009	2.14E-18	2.58E-17	IZUMO1R
ENSSSCG00000006988	1.138600258	2.55E-18	3.06E-17	PDGFRL
ENSSSCG00000002001	2.050734486	2.61E-18	3.14E-17	REC8
ENSSSCG00000010737	-1.067514974	2.66E-18	3.19E-17	ABRAXAS2
ENSSSCG00000004668	-1.103740952	2.89E-18	3.47E-17	SLC30A4
ENSSSCG00000017470	1.053884908	3.02E-18	3.61E-17	TNS4
ENSSSCG00000036746	-1.824700145	3.25E-18	3.88E-17	RASL10B
ENSSSCG00000011293	-2.252511714	3.61E-18	4.30E-17	POMGNT2
ENSSSCG00000021815	2.147248086	3.68E-18	4.37E-17	-
ENSSSCG00000016620	-1.10969107	4.07E-18	4.83E-17	TSPAN12
ENSSSCG00000003103	-1.110594529	5.89E-18	6.94E-17	FKRP
ENSSSCG00000028266	-1.062978212	6.32E-18	7.43E-17	TMUB1
ENSSSCG00000027812	-1.505931517	6.60E-18	7.75E-17	IQSEC1
ENSSSCG00000001252	3.299377118	7.74E-18	9.04E-17	UBD
ENSSSCG00000006590	4.393952663	9.92E-18	1.15E-16	S100A8
ENSSSCG00000003736	-1.09375159	1.07E-17	1.24E-16	ASXL3
novel.707	1.597932658	1.07E-17	1.25E-16	-
novel.760	-1.054372864	1.13E-17	1.31E-16	-
ENSSSCG00000049630	1.196270191	1.22E-17	1.41E-16	DEPTOR
ENSSSCG00000028822	1.504431473	1.25E-17	1.45E-16	-
ENSSSCG00000010644	-1.137180829	1.42E-17	1.64E-16	DCLRE1A
ENSSSCG00000004657	1.085900166	1.60E-17	1.84E-16	CEP152
ENSSSCG00000039419	1.218867879	1.62E-17	1.86E-16	SLCO4A1
ENSSSCG00000001619	-1.295317188	1.69E-17	1.93E-16	FOXP4
ENSSSCG00000003729	1.01626665	1.87E-17	2.13E-16	RNF125
ENSSSCG00000009880	-1.263177239	1.95E-17	2.22E-16	SLC8B1
ENSSSCG00000000695	-1.273109886	2.00E-17	2.28E-16	IFFO1
ENSSSCG00000011531	-2.827098904	2.01E-17	2.28E-16	-
ENSSSCG00000028446	-1.183130696	2.03E-17	2.31E-16	PCBP4
ENSSSCG00000011965	1.342884847	2.17E-17	2.46E-16	TMEM45A
ENSSSCG00000028981	1.166072687	2.23E-17	2.52E-16	ZNF367
ENSSSCG00000024070	-1.517528403	2.44E-17	2.76E-16	-
ENSSSCG00000006720	1.219239204	2.77E-17	3.13E-16	HAO2
ENSSSCG00000011895	1.992033178	3.11E-17	3.51E-16	PLA1A
ENSSSCG00000016511	-1.101256272	3.28E-17	3.69E-16	TTC26
ENSSSCG00000038867	1.113813626	3.95E-17	4.43E-16	PPM1K
ENSSSCG00000032607	5.90256973	4.23E-17	4.73E-16	ALPL
ENSSSCG00000025704	1.442609734	4.36E-17	4.87E-16	DENND2D
ENSSSCG00000011178	-1.219464823	4.76E-17	5.31E-16	CPNE4
ENSSSCG00000016053	1.420330967	1.01E-16	1.11E-15	NEMP2
novel.564	-2.256506182	1.02E-16	1.12E-15	-
ENSSSCG00000011683	-1.737582546	1.07E-16	1.16E-15	PAQR9
ENSSSCG00000033043	1.772920337	1.08E-16	1.18E-15	SHANK2
ENSSSCG00000004659	2.125519852	1.24E-16	1.35E-15	SLC12A1
ENSSSCG00000007797	-2.926676319	1.30E-16	1.41E-15	ITGAL
ENSSSCG00000035414	-1.061481964	1.38E-16	1.49E-15	XXYLT1
ENSSSCG00000038970	-1.410185201	1.52E-16	1.64E-15	BCL2L15
ENSSSCG00000040550	2.325222827	1.70E-16	1.83E-15	CASC1
ENSSSCG00000022128	1.265266776	1.75E-16	1.88E-15	MXI1
ENSSSCG00000018007	2.536687602	1.81E-16	1.94E-15	MYH3
ENSSSCG00000012613	-1.00690168	1.84E-16	1.98E-15	NKAP
ENSSSCG00000010012	-1.192501221	1.95E-16	2.08E-15	SLC35E4
novel.797	3.623027155	1.98E-16	2.12E-15	-
ENSSSCG00000018091	-1.521675454	2.37E-16	2.53E-15	ND5
ENSSSCG00000038231	1.174932539	2.73E-16	2.90E-15	ABCD4
ENSSSCG00000000062	-1.301217191	2.86E-16	3.03E-15	CSDC2
ENSSSCG00000011578	-1.212794536	2.87E-16	3.04E-15	TAMM41
ENSSSCG00000001419	2.191118234	3.12E-16	3.30E-15	SLC44A4
ENSSSCG00000016123	1.096261453	3.16E-16	3.34E-15	PARD3B
ENSSSCG00000034407	1.290988562	3.27E-16	3.46E-15	AMN1
ENSSSCG00000015814	-1.097600588	3.61E-16	3.80E-15	-
ENSSSCG00000006702	1.179652359	3.68E-16	3.87E-15	FMO5
ENSSSCG00000035511	1.426371918	3.91E-16	4.11E-15	C1QTNF1
ENSSSCG00000009270	-1.403939162	4.07E-16	4.27E-15	IFT88
ENSSSCG00000005131	-1.234692236	4.09E-16	4.29E-15	DMRTA1
ENSSSCG00000005180	-1.053572766	4.53E-16	4.74E-15	BNC2
ENSSSCG00000049380	-1.261994244	5.46E-16	5.68E-15	-
novel.724	-2.098864534	5.60E-16	5.82E-15	-
ENSSSCG00000011069	1.533073701	5.62E-16	5.83E-15	ARMC4
ENSSSCG00000025086	5.374842815	6.21E-16	6.43E-15	-
ENSSSCG00000030278	1.189146161	6.30E-16	6.52E-15	MLLT11
ENSSSCG00000016342	-1.082380577	7.22E-16	7.45E-15	HES6
ENSSSCG00000031348	1.443682188	7.96E-16	8.19E-15	ALPK1
ENSSSCG00000031799	1.947267865	8.27E-16	8.49E-15	TMEM139
ENSSSCG00000045498	-1.529762266	8.75E-16	8.97E-15	-
ENSSSCG00000003926	-1.381488715	9.39E-16	9.62E-15	BTBD19
ENSSSCG00000009197	1.742522647	9.83E-16	1.01E-14	GRID2
ENSSSCG00000016782	1.223049193	1.14E-15	1.16E-14	OTULINL
ENSSSCG00000000182	-1.5863245	1.19E-15	1.21E-14	WNT10B
ENSSSCG00000011846	1.391733378	1.26E-15	1.28E-14	SLC51A
ENSSSCG00000013894	1.418000205	1.37E-15	1.39E-14	IL12RB1
ENSSSCG00000025272	-1.132735038	1.40E-15	1.42E-14	HEMK1
novel.345	-1.368517535	1.44E-15	1.45E-14	-
ENSSSCG00000008387	-1.74900852	1.46E-15	1.47E-14	PEX13
ENSSSCG00000002855	1.088749244	1.47E-15	1.48E-14	-
ENSSSCG00000030477	-2.21394004	1.55E-15	1.56E-14	SNORA61
ENSSSCG00000009100	1.34374981	1.72E-15	1.73E-14	TNIP3
ENSSSCG00000013829	-1.007863435	1.76E-15	1.76E-14	SYDE1
ENSSSCG00000009051	-1.348571783	1.83E-15	1.83E-14	IL15
ENSSSCG00000017540	-1.464638324	1.91E-15	1.91E-14	HOXB5
novel.89	-1.510149303	2.16E-15	2.16E-14	-
ENSSSCG00000037168	1.295159985	2.25E-15	2.24E-14	TMEM92
ENSSSCG00000018051	-1.526362605	2.34E-15	2.32E-14	COPS3
ENSSSCG00000022780	1.166454571	2.39E-15	2.37E-14	UGCG
ENSSSCG00000025589	-1.22445025	2.44E-15	2.42E-14	SMIM26
ENSSSCG00000036542	1.367630639	2.63E-15	2.60E-14	PPP1R13L
ENSSSCG00000000003	1.060114446	2.73E-15	2.69E-14	TTC38
novel.726	-1.455747286	2.90E-15	2.86E-14	-
ENSSSCG00000023247	1.207812512	3.48E-15	3.42E-14	OPTN
ENSSSCG00000013004	1.303158539	4.56E-15	4.45E-14	TM7SF2
ENSSSCG00000017565	-1.37154023	4.58E-15	4.47E-14	SPATA20
ENSSSCG00000004434	1.297600234	4.73E-15	4.62E-14	FRK
ENSSSCG00000010416	-2.552148943	4.78E-15	4.66E-14	ZNF32
ENSSSCG00000051618	-1.332546972	4.98E-15	4.84E-14	-
ENSSSCG00000037791	-1.392559968	5.37E-15	5.20E-14	-
ENSSSCG00000012566	-1.025843283	5.41E-15	5.24E-14	-
ENSSSCG00000039598	-1.42235815	5.57E-15	5.38E-14	ADAT2
ENSSSCG00000039327	1.439486246	6.95E-15	6.69E-14	DAPP1
ENSSSCG00000044778	1.609776938	7.68E-15	7.38E-14	DPPA4
ENSSSCG00000015653	9.383070912	8.25E-15	7.90E-14	IL19
ENSSSCG00000010148	1.183874426	1.04E-14	9.87E-14	ERO1B
ENSSSCG00000026339	-2.09741829	1.14E-14	1.08E-13	-
ENSSSCG00000005241	-1.042045785	1.21E-14	1.15E-13	-
novel.25	-2.736835582	1.22E-14	1.16E-13	-
ENSSSCG00000046622	-1.088515846	1.28E-14	1.21E-13	-
ENSSSCG00000039472	-1.802527152	1.34E-14	1.27E-13	SLC30A1
ENSSSCG00000021200	-1.667674131	1.38E-14	1.31E-13	-
ENSSSCG00000002718	1.302160575	1.61E-14	1.51E-13	FA2H
ENSSSCG00000049332	1.633622718	2.04E-14	1.91E-13	-
ENSSSCG00000016338	-1.245982952	2.14E-14	1.99E-13	PER2
ENSSSCG00000010138	-1.939569733	2.31E-14	2.14E-13	ZDHHC8
novel.740	-2.36863317	2.31E-14	2.14E-13	-
ENSSSCG00000040967	-1.198636305	2.32E-14	2.15E-13	NACC2
ENSSSCG00000047823	2.035197806	2.43E-14	2.25E-13	-
ENSSSCG00000005249	-3.12465267	2.46E-14	2.27E-13	FAM189A2
novel.822	-1.144920913	2.50E-14	2.30E-13	-
ENSSSCG00000011875	5.556186266	2.77E-14	2.54E-13	-
ENSSSCG00000005067	1.294759563	2.80E-14	2.58E-13	CCDC198
ENSSSCG00000038158	1.199836688	2.93E-14	2.69E-13	THAP5
ENSSSCG00000035081	-1.0669605	3.00E-14	2.75E-13	CCDC106
ENSSSCG00000014347	-1.544562527	3.45E-14	3.15E-13	PROB1
ENSSSCG00000000766	-1.143935389	3.76E-14	3.43E-13	CECR2
ENSSSCG00000036948	1.16763221	4.04E-14	3.67E-13	-
ENSSSCG00000038221	2.96661166	4.24E-14	3.84E-13	HSD17B2
ENSSSCG00000010039	2.954420904	4.27E-14	3.87E-13	SLC5A4
ENSSSCG00000004349	-1.096952835	4.30E-14	3.89E-13	FAXC
ENSSSCG00000000948	1.681802232	4.48E-14	4.04E-13	SYT1
ENSSSCG00000039166	-1.992316247	4.80E-14	4.32E-13	WTIP
ENSSSCG00000040888	1.349864552	4.88E-14	4.39E-13	KCTD13
ENSSSCG00000028184	2.956735903	5.13E-14	4.61E-13	DNAH1
ENSSSCG00000001596	-1.420137855	6.49E-14	5.78E-13	MOCS1
ENSSSCG00000016074	1.057617193	7.74E-14	6.87E-13	ANKRD44
ENSSSCG00000046210	4.045374543	1.10E-13	9.64E-13	-
ENSSSCG00000005638	2.000067349	1.20E-13	1.05E-12	-
ENSSSCG00000037232	1.03442087	1.28E-13	1.12E-12	SNX29
ENSSSCG00000011946	1.340975009	1.40E-13	1.22E-12	ALCAM
ENSSSCG00000020846	-1.524205909	1.67E-13	1.45E-12	SCARA3
ENSSSCG00000016568	-1.109885699	1.68E-13	1.46E-12	AHCYL2
ENSSSCG00000016569	-1.165371492	1.74E-13	1.50E-12	SMO
ENSSSCG00000017870	-1.259534136	1.76E-13	1.52E-12	NCBP3
ENSSSCG00000016443	1.002180684	1.85E-13	1.60E-12	TMEM176A
ENSSSCG00000009469	5.792505409	1.92E-13	1.66E-12	ACOD1
ENSSSCG00000013643	1.099728598	2.06E-13	1.78E-12	CDKN2D
ENSSSCG00000002032	-1.910968054	2.08E-13	1.79E-12	SLC7A8
ENSSSCG00000015996	-1.178248331	2.34E-13	2.00E-12	RBM45
ENSSSCG00000023018	1.050985995	2.85E-13	2.43E-12	MCCD1
ENSSSCG00000038031	1.121902774	3.20E-13	2.71E-12	CPSF6
ENSSSCG00000045298	1.647160385	3.31E-13	2.80E-12	-
ENSSSCG00000013266	1.105097524	3.39E-13	2.87E-12	LARGE2
ENSSSCG00000012297	-1.112743925	3.76E-13	3.16E-12	CCDC22
novel.207	1.324950587	3.93E-13	3.31E-12	-
ENSSSCG00000046669	-1.057101737	4.09E-13	3.44E-12	-
ENSSSCG00000008836	1.362613748	4.11E-13	3.45E-12	SCFD2
ENSSSCG00000031912	-1.427115941	4.16E-13	3.49E-12	-
ENSSSCG00000030260	-1.724742207	4.37E-13	3.65E-12	PFN2
ENSSSCG00000040673	1.500640899	4.47E-13	3.74E-12	TMEM140
novel.319	-2.63358284	4.91E-13	4.09E-12	-
ENSSSCG00000004576	1.742099461	5.04E-13	4.20E-12	RORA
ENSSSCG00000019612	-1.555885547	5.44E-13	4.52E-12	SNORD24
ENSSSCG00000027443	-1.743835479	5.54E-13	4.60E-12	-
ENSSSCG00000033222	1.571567862	6.06E-13	5.02E-12	TRIM14
ENSSSCG00000018229	-1.864422399	6.15E-13	5.09E-12	-
ENSSSCG00000013084	-1.607960178	6.20E-13	5.14E-12	TMEM216
ENSSSCG00000047088	-1.853793861	6.36E-13	5.26E-12	-
ENSSSCG00000024018	1.148306144	6.83E-13	5.64E-12	SLC16A3
ENSSSCG00000011358	1.089434951	7.28E-13	5.99E-12	TREX1
ENSSSCG00000002016	-1.126675961	7.89E-13	6.47E-12	THTPA
ENSSSCG00000002808	-1.045140066	8.11E-13	6.65E-12	ZNF319
ENSSSCG00000006347	-1.171961875	8.56E-13	7.00E-12	DUSP12
ENSSSCG00000030209	2.260341657	8.80E-13	7.20E-12	MFNG
ENSSSCG00000003854	1.015862079	9.03E-13	7.38E-12	ECHDC2
ENSSSCG00000001033	1.046715804	9.88E-13	8.04E-12	SLC35B3
ENSSSCG00000015213	-1.272366001	1.01E-12	8.23E-12	EI24
ENSSSCG00000018082	-1.182233983	1.07E-12	8.70E-12	COX3
ENSSSCG00000004172	6.395289818	1.11E-12	8.98E-12	SLC2A12
ENSSSCG00000025616	-1.135004482	1.14E-12	9.26E-12	SENP8
ENSSSCG00000036741	-1.096127197	1.15E-12	9.33E-12	PITX1
ENSSSCG00000001746	1.312644485	1.17E-12	9.41E-12	PKHD1
ENSSSCG00000050492	-1.167847573	1.17E-12	9.41E-12	-
ENSSSCG00000010475	-1.808563894	1.19E-12	9.63E-12	CYP26A1
novel.536	-1.908445791	1.49E-12	1.19E-11	-
ENSSSCG00000030378	1.106107716	1.60E-12	1.28E-11	LIMK1
ENSSSCG00000006827	-1.205844265	1.65E-12	1.32E-11	CYB561D1
ENSSSCG00000032749	-2.310796765	1.80E-12	1.44E-11	PCDH18
novel.279	1.316209931	1.80E-12	1.44E-11	-
ENSSSCG00000005314	-1.307634619	1.89E-12	1.50E-11	ARHGEF39
ENSSSCG00000028581	-1.650666091	1.89E-12	1.51E-11	ZCCHC4
ENSSSCG00000008385	-1.05042887	1.93E-12	1.53E-11	PUS10
ENSSSCG00000043814	3.537200792	2.11E-12	1.67E-11	-
ENSSSCG00000017635	-1.085680631	2.26E-12	1.78E-11	MKS1
ENSSSCG00000029808	-1.082197155	2.33E-12	1.84E-11	EIF2B3
ENSSSCG00000023539	1.017642122	2.63E-12	2.06E-11	MBOAT2
ENSSSCG00000006302	-2.248906959	2.75E-12	2.15E-11	GPR161
ENSSSCG00000039158	4.387503989	2.90E-12	2.27E-11	-
ENSSSCG00000008044	-1.51208466	3.12E-12	2.43E-11	MLST8
ENSSSCG00000036363	1.07232282	3.17E-12	2.47E-11	-
ENSSSCG00000009074	1.005286804	3.33E-12	2.59E-11	ABHD18
ENSSSCG00000003839	1.176089952	3.45E-12	2.68E-11	-
ENSSSCG00000023258	1.896920945	3.71E-12	2.88E-11	CLEC4F
ENSSSCG00000042439	-1.53335697	3.75E-12	2.90E-11	-
ENSSSCG00000011384	1.42549308	3.91E-12	3.02E-11	BSN
ENSSSCG00000006511	2.653321327	4.34E-12	3.35E-11	RUSC1
ENSSSCG00000015557	1.096179333	4.87E-12	3.74E-11	NMNAT2
ENSSSCG00000039580	-1.083296409	5.17E-12	3.95E-11	FOXJ2
ENSSSCG00000034859	-1.286152262	5.99E-12	4.54E-11	GADD45GIP1
ENSSSCG00000012034	1.966400097	6.01E-12	4.55E-11	TIAM1
ENSSSCG00000034358	1.111662375	6.50E-12	4.91E-11	KCNJ16
ENSSSCG00000043089	1.109151145	6.69E-12	5.05E-11	-
ENSSSCG00000025924	2.325402729	7.07E-12	5.32E-11	IGFBP5
ENSSSCG00000045849	-2.028171137	7.14E-12	5.37E-11	-
ENSSSCG00000013378	-3.182041399	7.15E-12	5.38E-11	ABCC8
ENSSSCG00000007780	-1.710614614	7.37E-12	5.53E-11	-
ENSSSCG00000025722	-1.15380646	7.70E-12	5.78E-11	SNORA71
ENSSSCG00000018942	-1.688281357	8.05E-12	6.03E-11	-
ENSSSCG00000009765	-2.186047081	8.18E-12	6.13E-11	DNAH10
ENSSSCG00000000275	-1.733157137	8.47E-12	6.33E-11	MAP3K12
novel.391	1.651246411	8.51E-12	6.36E-11	-
ENSSSCG00000015384	-1.908522445	9.46E-12	7.05E-11	TOMM7
ENSSSCG00000008186	1.185164617	9.60E-12	7.15E-11	TSGA10
ENSSSCG00000007814	1.107781437	9.72E-12	7.23E-11	KIAA0556
ENSSSCG00000017192	-1.518870909	1.03E-11	7.63E-11	EVPL
ENSSSCG00000009035	1.074069299	1.03E-11	7.63E-11	SLC10A7
ENSSSCG00000000846	-1.359812837	1.06E-11	7.85E-11	HCFC2
ENSSSCG00000033594	1.10457308	1.06E-11	7.88E-11	-
ENSSSCG00000006233	2.430044578	1.12E-11	8.31E-11	CA8
ENSSSCG00000002494	1.525157283	1.22E-11	9.00E-11	CLMN
ENSSSCG00000035365	6.068004073	1.27E-11	9.34E-11	RNF186
ENSSSCG00000028036	-1.219807624	1.55E-11	1.13E-10	MAP3K10
ENSSSCG00000040453	2.727947592	1.73E-11	1.26E-10	SYN3
ENSSSCG00000033171	-1.334251523	1.78E-11	1.29E-10	MAPK11
ENSSSCG00000025791	-1.005803579	1.87E-11	1.35E-10	MON1A
ENSSSCG00000036775	-1.466932343	1.87E-11	1.35E-10	SLC48A1
ENSSSCG00000023710	3.314047835	1.91E-11	1.39E-10	REEP1
ENSSSCG00000027160	-1.859555995	1.92E-11	1.39E-10	DSG3
ENSSSCG00000001726	1.86580598	1.96E-11	1.42E-10	ADGRF1
ENSSSCG00000002380	-1.258426561	1.97E-11	1.43E-10	ZC2HC1C
ENSSSCG00000046624	-1.306429911	2.17E-11	1.56E-10	-
ENSSSCG00000037354	-1.524199426	2.17E-11	1.57E-10	MMACHC
ENSSSCG00000000142	1.49516858	2.57E-11	1.84E-10	FOXRED2
ENSSSCG00000023165	1.596850395	2.70E-11	1.94E-10	SEMA7A
ENSSSCG00000011425	-1.745548636	2.91E-11	2.08E-10	RAD54L2
ENSSSCG00000038825	2.254860104	2.93E-11	2.09E-10	-
ENSSSCG00000043750	3.290736361	3.21E-11	2.28E-10	-
ENSSSCG00000010180	1.636325277	3.21E-11	2.28E-10	TTC13
ENSSSCG00000035828	-1.464688367	3.26E-11	2.32E-10	ARHGEF4
ENSSSCG00000000207	1.20646519	3.30E-11	2.34E-10	-
ENSSSCG00000034639	2.256006818	3.41E-11	2.42E-10	MGAM
ENSSSCG00000015579	-1.163743913	4.19E-11	2.95E-10	PTGS2
ENSSSCG00000006479	1.291839986	4.69E-11	3.30E-10	TTC24
ENSSSCG00000021041	1.048644565	4.86E-11	3.41E-10	-
ENSSSCG00000014823	1.714972041	5.31E-11	3.71E-10	P2RY6
ENSSSCG00000029420	-2.821443275	5.58E-11	3.89E-10	ZNF569
ENSSSCG00000034774	-1.344052971	5.72E-11	3.98E-10	TBX6
ENSSSCG00000029815	-1.012402495	5.86E-11	4.07E-10	SRGAP1
ENSSSCG00000039799	1.852416744	6.22E-11	4.31E-10	-
ENSSSCG00000034390	1.143449815	6.34E-11	4.39E-10	CARD11
ENSSSCG00000024827	-1.338763052	6.67E-11	4.61E-10	ABTB1
ENSSSCG00000043869	-1.03949328	6.85E-11	4.72E-10	-
ENSSSCG00000002767	-1.084581825	7.55E-11	5.19E-10	TSNAXIP1
ENSSSCG00000048494	1.549830403	7.56E-11	5.20E-10	-
ENSSSCG00000021270	1.03753914	7.81E-11	5.37E-10	-
ENSSSCG00000032691	1.494533271	8.30E-11	5.69E-10	ANKRD66
ENSSSCG00000017317	4.189590129	8.49E-11	5.81E-10	WNT3
ENSSSCG00000011434	-1.119949202	8.60E-11	5.89E-10	-
ENSSSCG00000017333	-1.34831909	8.82E-11	6.03E-10	FMNL1
ENSSSCG00000047902	1.21832234	9.11E-11	6.22E-10	-
ENSSSCG00000017991	1.359333242	9.24E-11	6.30E-10	PIK3R5
ENSSSCG00000034124	-1.035336736	9.68E-11	6.58E-10	CIAO2A
ENSSSCG00000050484	4.39988608	9.70E-11	6.59E-10	-
ENSSSCG00000045534	-1.471157277	1.03E-10	6.99E-10	-
ENSSSCG00000031610	4.558404414	1.04E-10	7.05E-10	-
ENSSSCG00000026600	-2.416301925	1.10E-10	7.44E-10	KLHL30
ENSSSCG00000022370	1.203039123	1.33E-10	8.99E-10	TNFSF9
novel.344	-2.345880631	1.43E-10	9.62E-10	-
ENSSSCG00000011522	1.151631371	1.44E-10	9.68E-10	CNTN3
ENSSSCG00000001826	1.008252115	1.50E-10	1.01E-09	CFAP100
ENSSSCG00000012518	-1.354281554	1.55E-10	1.04E-09	ARMCX5
novel.423	-1.930764961	1.56E-10	1.05E-09	-
ENSSSCG00000043931	-1.702299816	1.71E-10	1.14E-09	-
ENSSSCG00000023273	1.28750868	1.78E-10	1.19E-09	SH3YL1
ENSSSCG00000001787	1.468487253	1.94E-10	1.29E-09	IL16
ENSSSCG00000004948	1.340806805	1.94E-10	1.29E-09	SMAD6
ENSSSCG00000008233	-1.095593944	1.97E-10	1.31E-09	TMEM150A
ENSSSCG00000025460	-1.279183156	1.98E-10	1.31E-09	SPSB2
ENSSSCG00000009959	1.49306329	1.99E-10	1.32E-09	ASPHD2
ENSSSCG00000027877	-2.565359121	2.13E-10	1.41E-09	TLR10
ENSSSCG00000042596	-2.975735375	2.20E-10	1.46E-09	-
ENSSSCG00000014838	-1.937204104	2.40E-10	1.58E-09	PGM2L1
ENSSSCG00000049704	1.634634629	2.41E-10	1.59E-09	-
ENSSSCG00000003908	1.133241751	2.42E-10	1.59E-09	TSPAN1
ENSSSCG00000010006	-1.427696164	2.49E-10	1.64E-09	-
novel.221	4.836325734	2.52E-10	1.66E-09	-
ENSSSCG00000039807	2.99189062	2.55E-10	1.68E-09	-
ENSSSCG00000050963	-1.311783281	2.59E-10	1.70E-09	-
ENSSSCG00000032231	1.532990954	2.76E-10	1.81E-09	-
ENSSSCG00000038035	2.563945802	2.92E-10	1.91E-09	-
ENSSSCG00000047028	1.981465963	3.02E-10	1.97E-09	-
novel.431	1.324588472	3.17E-10	2.06E-09	-
ENSSSCG00000046083	7.911694333	3.28E-10	2.13E-09	-
ENSSSCG00000029413	-1.899530963	3.35E-10	2.18E-09	DNMT3A
ENSSSCG00000022721	1.014755962	3.50E-10	2.27E-09	CDH16
ENSSSCG00000045377	-1.979896297	3.51E-10	2.28E-09	-
ENSSSCG00000013550	-1.395071515	3.85E-10	2.49E-09	SLC25A23
ENSSSCG00000031367	1.577437792	3.90E-10	2.52E-09	AADAC
ENSSSCG00000003129	2.129260684	3.92E-10	2.53E-09	ZSWIM9
ENSSSCG00000003567	1.023687781	3.97E-10	2.56E-09	KDF1
ENSSSCG00000000401	-1.978578283	4.35E-10	2.80E-09	GLS2
ENSSSCG00000032225	2.587584697	4.46E-10	2.87E-09	LRRC31
ENSSSCG00000039860	-1.401887946	4.53E-10	2.92E-09	-
ENSSSCG00000014950	-1.743493306	5.10E-10	3.27E-09	VSTM5
ENSSSCG00000031514	-1.550123543	5.20E-10	3.33E-09	CCDC28B
ENSSSCG00000011640	1.88921311	5.45E-10	3.48E-09	TF
ENSSSCG00000039224	1.080955261	5.57E-10	3.55E-09	CSPG5
ENSSSCG00000031524	4.699443116	6.26E-10	3.98E-09	DPPA2
ENSSSCG00000049234	-1.187466657	7.40E-10	4.66E-09	-
ENSSSCG00000005918	-1.054263782	7.46E-10	4.70E-09	DGAT1
ENSSSCG00000001983	1.379715927	7.55E-10	4.75E-09	SDR39U1
ENSSSCG00000012551	1.529547268	8.28E-10	5.18E-09	RNF128
ENSSSCG00000032605	-1.626142581	8.42E-10	5.27E-09	-
ENSSSCG00000011906	-1.03360432	8.51E-10	5.32E-09	IGSF11
ENSSSCG00000005609	1.317880771	8.96E-10	5.59E-09	GARNL3
ENSSSCG00000017705	1.4870892	9.29E-10	5.79E-09	CCL5
ENSSSCG00000041230	-1.190871655	9.51E-10	5.92E-09	-
ENSSSCG00000026960	-1.214278642	9.52E-10	5.92E-09	-
ENSSSCG00000020987	-1.552702598	9.54E-10	5.93E-09	WDR31
ENSSSCG00000008981	-1.261297271	9.75E-10	6.06E-09	-
ENSSSCG00000040919	1.156199334	1.01E-09	6.24E-09	RTN4RL2
ENSSSCG00000025992	1.749656234	1.04E-09	6.44E-09	ENPP3
ENSSSCG00000022258	3.043240268	1.05E-09	6.52E-09	-
ENSSSCG00000051752	-2.345255782	1.11E-09	6.84E-09	-
ENSSSCG00000043563	-1.444809819	1.25E-09	7.71E-09	-
ENSSSCG00000034059	1.024715649	1.28E-09	7.87E-09	ST3GAL3
ENSSSCG00000034846	-2.95251336	1.29E-09	7.95E-09	-
ENSSSCG00000041275	1.009781235	1.35E-09	8.30E-09	-
ENSSSCG00000021411	2.271413878	1.39E-09	8.53E-09	HIST1H2BD
novel.449	-2.324756867	1.40E-09	8.54E-09	-
ENSSSCG00000034242	1.243124602	1.45E-09	8.86E-09	HNF4G
ENSSSCG00000014213	-1.843265756	1.48E-09	9.04E-09	KCNN2
ENSSSCG00000033000	-1.825049859	1.61E-09	9.78E-09	TIMP4
ENSSSCG00000000583	-1.073144359	1.61E-09	9.81E-09	PYROXD1
ENSSSCG00000033816	1.15907955	1.63E-09	9.89E-09	-
ENSSSCG00000033918	1.054579288	1.67E-09	1.02E-08	-
ENSSSCG00000013731	1.240558556	1.69E-09	1.03E-08	DNASE2
ENSSSCG00000002888	-1.915639838	1.70E-09	1.03E-08	GAPDHS
ENSSSCG00000004755	1.32570879	1.70E-09	1.03E-08	DLL4
ENSSSCG00000028635	1.586779204	1.74E-09	1.05E-08	-
ENSSSCG00000014349	1.142998849	1.74E-09	1.05E-08	STING1
ENSSSCG00000001206	-4.146013276	1.77E-09	1.07E-08	ZSCAN26
ENSSSCG00000017391	1.222700756	1.83E-09	1.11E-08	PLEKHH3
ENSSSCG00000050772	-1.06263689	1.85E-09	1.12E-08	-
ENSSSCG00000051209	1.961764583	1.91E-09	1.15E-08	-
ENSSSCG00000045836	1.56637109	1.91E-09	1.15E-08	-
ENSSSCG00000021973	-2.110513994	1.96E-09	1.18E-08	GPX8
ENSSSCG00000002852	-1.051819675	1.97E-09	1.19E-08	PLEKHF1
ENSSSCG00000001422	5.014565505	2.00E-09	1.20E-08	C2
ENSSSCG00000036779	-1.258028517	2.14E-09	1.28E-08	5_8S_rRNA
ENSSSCG00000029838	-5.469740101	2.23E-09	1.33E-08	FZD2
ENSSSCG00000031538	4.336952646	2.27E-09	1.35E-08	RNASE4
ENSSSCG00000012691	-1.016753323	2.51E-09	1.49E-08	ZNF449
ENSSSCG00000039858	1.28929439	2.61E-09	1.55E-08	PTI
ENSSSCG00000004379	-1.264741451	2.71E-09	1.61E-08	SOBP
ENSSSCG00000045911	1.590964556	2.89E-09	1.70E-08	-
ENSSSCG00000004053	1.350977152	3.12E-09	1.83E-08	TAGAP
ENSSSCG00000043173	-1.97723253	3.37E-09	1.98E-08	-
ENSSSCG00000016722	-1.373665963	3.70E-09	2.16E-08	UBE2D4
ENSSSCG00000028372	1.683968442	4.03E-09	2.35E-08	FAM131A
ENSSSCG00000008020	1.034854577	4.16E-09	2.42E-08	IFT140
ENSSSCG00000011269	-1.873478637	4.64E-09	2.68E-08	-
ENSSSCG00000017528	-1.845054645	4.72E-09	2.73E-08	SNX11
ENSSSCG00000010640	1.389101418	5.35E-09	3.07E-08	NRAP
ENSSSCG00000012020	2.043036196	6.19E-09	3.53E-08	NCAM2
ENSSSCG00000000778	1.330984626	6.30E-09	3.59E-08	CPNE8
ENSSSCG00000033382	7.434311696	6.34E-09	3.61E-08	-
ENSSSCG00000010546	2.680208801	6.53E-09	3.72E-08	-
ENSSSCG00000025416	2.65186509	6.60E-09	3.76E-08	CAMKV
ENSSSCG00000006888	1.065368233	6.72E-09	3.82E-08	SLC44A3
ENSSSCG00000005193	3.482000636	6.98E-09	3.96E-08	TYRP1
ENSSSCG00000015607	1.151786296	7.46E-09	4.22E-08	HHAT
ENSSSCG00000004423	-1.154970301	8.16E-09	4.60E-08	TUBE1
ENSSSCG00000005619	-1.406092966	8.69E-09	4.88E-08	TOR2A
ENSSSCG00000032870	-1.792228552	9.30E-09	5.21E-08	-
ENSSSCG00000049789	-2.578085465	9.86E-09	5.51E-08	-
ENSSSCG00000009901	-2.081230928	9.89E-09	5.53E-08	SIRT4
ENSSSCG00000046808	1.517598192	1.01E-08	5.66E-08	PCDHGA6
ENSSSCG00000024336	3.105026274	1.04E-08	5.84E-08	TMPRSS2
ENSSSCG00000006191	2.7132203	1.08E-08	6.01E-08	XKR9
ENSSSCG00000044227	1.049987301	1.08E-08	6.01E-08	NRG4
novel.597	-1.780197838	1.12E-08	6.22E-08	-
ENSSSCG00000007899	1.352536095	1.16E-08	6.47E-08	-
ENSSSCG00000014335	-1.070212572	1.34E-08	7.38E-08	REEP2
ENSSSCG00000048430	-1.952696293	1.44E-08	7.95E-08	-
ENSSSCG00000035983	-1.083015171	1.45E-08	7.97E-08	TPPP3
ENSSSCG00000009322	1.36953279	1.56E-08	8.57E-08	SLC46A3
ENSSSCG00000037652	1.576920825	1.58E-08	8.68E-08	-
ENSSSCG00000038257	1.660651845	1.63E-08	8.96E-08	SGCZ
ENSSSCG00000015931	-1.073178247	1.68E-08	9.20E-08	KLHL41
ENSSSCG00000004369	1.100047932	1.74E-08	9.54E-08	PRDM1
novel.409	2.008172371	1.88E-08	1.02E-07	-
ENSSSCG00000047440	-1.102279458	1.90E-08	1.04E-07	-
ENSSSCG00000011443	1.859119996	1.93E-08	1.05E-07	STAB1
ENSSSCG00000016513	-1.189866961	1.99E-08	1.08E-07	-
ENSSSCG00000024166	1.192909537	2.27E-08	1.23E-07	SLC2A6
ENSSSCG00000004676	3.945391707	2.33E-08	1.26E-07	DUOXA2
ENSSSCG00000035371	2.308863438	2.37E-08	1.28E-07	-
ENSSSCG00000038491	-1.964239682	2.49E-08	1.34E-07	MEX3B
ENSSSCG00000049887	1.413212296	2.49E-08	1.34E-07	-
ENSSSCG00000018080	-3.350041398	2.49E-08	1.34E-07	ATP8
novel.496	3.612631815	2.54E-08	1.37E-07	-
ENSSSCG00000051680	-2.16075161	2.56E-08	1.38E-07	IFN-OMEGA-6
ENSSSCG00000015287	-2.482197048	2.67E-08	1.43E-07	TMCC2
ENSSSCG00000000436	1.021831628	2.72E-08	1.46E-07	PIP4K2C
ENSSSCG00000003979	-1.858374842	2.74E-08	1.47E-07	ZNF684
ENSSSCG00000046815	6.934339307	2.84E-08	1.52E-07	-
ENSSSCG00000000118	-1.007212843	2.85E-08	1.53E-07	MICALL1
ENSSSCG00000031142	3.365825455	3.07E-08	1.64E-07	NMNAT3
ENSSSCG00000027060	-1.069831077	3.18E-08	1.69E-07	TBX2
ENSSSCG00000028723	-1.121687714	3.26E-08	1.74E-07	CCDC102A
ENSSSCG00000016200	-2.229916585	3.38E-08	1.80E-07	PRKAG3
ENSSSCG00000021867	1.168184916	3.42E-08	1.82E-07	HPN
ENSSSCG00000027351	1.270661685	3.49E-08	1.85E-07	ZNF454
ENSSSCG00000050165	-2.381481304	3.58E-08	1.90E-07	-
ENSSSCG00000016919	-1.810216223	3.62E-08	1.92E-07	SETD9
ENSSSCG00000003201	-1.000367979	3.65E-08	1.93E-07	ATF5
ENSSSCG00000045345	-2.404150908	3.73E-08	1.98E-07	-
ENSSSCG00000050110	-1.42749992	3.86E-08	2.04E-07	-
ENSSSCG00000000216	2.176411526	3.90E-08	2.06E-07	ASIC1
ENSSSCG00000004673	2.657956138	3.91E-08	2.06E-07	SLC28A2
novel.902	-1.064551599	4.16E-08	2.20E-07	-
ENSSSCG00000033844	-2.265277839	4.17E-08	2.20E-07	CYP1B1
ENSSSCG00000005661	-1.367976612	4.31E-08	2.27E-07	ENDOG
novel.713	1.068535892	4.35E-08	2.29E-07	-
ENSSSCG00000014049	-2.153533821	4.41E-08	2.32E-07	UNC5A
ENSSSCG00000036933	-1.035408497	4.41E-08	2.32E-07	NR1D1
ENSSSCG00000006106	2.445009111	4.62E-08	2.42E-07	CDH17
ENSSSCG00000050087	4.319040284	4.68E-08	2.46E-07	-
ENSSSCG00000002817	1.46113988	4.86E-08	2.55E-07	DRC7
ENSSSCG00000040365	-1.059466191	4.95E-08	2.59E-07	CLBA1
ENSSSCG00000019644	-1.818643306	5.07E-08	2.65E-07	-
ENSSSCG00000016746	3.085568803	5.08E-08	2.66E-07	NPC1L1
ENSSSCG00000047468	-1.377184511	5.31E-08	2.77E-07	-
novel.457	-1.788235312	5.43E-08	2.83E-07	-
ENSSSCG00000018456	-2.524965782	5.71E-08	2.97E-07	SNORD49A
ENSSSCG00000049958	1.58698804	6.14E-08	3.18E-07	-
ENSSSCG00000000220	2.035095832	6.33E-08	3.28E-07	POU6F1
ENSSSCG00000003508	1.293955608	7.02E-08	3.61E-07	KIF17
ENSSSCG00000025729	-1.34865722	7.17E-08	3.69E-07	IRS1
ENSSSCG00000013360	1.289961354	7.39E-08	3.79E-07	TMEM86A
ENSSSCG00000009134	1.626417152	7.61E-08	3.89E-07	EGF
ENSSSCG00000050954	1.918416783	7.68E-08	3.93E-07	-
ENSSSCG00000016868	1.396012556	7.81E-08	3.99E-07	-
novel.387	1.189616055	7.99E-08	4.07E-07	-
ENSSSCG00000043447	-1.032764102	8.34E-08	4.25E-07	-
ENSSSCG00000015426	2.539758745	8.68E-08	4.41E-07	RELN
ENSSSCG00000011862	3.936057467	8.72E-08	4.43E-07	MUC13
ENSSSCG00000010497	1.153403794	8.86E-08	4.50E-07	ENTPD1
ENSSSCG00000013888	1.036197421	9.48E-08	4.80E-07	JAK3
ENSSSCG00000023714	-1.561040981	9.67E-08	4.89E-07	SLC31A2
novel.844	-1.423003258	1.03E-07	5.21E-07	-
ENSSSCG00000038095	-1.235319739	1.05E-07	5.27E-07	-
ENSSSCG00000031154	2.223410988	1.10E-07	5.51E-07	ACKR2
ENSSSCG00000039476	2.471207738	1.18E-07	5.89E-07	-
ENSSSCG00000038701	-1.609458918	1.21E-07	6.07E-07	EFNA2
ENSSSCG00000000848	-1.943956963	1.22E-07	6.08E-07	GLT8D2
ENSSSCG00000004384	1.509379701	1.28E-07	6.37E-07	NR2E1
ENSSSCG00000044574	2.853001419	1.35E-07	6.74E-07	-
ENSSSCG00000006384	2.384007211	1.53E-07	7.58E-07	NHLH1
ENSSSCG00000013513	1.713664979	1.55E-07	7.68E-07	PLIN5
ENSSSCG00000036693	-1.72420376	1.60E-07	7.90E-07	ZNF658
ENSSSCG00000038916	-1.271313791	1.64E-07	8.08E-07	LSM10
ENSSSCG00000002379	-1.075742843	1.73E-07	8.52E-07	ACYP1
ENSSSCG00000023305	-5.635522404	1.77E-07	8.70E-07	-
ENSSSCG00000042315	1.4444656	1.79E-07	8.76E-07	-
ENSSSCG00000045808	-1.801521026	1.81E-07	8.84E-07	-
ENSSSCG00000015589	1.991845487	1.85E-07	9.05E-07	VASH2
ENSSSCG00000051290	-1.77751693	1.95E-07	9.53E-07	-
ENSSSCG00000023662	1.147311565	1.97E-07	9.62E-07	CHST3
ENSSSCG00000005512	1.551119768	2.01E-07	9.78E-07	C5
novel.862	-1.108223132	2.05E-07	9.96E-07	-
ENSSSCG00000028148	1.100505555	2.08E-07	1.01E-06	DMD
ENSSSCG00000042281	-1.296303234	2.09E-07	1.01E-06	-
ENSSSCG00000029598	-1.163194746	2.13E-07	1.03E-06	FAM124A
ENSSSCG00000036553	1.072639328	2.17E-07	1.05E-06	SAMD12
ENSSSCG00000027045	1.155259267	2.19E-07	1.06E-06	LRRC56
ENSSSCG00000010437	1.058285667	2.22E-07	1.07E-06	PAPSS2
ENSSSCG00000030513	1.31396173	2.23E-07	1.08E-06	CFAP74
ENSSSCG00000028711	4.23509233	2.27E-07	1.10E-06	CASP1
ENSSSCG00000014083	2.045059113	2.27E-07	1.10E-06	ANKDD1B
ENSSSCG00000032644	-1.865877546	2.28E-07	1.10E-06	HLX
novel.238	-2.177172104	2.36E-07	1.14E-06	-
ENSSSCG00000036865	1.509476447	2.41E-07	1.16E-06	SDS
ENSSSCG00000016247	2.992877641	2.41E-07	1.16E-06	TM4SF20
ENSSSCG00000032877	1.067567397	2.48E-07	1.19E-06	-
ENSSSCG00000029248	1.048498888	2.56E-07	1.23E-06	-
ENSSSCG00000006418	5.769430557	2.68E-07	1.29E-06	-
ENSSSCG00000027275	3.670396774	2.76E-07	1.32E-06	HHLA2
ENSSSCG00000006002	1.2667521	2.78E-07	1.33E-06	CCN3
ENSSSCG00000028530	1.014050122	2.82E-07	1.35E-06	TMEM52
ENSSSCG00000050134	-1.323940053	3.09E-07	1.47E-06	-
ENSSSCG00000003950	1.728854496	3.33E-07	1.58E-06	TIE1
novel.146	-3.290938256	3.48E-07	1.65E-06	-
ENSSSCG00000041958	-1.091569208	3.54E-07	1.67E-06	-
ENSSSCG00000030696	1.080681994	3.68E-07	1.74E-06	SLC19A1
ENSSSCG00000039413	1.104419542	3.72E-07	1.75E-06	SLC9A3
ENSSSCG00000007435	1.852839785	3.76E-07	1.77E-06	PLTP
ENSSSCG00000049711	1.626595459	3.78E-07	1.78E-06	-
ENSSSCG00000012658	1.833099614	3.98E-07	1.87E-06	RAB33A
novel.414	1.031011817	4.22E-07	1.98E-06	-
novel.904	-1.285568828	4.29E-07	2.01E-06	-
ENSSSCG00000001431	1.066290103	4.38E-07	2.05E-06	FKBPL
ENSSSCG00000031141	1.692916678	4.41E-07	2.07E-06	-
novel.260	-1.216993665	4.43E-07	2.07E-06	-
novel.648	-1.433796027	4.49E-07	2.10E-06	-
ENSSSCG00000009798	1.621124357	4.66E-07	2.17E-06	B3GNT4
ENSSSCG00000029662	1.364285332	4.87E-07	2.27E-06	RASSF4
ENSSSCG00000032591	4.876294172	4.90E-07	2.28E-06	-
ENSSSCG00000035911	3.843499854	4.99E-07	2.32E-06	P2RY8
ENSSSCG00000005723	2.357308654	5.42E-07	2.51E-06	NTNG2
novel.2	-2.246086602	5.67E-07	2.62E-06	-
ENSSSCG00000001536	-1.502498147	5.73E-07	2.65E-06	SCUBE3
ENSSSCG00000022672	1.117433293	5.74E-07	2.65E-06	TRPM4
ENSSSCG00000010104	-1.193132463	5.97E-07	2.75E-06	-
ENSSSCG00000026689	1.660458728	6.05E-07	2.78E-06	-
ENSSSCG00000031899	1.078623279	6.19E-07	2.85E-06	JSRP1
ENSSSCG00000010272	-1.081788468	6.25E-07	2.87E-06	ADAMTS14
ENSSSCG00000004391	-1.61901976	6.41E-07	2.94E-06	CEP57L1
ENSSSCG00000021457	-1.360247592	6.75E-07	3.09E-06	ZBTB8A
ENSSSCG00000045288	2.151126515	7.33E-07	3.34E-06	-
ENSSSCG00000036391	-1.134625924	7.66E-07	3.48E-06	SSC4D
ENSSSCG00000008122	2.491176532	7.72E-07	3.51E-06	ADRA2B
ENSSSCG00000011393	3.198123667	7.73E-07	3.52E-06	UBA7
ENSSSCG00000041875	-1.002452569	7.82E-07	3.55E-06	-
ENSSSCG00000024784	1.552725916	7.89E-07	3.58E-06	CACNA1S
ENSSSCG00000013381	-1.153713035	7.96E-07	3.61E-06	RPS13
ENSSSCG00000004861	-1.52110443	8.04E-07	3.64E-06	TSHZ1
ENSSSCG00000038693	1.004067614	8.65E-07	3.90E-06	RAB19
ENSSSCG00000014286	-1.251342543	8.68E-07	3.91E-06	SOWAHA
ENSSSCG00000030539	2.531023835	8.78E-07	3.95E-06	KLK15
ENSSSCG00000041031	1.127594385	9.48E-07	4.25E-06	-
ENSSSCG00000031421	1.834393284	9.64E-07	4.31E-06	DYNLRB2
ENSSSCG00000041916	-2.642581524	1.01E-06	4.52E-06	-
ENSSSCG00000047985	-1.412576955	1.02E-06	4.54E-06	-
ENSSSCG00000015616	2.251961702	1.04E-06	4.62E-06	HSD11B1
ENSSSCG00000004472	-1.364043068	1.07E-06	4.74E-06	IRAK1BP1
ENSSSCG00000014011	1.481194015	1.07E-06	4.75E-06	RASGEF1C
ENSSSCG00000033800	-1.291161189	1.09E-06	4.84E-06	PELI2
ENSSSCG00000015037	-1.085659698	1.12E-06	4.95E-06	IL18
ENSSSCG00000016997	1.389710052	1.13E-06	5.00E-06	FGF18
ENSSSCG00000000449	1.250221083	1.14E-06	5.02E-06	DTX3
ENSSSCG00000016431	2.855931677	1.14E-06	5.03E-06	GALNTL5
ENSSSCG00000038376	1.331583126	1.19E-06	5.24E-06	ZCWPW2
ENSSSCG00000016943	1.217492256	1.21E-06	5.32E-06	ADAMTS6
ENSSSCG00000002391	6.604712437	1.22E-06	5.39E-06	LRRC74A
ENSSSCG00000002002	2.076073203	1.27E-06	5.58E-06	IRF9
novel.835	1.080674642	1.36E-06	5.96E-06	-
ENSSSCG00000033766	-1.222231495	1.36E-06	5.97E-06	-
ENSSSCG00000017798	1.719625429	1.42E-06	6.22E-06	TMIGD1
ENSSSCG00000004980	-1.04711713	1.44E-06	6.29E-06	THSD4
ENSSSCG00000001459	3.725150172	1.49E-06	6.47E-06	HLA-DOB
ENSSSCG00000016451	-1.114925357	1.50E-06	6.55E-06	-
ENSSSCG00000025353	-2.080889853	1.51E-06	6.58E-06	TNNT1
ENSSSCG00000010929	-1.325311807	1.54E-06	6.68E-06	CYB5R1
ENSSSCG00000047300	-3.207066916	1.59E-06	6.87E-06	-
ENSSSCG00000034087	2.217750934	1.63E-06	7.07E-06	TNFSF15
ENSSSCG00000049407	1.330287147	1.65E-06	7.12E-06	-
ENSSSCG00000047383	-1.833526057	1.67E-06	7.22E-06	-
novel.694	-3.661710188	1.68E-06	7.25E-06	-
ENSSSCG00000047753	-2.156706695	1.73E-06	7.45E-06	-
ENSSSCG00000030709	2.422435291	1.80E-06	7.74E-06	-
ENSSSCG00000008742	6.48331277	1.80E-06	7.74E-06	CD38
ENSSSCG00000038929	-1.082892601	1.99E-06	8.52E-06	CEMIP
ENSSSCG00000000148	1.176449701	1.99E-06	8.52E-06	-
ENSSSCG00000022361	1.944208427	2.00E-06	8.54E-06	BANK1
ENSSSCG00000051088	-3.484573186	2.09E-06	8.91E-06	-
ENSSSCG00000040412	-1.666748903	2.13E-06	9.08E-06	-
ENSSSCG00000002777	2.19170988	2.19E-06	9.31E-06	HSD11B2
ENSSSCG00000016254	1.308773731	2.26E-06	9.59E-06	-
ENSSSCG00000049026	6.490178684	2.27E-06	9.64E-06	-
ENSSSCG00000049674	4.2976688	2.33E-06	9.88E-06	-
ENSSSCG00000023074	1.067174243	2.47E-06	1.04E-05	KLK4
ENSSSCG00000035629	1.425311292	2.47E-06	1.05E-05	CA5A
ENSSSCG00000048269	3.250934567	2.52E-06	1.06E-05	-
ENSSSCG00000011740	1.347254102	2.64E-06	1.11E-05	SERPINI1
ENSSSCG00000038829	-1.572942121	2.72E-06	1.14E-05	-
ENSSSCG00000003463	1.912116188	2.89E-06	1.21E-05	AGMAT
ENSSSCG00000005452	1.486827662	3.01E-06	1.26E-05	C9orf152
ENSSSCG00000047432	-1.313650023	3.03E-06	1.27E-05	-
ENSSSCG00000018088	-1.496031037	3.04E-06	1.27E-05	-
ENSSSCG00000005182	1.285348961	3.07E-06	1.28E-05	CCDC171
ENSSSCG00000045445	-2.019727818	3.16E-06	1.32E-05	-
novel.561	1.446712826	3.40E-06	1.41E-05	-
ENSSSCG00000021956	2.458067976	3.42E-06	1.42E-05	LY75
ENSSSCG00000036566	-3.607685667	3.70E-06	1.53E-05	LY6G6C
ENSSSCG00000012394	1.144623209	3.98E-06	1.65E-05	GJB1
ENSSSCG00000026455	-1.600620543	3.99E-06	1.65E-05	TMEM54
ENSSSCG00000051202	3.168458346	4.09E-06	1.69E-05	-
ENSSSCG00000014235	-1.480904515	4.30E-06	1.77E-05	SNCAIP
ENSSSCG00000044738	1.335233428	4.32E-06	1.78E-05	-
novel.779	-1.09656945	4.36E-06	1.80E-05	-
ENSSSCG00000011304	-1.681354223	4.48E-06	1.84E-05	ZNF197
ENSSSCG00000024290	-1.54113683	4.53E-06	1.86E-05	-
ENSSSCG00000038269	1.69994252	4.61E-06	1.89E-05	-
ENSSSCG00000017254	2.049382529	4.72E-06	1.93E-05	MAP2K6
ENSSSCG00000017128	1.06522844	4.73E-06	1.94E-05	-
ENSSSCG00000042192	1.49450491	4.93E-06	2.01E-05	-
novel.802	1.231860249	4.94E-06	2.02E-05	-
ENSSSCG00000049849	-2.321086174	5.02E-06	2.05E-05	-
ENSSSCG00000012136	1.231389738	5.14E-06	2.10E-05	PIR
ENSSSCG00000027226	-1.843685598	5.25E-06	2.14E-05	EPN3
ENSSSCG00000005855	1.762076838	5.44E-06	2.21E-05	EXD3
novel.789	1.797972656	5.60E-06	2.27E-05	-
ENSSSCG00000017738	1.135102851	5.63E-06	2.28E-05	ADAP2
ENSSSCG00000009377	-1.90064878	5.68E-06	2.30E-05	THSD1
ENSSSCG00000018081	-1.065061896	5.84E-06	2.36E-05	ATP6
ENSSSCG00000005211	1.834687475	5.84E-06	2.36E-05	CD274
ENSSSCG00000017567	-1.424751834	6.01E-06	2.43E-05	RSAD1
ENSSSCG00000002632	5.213494318	6.16E-06	2.48E-05	SLC28A1
novel.286	1.433048505	6.24E-06	2.51E-05	-
ENSSSCG00000010653	-1.85549813	6.25E-06	2.52E-05	TRUB1
ENSSSCG00000033768	1.276245052	6.39E-06	2.57E-05	LAX1
ENSSSCG00000037630	-1.274089913	6.45E-06	2.59E-05	SNORA73
ENSSSCG00000008929	2.38979971	6.52E-06	2.62E-05	-
ENSSSCG00000002960	1.641415712	6.56E-06	2.63E-05	RASGRP4
ENSSSCG00000046837	2.323774902	6.81E-06	2.73E-05	-
ENSSSCG00000018923	-1.397658114	6.86E-06	2.75E-05	SNORD21
ENSSSCG00000012652	-5.151668785	6.99E-06	2.80E-05	SASH3
ENSSSCG00000049797	1.251142827	7.16E-06	2.86E-05	-
ENSSSCG00000031487	1.282960189	7.18E-06	2.87E-05	LSP1
ENSSSCG00000037697	-1.027215418	7.30E-06	2.92E-05	MGP
ENSSSCG00000017343	1.313308992	7.36E-06	2.94E-05	GFAP
ENSSSCG00000009458	-2.276059115	7.71E-06	3.07E-05	-
ENSSSCG00000031717	2.369243575	7.90E-06	3.14E-05	ADCY8
novel.571	-1.505473642	7.91E-06	3.14E-05	-
ENSSSCG00000025870	1.201307187	8.03E-06	3.19E-05	HEPACAM2
ENSSSCG00000031274	1.094396917	8.15E-06	3.23E-05	F12
novel.224	3.338343768	8.30E-06	3.29E-05	-
ENSSSCG00000039592	1.151619256	8.35E-06	3.30E-05	ZMYND19
ENSSSCG00000039101	-1.545610943	8.67E-06	3.42E-05	C1QL1
ENSSSCG00000017356	1.617772109	8.78E-06	3.47E-05	FAM171A2
ENSSSCG00000038527	-1.5583367	8.78E-06	3.47E-05	-
novel.567	3.279498962	8.98E-06	3.54E-05	-
ENSSSCG00000010878	1.162437631	9.05E-06	3.57E-05	-
novel.675	1.651237027	9.11E-06	3.59E-05	-
ENSSSCG00000013733	2.697460377	9.15E-06	3.60E-05	BEST2
ENSSSCG00000007859	1.708592905	9.16E-06	3.60E-05	UMOD
ENSSSCG00000033479	1.642322748	9.28E-06	3.65E-05	NEUROG2
ENSSSCG00000047073	1.307495345	9.32E-06	3.66E-05	-
ENSSSCG00000003256	1.260717639	9.44E-06	3.71E-05	PRKCG
ENSSSCG00000016224	-3.127378454	9.46E-06	3.71E-05	-
ENSSSCG00000031703	1.2238566	9.54E-06	3.74E-05	-
ENSSSCG00000002520	-1.370212655	9.65E-06	3.78E-05	SLC25A29
ENSSSCG00000013593	1.269381063	9.83E-06	3.85E-05	-
ENSSSCG00000015898	2.727044155	1.02E-05	3.99E-05	KCNH7
ENSSSCG00000010241	-1.476400252	1.07E-05	4.17E-05	TET1
ENSSSCG00000009162	-1.073822018	1.07E-05	4.17E-05	SLC9B1
novel.38	-1.345420378	1.08E-05	4.19E-05	-
ENSSSCG00000005236	6.187456165	1.08E-05	4.20E-05	DMRT1
ENSSSCG00000002828	1.808783257	1.13E-05	4.40E-05	LPCAT2
ENSSSCG00000011355	1.437455943	1.17E-05	4.52E-05	-
ENSSSCG00000031640	4.438232545	1.22E-05	4.72E-05	-
ENSSSCG00000003395	-1.333917347	1.28E-05	4.94E-05	PIK3CD
ENSSSCG00000035123	1.058559173	1.31E-05	5.05E-05	COMMD5
ENSSSCG00000004672	1.151257757	1.42E-05	5.43E-05	GATM
ENSSSCG00000029666	-1.338366713	1.42E-05	5.44E-05	HOXA13
ENSSSCG00000034990	-1.097075603	1.43E-05	5.49E-05	-
ENSSSCG00000003131	2.018604109	1.46E-05	5.57E-05	SYNGR4
ENSSSCG00000012564	-1.533946259	1.49E-05	5.68E-05	MID2
ENSSSCG00000009012	1.311123811	1.50E-05	5.71E-05	TMEM154
ENSSSCG00000029305	-1.924677657	1.52E-05	5.78E-05	FNDC4
novel.80	1.069013498	1.54E-05	5.86E-05	-
ENSSSCG00000003590	1.054162346	1.55E-05	5.91E-05	PTPRU
ENSSSCG00000021053	1.197297348	1.57E-05	5.96E-05	GIPR
ENSSSCG00000034064	-1.183358534	1.58E-05	6.01E-05	SNORA71
ENSSSCG00000011899	1.931929504	1.62E-05	6.14E-05	CD80
ENSSSCG00000002041	1.499782331	1.64E-05	6.22E-05	SLC7A7
ENSSSCG00000047561	-2.182213419	1.66E-05	6.30E-05	-
ENSSSCG00000041951	1.627318262	1.70E-05	6.41E-05	-
ENSSSCG00000034720	1.902677787	1.76E-05	6.64E-05	IQCK
ENSSSCG00000037577	-2.596922374	1.88E-05	7.09E-05	CHAC2
novel.651	-1.61532595	1.96E-05	7.36E-05	-
ENSSSCG00000017914	1.108775849	1.98E-05	7.43E-05	GLTPD2
ENSSSCG00000029285	1.428407029	2.00E-05	7.47E-05	-
ENSSSCG00000008509	2.968514019	2.07E-05	7.76E-05	RASGRP3
ENSSSCG00000020705	1.208990449	2.09E-05	7.81E-05	MAP3K8
ENSSSCG00000003145	1.498697929	2.11E-05	7.87E-05	FUT2
novel.686	-1.422332717	2.12E-05	7.90E-05	-
novel.881	1.869396336	2.19E-05	8.15E-05	-
ENSSSCG00000045889	1.200201026	2.22E-05	8.27E-05	-
ENSSSCG00000007486	-2.418091978	2.25E-05	8.36E-05	CYP24A1
ENSSSCG00000016810	1.006677729	2.29E-05	8.49E-05	-
ENSSSCG00000033006	-1.142516248	2.30E-05	8.56E-05	MDP1
ENSSSCG00000029029	1.014770592	2.34E-05	8.67E-05	ZNF713
ENSSSCG00000001882	-1.17370676	2.34E-05	8.68E-05	NEIL1
ENSSSCG00000042043	-1.644595425	2.40E-05	8.87E-05	-
ENSSSCG00000026790	-4.360643808	2.47E-05	9.14E-05	-
ENSSSCG00000012027	-1.735503666	2.55E-05	9.42E-05	ADAMTS5
ENSSSCG00000040205	-1.714417721	2.59E-05	9.56E-05	TLCD2
ENSSSCG00000017915	1.003127035	2.66E-05	9.77E-05	VMO1
ENSSSCG00000023716	2.126542051	2.66E-05	9.79E-05	TNFAIP6
ENSSSCG00000009735	1.465277796	2.70E-05	9.93E-05	P2RX2
ENSSSCG00000050527	2.574311407	2.75E-05	0.000100995	-
ENSSSCG00000028784	-2.648509667	2.78E-05	0.000102009	-
ENSSSCG00000036512	1.653139912	2.88E-05	0.000105546	FGFRL1
ENSSSCG00000015538	3.913106888	2.89E-05	0.000105649	KIAA1614
ENSSSCG00000003756	2.493034934	2.91E-05	0.000106301	LPAR3
ENSSSCG00000015839	-1.210702357	3.00E-05	0.000109533	NRG1
ENSSSCG00000010283	1.209419064	3.01E-05	0.00010991	SPOCK2
ENSSSCG00000003732	3.442253694	3.05E-05	0.00011119	MEP1B
ENSSSCG00000043233	1.668943372	3.09E-05	0.00011277	-
ENSSSCG00000028172	-3.352084474	3.19E-05	0.000116189	FAM78A
ENSSSCG00000005109	-2.457318229	3.28E-05	0.000119179	ESR2
ENSSSCG00000036096	2.688180001	3.31E-05	0.000120126	-
ENSSSCG00000027854	1.24472133	3.33E-05	0.000120697	HSD17B6
novel.20	-2.214237714	3.45E-05	0.000124898	-
ENSSSCG00000017237	5.595925491	3.48E-05	0.000125788	CD300LB
ENSSSCG00000045730	-2.143300082	3.49E-05	0.000126159	-
ENSSSCG00000004779	1.287560486	3.53E-05	0.000127434	PLCB2
ENSSSCG00000021193	5.973552626	3.54E-05	0.000127685	AQP2
ENSSSCG00000002937	-1.295822428	3.55E-05	0.00012816	-
ENSSSCG00000013042	2.87447826	3.55E-05	0.00012816	-
ENSSSCG00000017285	1.751506061	3.58E-05	0.000129211	-
novel.687	-1.41600616	3.62E-05	0.000130602	-
ENSSSCG00000047370	-3.021930084	3.64E-05	0.000130993	-
ENSSSCG00000041092	1.024777688	3.69E-05	0.000132809	-
ENSSSCG00000005584	1.84309713	3.71E-05	0.000133598	CRB2
novel.708	2.856031029	3.85E-05	0.000138269	-
ENSSSCG00000016141	-2.396419476	3.87E-05	0.000138858	PLEKHM3
novel.174	-1.490620475	3.89E-05	0.000139579	-
novel.200	1.630834025	3.96E-05	0.000141715	-
ENSSSCG00000014287	-2.015397252	3.96E-05	0.000141782	SHROOM1
ENSSSCG00000023329	1.210060706	3.97E-05	0.000142209	APC2
novel.866	-1.124512785	4.04E-05	0.000144471	-
ENSSSCG00000045759	2.524712784	4.50E-05	0.000159702	-
ENSSSCG00000044084	-1.201337163	4.52E-05	0.000160545	-
ENSSSCG00000009188	-1.654020059	4.53E-05	0.000160808	STPG2
ENSSSCG00000012971	1.470672733	4.57E-05	0.000161991	EFEMP2
novel.86	-1.166088209	4.67E-05	0.000165377	-
ENSSSCG00000049172	2.957189076	4.68E-05	0.000165741	-
novel.875	-1.551302427	4.71E-05	0.000166666	-
ENSSSCG00000012624	-1.179337989	4.97E-05	0.000175436	SLC25A43
ENSSSCG00000027032	-1.36681103	5.02E-05	0.000176773	SNORD31
ENSSSCG00000037470	-2.094088395	5.11E-05	0.000179809	SNORA70
ENSSSCG00000010455	-2.009167072	5.31E-05	0.000186476	SLC16A12
ENSSSCG00000004956	1.05883674	5.57E-05	0.000194747	SKOR1
novel.796	2.13777941	5.65E-05	0.000197252	-
ENSSSCG00000006588	2.276249468	5.78E-05	0.000201541	-
novel.428	-1.023389255	5.80E-05	0.000202011	-
novel.856	-2.044514526	5.82E-05	0.000202677	-
ENSSSCG00000043485	-2.682870979	5.96E-05	0.000207246	-
ENSSSCG00000010570	1.989276407	6.14E-05	0.000213154	KCNIP2
ENSSSCG00000026653	4.832528973	6.28E-05	0.000217972	-
ENSSSCG00000010056	1.111613202	6.32E-05	0.000219274	-
ENSSSCG00000031273	1.691235427	6.43E-05	0.000222948	IMPG2
ENSSSCG00000037177	1.309571811	6.47E-05	0.000224194	C2CD4C
ENSSSCG00000006161	2.977837494	6.48E-05	0.000224564	IL7
ENSSSCG00000018019	-1.552088086	6.56E-05	0.000226898	ARHGAP44
ENSSSCG00000039443	-2.534641614	6.63E-05	0.00022915	-
ENSSSCG00000005076	-1.128224749	6.66E-05	0.000230386	KIAA0586
ENSSSCG00000000657	1.447861837	6.76E-05	0.000233664	-
ENSSSCG00000021158	1.399810873	6.78E-05	0.000234093	MCF2L
ENSSSCG00000025869	1.217884304	6.84E-05	0.000236068	CABP7
ENSSSCG00000004017	-2.82916518	6.85E-05	0.000236421	-
ENSSSCG00000037043	1.511082043	6.92E-05	0.000238621	-
ENSSSCG00000001550	1.554574116	6.93E-05	0.000238877	ARMC12
ENSSSCG00000007199	1.669854321	6.99E-05	0.000240942	SLC52A3
ENSSSCG00000033490	-1.785220714	7.36E-05	0.000253046	-
ENSSSCG00000049151	5.880649858	7.44E-05	0.000255686	-
ENSSSCG00000049507	-1.226241478	7.48E-05	0.000256879	-
ENSSSCG00000009893	1.132302448	7.52E-05	0.000258068	TMEM116
ENSSSCG00000023745	-1.509397578	7.61E-05	0.00026113	MCOLN3
ENSSSCG00000001131	1.088183376	8.08E-05	0.000276416	BTN2A2
ENSSSCG00000021515	2.862250549	8.16E-05	0.000278734	HS3ST1
ENSSSCG00000015998	-2.684495309	8.18E-05	0.000279366	PJVK
ENSSSCG00000028345	1.387786339	8.46E-05	0.000288172	-
ENSSSCG00000009446	-1.160569333	8.47E-05	0.000288441	PCDH17
ENSSSCG00000014539	-1.253737155	8.52E-05	0.000290072	ZFP62
ENSSSCG00000048351	-1.973028533	9.21E-05	0.000312586	-
ENSSSCG00000004752	-1.693719237	9.30E-05	0.000315	EXD1
ENSSSCG00000024660	-1.379397702	9.52E-05	0.000322244	-
ENSSSCG00000001201	-1.201658539	9.56E-05	0.000323472	ZKSCAN8
ENSSSCG00000031959	2.570140126	0.000100878	0.00034035	CAPSL
ENSSSCG00000015255	-1.191713886	0.000102311	0.000344855	IGSF9B
ENSSSCG00000028699	1.057169155	0.000103803	0.000349481	NEIL2
ENSSSCG00000043152	-2.480686664	0.000103894	0.000349721	-
ENSSSCG00000039695	-1.191401781	0.000105948	0.000356159	-
ENSSSCG00000041898	1.114715106	0.000107231	0.000360197	-
ENSSSCG00000038080	4.093032736	0.000107311	0.000360337	EMCN
ENSSSCG00000009817	1.332263622	0.000107435	0.000360606	P2RX7
ENSSSCG00000048349	-1.598086117	0.000107565	0.000360976	-
ENSSSCG00000002385	1.28338168	0.000114059	0.000381387	TGFB3
ENSSSCG00000041393	4.148060783	0.000117956	0.000393297	-
ENSSSCG00000036030	-1.817586871	0.000119641	0.000398616	INKA2
ENSSSCG00000013376	2.090334108	0.000122201	0.000406221	OTOG
ENSSSCG00000034110	-1.159802862	0.000122852	0.000408078	-
ENSSSCG00000001456	2.173121534	0.000125094	0.000414742	-
ENSSSCG00000008266	1.053925632	0.000126633	0.000419451	LOXL3
novel.425	1.881574416	0.000127061	0.00042063	-
ENSSSCG00000022719	1.450649004	0.000127808	0.000423024	RAB20
ENSSSCG00000013665	1.66988314	0.000128484	0.000424991	-
ENSSSCG00000039573	1.011838163	0.000131244	0.000433259	SLPI
ENSSSCG00000017720	-5.674178328	0.000131285	0.000433312	CCL1
ENSSSCG00000008647	3.679380584	0.000133187	0.000439343	CMPK2
ENSSSCG00000014278	1.67699744	0.000133952	0.0004417	IL5
ENSSSCG00000016516	3.750301385	0.000134979	0.000444724	ATP6V0A4
novel.523	-1.852313131	0.000135526	0.000446222	-
ENSSSCG00000001395	1.665298042	0.00013623	0.000448456	-
ENSSSCG00000034880	-1.027626214	0.000136486	0.000449132	FOXD2
ENSSSCG00000049589	1.471898756	0.000140016	0.000459719	-
ENSSSCG00000043136	5.268255811	0.000142643	0.000467994	-
ENSSSCG00000004646	2.449589636	0.000145824	0.000477895	ATP8B4
ENSSSCG00000045695	-2.166484245	0.000148907	0.000487729	-
ENSSSCG00000004024	1.486091136	0.000150152	0.000491439	-
ENSSSCG00000014834	2.779246339	0.000150843	0.000493609	UCP3
novel.511	1.231919394	0.000151894	0.000496863	-
ENSSSCG00000008684	1.502688181	0.000152497	0.000498651	POLN
ENSSSCG00000039322	1.085281375	0.000152581	0.000498833	NRGN
ENSSSCG00000003917	-1.124380235	0.000155349	0.000507412	TESK2
ENSSSCG00000040158	-1.677406162	0.000157966	0.000515291	-
ENSSSCG00000047299	-1.090859315	0.000159187	0.000519081	RN18S
ENSSSCG00000040160	-1.887293264	0.000159415	0.000519632	MMP24
ENSSSCG00000012305	-1.176656884	0.000162076	0.000527722	USP27X
ENSSSCG00000027465	2.089431592	0.000162165	0.000527914	NLGN3
ENSSSCG00000048585	-5.146304516	0.000163377	0.000531661	-
ENSSSCG00000048618	-1.073699826	0.000166134	0.000540534	-
ENSSSCG00000050824	1.143141807	0.00017015	0.000552581	-
ENSSSCG00000013307	3.048487663	0.000170214	0.000552686	LMO2
ENSSSCG00000007313	1.248675106	0.000170294	0.000552844	CNBD2
ENSSSCG00000031787	-3.036143341	0.000170728	0.000554049	-
ENSSSCG00000026568	-1.301205261	0.000171541	0.000556481	DNPH1
ENSSSCG00000004670	1.402236479	0.000175105	0.000567625	C15orf48
ENSSSCG00000022009	1.92805261	0.000176273	0.000570992	DDC
ENSSSCG00000004729	1.044885424	0.00017805	0.000576231	-
novel.355	-1.134677212	0.000179511	0.000580517	-
novel.606	-1.047652665	0.000180228	0.000582729	-
ENSSSCG00000051523	2.854169437	0.000187387	0.000604445	-
ENSSSCG00000007860	3.352591098	0.00018739	0.000604445	PDILT
ENSSSCG00000051779	1.336518702	0.000189542	0.000610047	-
ENSSSCG00000024109	-1.67328987	0.000190341	0.000612235	BDH1
ENSSSCG00000006737	1.353388516	0.000191044	0.000613981	IGSF3
ENSSSCG00000012392	-1.659369455	0.000192621	0.000618938	-
ENSSSCG00000017862	2.223375205	0.000194829	0.000625238	TRPV3
ENSSSCG00000035176	1.379924398	0.000195652	0.000627648	SEMA6B
ENSSSCG00000049865	3.426708749	0.000205462	0.000656963	-
ENSSSCG00000033629	-2.424352194	0.000206475	0.000659842	KLHL10
ENSSSCG00000000014	-1.535963792	0.00020737	0.000662585	FAM118A
ENSSSCG00000049725	-1.080403566	0.000211492	0.00067514	-
ENSSSCG00000017763	1.343976358	0.000212752	0.000678919	SLC13A2
ENSSSCG00000020309	-4.454980133	0.000216289	0.000689457	U6
novel.201	-2.986764641	0.000216684	0.00069059	-
ENSSSCG00000048933	2.488895662	0.000220008	0.000700043	-
novel.795	-1.023956606	0.000223729	0.000710601	-
ENSSSCG00000034515	5.595141108	0.000228362	0.000724399	-
ENSSSCG00000024666	1.051305622	0.000229662	0.000728261	-
ENSSSCG00000001910	1.072338774	0.000230265	0.000730044	ISLR
ENSSSCG00000022140	-3.221893011	0.00024107	0.00076279	TMPRSS11E
ENSSSCG00000007636	-5.477573528	0.000247705	0.000782451	GJC3
ENSSSCG00000002623	1.49778165	0.000254389	0.000802481	GSTA1
novel.169	-1.955196053	0.000254757	0.0008035	-
novel.718	5.51953328	0.000254807	0.000803514	-
ENSSSCG00000045406	-1.363265204	0.000258905	0.00081556	-
ENSSSCG00000015333	1.480056641	0.000260816	0.000820845	ASB4
ENSSSCG00000001841	2.850053628	0.000267872	0.000841701	RHCG
ENSSSCG00000039392	-2.468628164	0.000275036	0.000862058	SNPH
ENSSSCG00000010224	1.316743912	0.000275611	0.000863552	EGR2
ENSSSCG00000038126	2.197008406	0.000280715	0.000878448	MGAT3
ENSSSCG00000028807	-1.75624802	0.000281235	0.000879763	SNORA16A
ENSSSCG00000025500	-1.752863719	0.00028585	0.000892933	-
ENSSSCG00000004422	1.80053559	0.000286539	0.000894926	CCN6
ENSSSCG00000001823	1.620339254	0.000287218	0.000896886	UROC1
ENSSSCG00000029311	-1.510056301	0.000291015	0.000908422	MYPN
novel.113	-1.097324912	0.000295306	0.000921329	-
ENSSSCG00000028522	-1.725570521	0.000302674	0.000942312	KRT10
ENSSSCG00000028331	3.180671289	0.000308689	0.000959342	IL1R2
ENSSSCG00000009979	1.81296238	0.00031092	0.000965766	NEFH
ENSSSCG00000021874	1.683268864	0.000319157	0.000990303	UNC5C
ENSSSCG00000009413	3.935338045	0.000320434	0.000993974	CPB2
ENSSSCG00000032149	3.535485582	0.000326931	0.001013177	PLET1
ENSSSCG00000012504	-4.977611004	0.000327408	0.001014476	-
ENSSSCG00000007991	1.157553393	0.000331817	0.001027414	WDR90
ENSSSCG00000038003	1.254852446	0.000338532	0.001046732	ITK
ENSSSCG00000025141	3.055903251	0.00033907	0.001048212	PCDHGB1
ENSSSCG00000028995	1.166674412	0.000339878	0.001050526	TLE2
ENSSSCG00000051584	5.05558973	0.000343689	0.001060886	-
ENSSSCG00000004799	-1.251303025	0.000345707	0.001066672	ZNF770
ENSSSCG00000018064	-1.508444466	0.000348717	0.001075395	-
ENSSSCG00000044454	-3.503801662	0.000356525	0.00109755	-
ENSSSCG00000003062	5.534674943	0.00036246	0.001114266	LYPD3
ENSSSCG00000001752	-1.306656598	0.000367253	0.001128211	CHRNA3
ENSSSCG00000027300	5.44926064	0.000368118	0.001130672	TNP2
ENSSSCG00000002957	1.716171522	0.000370758	0.001137987	GGN
ENSSSCG00000021971	-3.463197658	0.000375315	0.001150969	DPEP1
ENSSSCG00000037132	1.042476388	0.000378184	0.001158963	POU2F2
novel.263	-2.812415588	0.000378431	0.001159517	-
ENSSSCG00000002006	1.410092252	0.000381404	0.00116822	PSME1
ENSSSCG00000030076	2.554213772	0.000386615	0.001182947	SLC6A13
ENSSSCG00000016237	2.477130418	0.000387308	0.001184656	DOCK10
ENSSSCG00000034474	-1.021857847	0.000402565	0.001229401	HOXC9
ENSSSCG00000031870	-1.076492604	0.000410242	0.001250677	ZNF783
ENSSSCG00000051788	1.301637314	0.0004131	0.001258737	-
novel.883	3.902950199	0.000416403	0.001268143	-
ENSSSCG00000033221	3.871715052	0.00042069	0.001280093	-
ENSSSCG00000043238	-2.240885411	0.000425282	0.001292949	-
ENSSSCG00000007232	1.612052519	0.000435732	0.001322435	DUSP15
ENSSSCG00000028108	1.308471477	0.000439126	0.001332277	ASAP3
ENSSSCG00000002709	3.449651641	0.00044719	0.001355343	-
ENSSSCG00000004469	-1.578171942	0.000447406	0.001355764	LCA5
ENSSSCG00000048915	1.551159989	0.000449811	0.00136235	-
ENSSSCG00000003073	-1.222460531	0.000451539	0.001367347	LYPD5
ENSSSCG00000043796	4.367386746	0.000457206	0.001384031	-
ENSSSCG00000032592	-3.72176116	0.000460722	0.001393716	TRAV3
ENSSSCG00000006876	2.358664292	0.000482499	0.001455096	PLPPR5
ENSSSCG00000022089	-1.877599533	0.000484792	0.001461513	ADGRF4
novel.688	1.690661674	0.000493165	0.001484721	-
ENSSSCG00000005269	1.270703405	0.000507516	0.001525059	TRPM6
ENSSSCG00000050531	3.292414665	0.000520004	0.001560722	-
ENSSSCG00000047776	1.377487724	0.000525334	0.001576182	-
novel.582	-1.168032871	0.000540521	0.001619541	-
novel.283	-1.096895089	0.000546925	0.001637614	-
novel.587	-1.33271301	0.000550425	0.001647045	-
ENSSSCG00000043694	-1.38246863	0.000550449	0.001647045	-
ENSSSCG00000045098	-2.570136844	0.000563425	0.001684727	-
ENSSSCG00000051054	1.584580942	0.00057103	0.001706514	-
ENSSSCG00000015487	2.840353141	0.000576805	0.001723274	TNFSF18
ENSSSCG00000051432	4.951714923	0.000582713	0.001739743	-
ENSSSCG00000018524	-2.079902239	0.000585221	0.001745751	SNORD14
ENSSSCG00000008809	1.028430106	0.000593339	0.001768472	GABRG1
ENSSSCG00000004807	-2.510553419	0.000596025	0.001776176	SCG5
ENSSSCG00000009873	2.43823094	0.000600491	0.001788577	DTX1
ENSSSCG00000044045	4.904514905	0.000609974	0.001814369	-
ENSSSCG00000033481	-1.73141427	0.000621111	0.001845313	U6
ENSSSCG00000019069	-1.099937447	0.000626997	0.001862175	-
ENSSSCG00000041917	-1.434925873	0.00063331	0.001879654	-
ENSSSCG00000049539	-3.354597961	0.000649508	0.001924489	-
ENSSSCG00000031970	-1.126976943	0.00065022	0.001925951	RASSF5
novel.709	-2.324027108	0.000652894	0.00193257	-
ENSSSCG00000017265	-1.516613966	0.000671468	0.001983882	AXIN2
ENSSSCG00000045055	-2.596225714	0.000673672	0.00199006	-
ENSSSCG00000041783	-1.366363226	0.00067418	0.001990894	-
ENSSSCG00000014618	5.302846516	0.000675916	0.001995017	-
ENSSSCG00000002806	-1.727485211	0.000676249	0.001995667	MMP15
ENSSSCG00000046546	-1.324419037	0.000690507	0.002034333	-
ENSSSCG00000000540	3.01496183	0.000697996	0.002054335	OVCH1
ENSSSCG00000009135	2.490183656	0.000704809	0.002073695	LRIT3
ENSSSCG00000036963	2.162177013	0.000705418	0.002075141	LRRC25
ENSSSCG00000045906	-1.003043193	0.000708165	0.002082524	-
ENSSSCG00000034740	3.409125423	0.000710221	0.002087875	-
ENSSSCG00000043977	-1.123921779	0.000719813	0.002113604	-
ENSSSCG00000015223	3.711220085	0.000738822	0.002166169	DDX25
ENSSSCG00000002524	1.395292848	0.00074191	0.0021745	AMN
ENSSSCG00000014799	1.916930614	0.000744001	0.002180267	-
ENSSSCG00000049857	5.400494248	0.000744442	0.002180834	-
novel.136	-5.176150299	0.000752456	0.00220321	-
ENSSSCG00000035052	-1.704322523	0.000757708	0.002215641	KREMEN2
ENSSSCG00000030174	1.05987415	0.000759741	0.002221218	AP3S2
ENSSSCG00000016331	2.929745399	0.000761282	0.002225355	RAMP1
ENSSSCG00000001988	1.740191753	0.000783776	0.002285419	ADCY4
ENSSSCG00000039838	-1.192947743	0.000783934	0.002285501	RGS10
ENSSSCG00000023396	5.297574166	0.000790054	0.0023022	LIX1
ENSSSCG00000013527	1.740838293	0.000794557	0.002314557	CATSPERD
ENSSSCG00000002451	1.00619383	0.000797612	0.002321921	-
ENSSSCG00000046278	5.302852362	0.000801719	0.002332718	-
ENSSSCG00000013252	1.111394516	0.000803767	0.002337309	F2
ENSSSCG00000050347	-1.096778488	0.00080479	0.002338949	-
ENSSSCG00000012156	-1.560791272	0.000821426	0.002382755	CDKL5
ENSSSCG00000031751	-1.086165697	0.000821621	0.002382755	-
ENSSSCG00000049080	1.907121458	0.000828725	0.002402169	-
ENSSSCG00000042746	-3.076072526	0.000830324	0.002406014	-
ENSSSCG00000047233	2.249096274	0.000834892	0.002418455	-
ENSSSCG00000047826	5.295730381	0.000835954	0.002421133	-
novel.864	2.799223088	0.000861739	0.002490899	-
ENSSSCG00000023976	-2.764480467	0.000898347	0.002591188	DCP1B
ENSSSCG00000040981	4.186541183	0.000901071	0.002598621	GMFG
ENSSSCG00000042206	-1.104227477	0.000902736	0.002602151	-
ENSSSCG00000036183	-1.607216026	0.000912146	0.002627117	MCIDAS
ENSSSCG00000041012	4.798745873	0.00091285	0.002628716	-
ENSSSCG00000009364	1.087392572	0.000927137	0.002666369	FREM2
ENSSSCG00000023279	-3.045883396	0.00093879	0.0026968	SH3TC2
ENSSSCG00000022948	1.504389732	0.000940517	0.002700002	SLC7A9
ENSSSCG00000026185	-1.64806522	0.000952475	0.002730324	VWA5B2
ENSSSCG00000045905	1.698914963	0.000963082	0.002758037	-
ENSSSCG00000000934	-1.073390091	0.001000827	0.002858231	LRRIQ1
ENSSSCG00000012520	1.763976876	0.001011023	0.002885011	-
ENSSSCG00000034874	-1.571056146	0.001014603	0.002893538	FANCG
ENSSSCG00000027820	5.220846793	0.001018112	0.002900748	CD200
ENSSSCG00000000656	3.301558667	0.001021247	0.002908463	CLEC2B
ENSSSCG00000006336	-3.26722318	0.001021792	0.002909142	CCDC190
ENSSSCG00000035445	2.622210495	0.001031005	0.002933951	SEZ6
ENSSSCG00000016397	4.311200689	0.001040217	0.002956821	NEB
ENSSSCG00000040714	2.40289573	0.001061761	0.003013684	RSPH6A
ENSSSCG00000011915	1.034518413	0.001063454	0.003018003	GRAMD1C
ENSSSCG00000034107	1.665219405	0.001069891	0.003034804	RNF223
novel.698	1.027303607	0.001102039	0.00312197	-
ENSSSCG00000010210	-1.375348931	0.001107613	0.003136754	SLC16A9
ENSSSCG00000009426	1.449329127	0.001153799	0.003258123	-
ENSSSCG00000027801	1.117481054	0.001167876	0.003293123	VTN
ENSSSCG00000031329	-1.733556019	0.001180993	0.003326382	ST8SIA1
ENSSSCG00000001901	-3.00810139	0.001200121	0.003376477	CYP1A2
ENSSSCG00000047642	-1.805961739	0.001203485	0.003385401	-
novel.500	1.241404535	0.00121594	0.003416073	-
ENSSSCG00000043645	-2.671103848	0.001222656	0.003432751	-
ENSSSCG00000042259	-1.899531822	0.001227605	0.003445549	-
ENSSSCG00000014554	5.151381988	0.001254655	0.003512516	-
ENSSSCG00000026837	-2.817517523	0.00125978	0.003525742	SNORD26
novel.590	-1.067150994	0.001270778	0.003554828	-
ENSSSCG00000003336	1.69511987	0.001292932	0.003611638	TTLL10
ENSSSCG00000027826	1.775055981	0.001310134	0.003657371	GIMAP4
ENSSSCG00000038138	-1.080283362	0.001324188	0.003693092	TFEC
ENSSSCG00000040725	1.580198232	0.001326165	0.003696849	IL11
novel.124	-2.451854564	0.001345035	0.003745305	-
ENSSSCG00000026453	3.050888918	0.001353669	0.003767624	ACSM5
ENSSSCG00000004928	2.640869201	0.001356349	0.003774421	CILP
ENSSSCG00000015445	1.964605458	0.001361103	0.003786454	NRCAM
ENSSSCG00000029549	-1.803295334	0.00137998	0.003833521	SNORD22
novel.22	-5.025809462	0.001421591	0.003942896	-
ENSSSCG00000047632	-2.959743947	0.001422126	0.00394363	-
ENSSSCG00000012832	4.106893563	0.001426596	0.003952731	-
ENSSSCG00000048375	-4.593429063	0.001443135	0.003993218	-
novel.762	-1.748614313	0.00144547	0.003998424	-
ENSSSCG00000043163	-2.053754355	0.001447529	0.004003489	-
ENSSSCG00000036439	3.622079928	0.001453859	0.004019103	IL29
ENSSSCG00000026695	5.248791829	0.001454774	0.004021002	TNFSF14
ENSSSCG00000007476	2.577398703	0.001456329	0.004024668	KCNG1
ENSSSCG00000025210	-4.038792515	0.001497878	0.004131713	ATG10
ENSSSCG00000039661	3.31398222	0.001526078	0.00420409	-
ENSSSCG00000034866	-1.247736524	0.001561762	0.00429515	-
ENSSSCG00000019309	-1.751052934	0.001566893	0.004307244	SNORA63
ENSSSCG00000037483	2.018807464	0.001585497	0.004354988	RFTN2
ENSSSCG00000041835	-1.14588259	0.001723328	0.004711537	UFSP1
ENSSSCG00000035227	-1.325880455	0.001756916	0.004796663	ESRP2
ENSSSCG00000021598	1.131891269	0.001779386	0.004852747	EVA1C
ENSSSCG00000010992	1.063235749	0.001787259	0.004871954	-
ENSSSCG00000036377	-1.138140022	0.001806898	0.00492168	OVOL2
ENSSSCG00000041010	3.519274448	0.001871229	0.005087314	-
ENSSSCG00000042972	5.161455761	0.001871461	0.005087314	-
ENSSSCG00000028894	-1.570649305	0.001896201	0.005150591	SNORD39
ENSSSCG00000037514	1.557610658	0.001914218	0.005194722	-
ENSSSCG00000050592	4.62604222	0.001936961	0.005249971	-
ENSSSCG00000000672	1.14437355	0.001940179	0.005257884	CLSTN3
novel.685	-2.25402488	0.001971017	0.005337352	-
ENSSSCG00000045545	1.547327117	0.00199587	0.00539884	-
ENSSSCG00000038073	1.295281634	0.002004896	0.00542159	NOD2
ENSSSCG00000046043	5.159423983	0.002028273	0.00547892	-
novel.182	-1.584402651	0.002031177	0.005485922	-
ENSSSCG00000027053	2.747848807	0.002063106	0.005567692	PACSIN1
ENSSSCG00000050258	-1.973144185	0.00206807	0.005578723	-
ENSSSCG00000006035	2.770412497	0.002082945	0.005617128	ANGPT1
ENSSSCG00000040897	1.952516306	0.002088159	0.005629464	-
ENSSSCG00000042796	1.934817706	0.002116644	0.005701023	-
ENSSSCG00000044501	3.618867447	0.002120911	0.005711641	-
ENSSSCG00000032708	5.04968889	0.002136179	0.005750121	Metazoa_SRP
ENSSSCG00000038946	1.874319069	0.002140186	0.005760026	SLC17A8
ENSSSCG00000004300	-1.046114668	0.002171687	0.005840347	SMIM8
ENSSSCG00000045015	3.056230252	0.002189018	0.005886056	C2orf66
ENSSSCG00000001559	-1.452467751	0.002243496	0.006020594	PNPLA1
ENSSSCG00000051187	-1.975866732	0.002249825	0.006033902	-
ENSSSCG00000024307	3.489591787	0.002275602	0.006097465	PRM2
ENSSSCG00000016550	-2.238484165	0.002296434	0.006147672	KLF14
ENSSSCG00000004694	1.022903125	0.002311103	0.006185063	FRMD5
ENSSSCG00000012661	2.581402608	0.002337092	0.006248918	GPR119
ENSSSCG00000017384	1.930030931	0.002344322	0.006266348	AOC2
ENSSSCG00000037234	1.243680566	0.002366027	0.006322446	CLDN2
ENSSSCG00000001985	2.331149279	0.002366485	0.006322711	CBLN3
ENSSSCG00000003135	1.03043361	0.002369256	0.006329155	KCNJ14
ENSSSCG00000037184	-1.359676732	0.002389219	0.006380549	GPR4
ENSSSCG00000025483	4.966981798	0.002486919	0.006626391	GREB1
ENSSSCG00000023186	1.255751008	0.002489366	0.00663191	CA4
ENSSSCG00000016239	1.380289827	0.002496467	0.006647811	NYAP2
ENSSSCG00000014833	-3.05987333	0.002504237	0.00666447	UCP2
ENSSSCG00000008770	1.220879111	0.002507384	0.006670829	NWD2
ENSSSCG00000047511	-4.896855899	0.002509598	0.006674703	-
ENSSSCG00000025160	-3.06472234	0.002515165	0.006688502	DPF1
ENSSSCG00000010086	1.507573602	0.00253721	0.006743052	-
novel.309	4.964782057	0.002553069	0.006783955	-
ENSSSCG00000050022	-3.38792242	0.002619574	0.006939962	-
ENSSSCG00000051066	-1.984119407	0.002674043	0.007076812	-
ENSSSCG00000004760	2.589396595	0.002697847	0.007132309	PPP1R14D
ENSSSCG00000018746	-2.065138836	0.00269864	0.007133335	SNORD2
ENSSSCG00000025126	1.602896329	0.002777216	0.007331134	LGI4
novel.653	-2.170610378	0.002785667	0.007349038	-
ENSSSCG00000006348	2.657910231	0.002792318	0.007364377	FCRLB
ENSSSCG00000007099	-4.457729491	0.00279984	0.007383111	SCP2D1
ENSSSCG00000017393	1.125775272	0.002804451	0.007394164	CNTNAP1
novel.638	-2.174365531	0.002810106	0.007407964	-
ENSSSCG00000048260	-4.394924482	0.002855994	0.00751243	-
ENSSSCG00000041404	-1.060403923	0.0028652	0.007534035	-
novel.550	1.08734922	0.002869259	0.007543581	-
ENSSSCG00000026849	-1.81421352	0.002903513	0.007626082	CCNO
ENSSSCG00000004453	4.980203124	0.002907882	0.007636008	SNAP91
ENSSSCG00000044758	-1.467899807	0.002926846	0.007680731	-
ENSSSCG00000022031	-4.849940908	0.002927093	0.007680731	CHST2
ENSSSCG00000047436	-4.40929601	0.002936624	0.007702427	-
ENSSSCG00000027667	-1.094464112	0.00294968	0.007735389	EML1
ENSSSCG00000003006	4.973547042	0.002963293	0.007768777	CYP2B22
ENSSSCG00000041385	1.946481922	0.002980351	0.007810859	-
ENSSSCG00000015200	1.359720661	0.002980675	0.007810859	ESAM
ENSSSCG00000031976	3.145246399	0.002992811	0.007837845	ANKRD53
ENSSSCG00000011292	3.466052749	0.002993198	0.007837845	ZNF662
ENSSSCG00000015661	4.54875073	0.003014303	0.007889591	C4BPB
ENSSSCG00000006609	4.485932891	0.003056398	0.007991457	TCHHL1
ENSSSCG00000026486	1.536766261	0.003076421	0.00804023	-
novel.78	-2.370910135	0.003097488	0.008084494	-
ENSSSCG00000034686	4.971507925	0.003125271	0.008146146	TAFA2
ENSSSCG00000041481	-1.469209467	0.003152917	0.00821699	DMKN
ENSSSCG00000031793	-1.566108638	0.003154572	0.008219473	ZNF331
ENSSSCG00000016698	-2.526380128	0.003179809	0.008278501	HOXA11
novel.560	2.419544437	0.00319077	0.008304582	-
ENSSSCG00000018178	-1.237124259	0.003201703	0.008329345	-
ENSSSCG00000016659	-1.326846996	0.003275517	0.008515089	KIAA0895
ENSSSCG00000014139	1.241182683	0.003311126	0.008603848	ARSK
ENSSSCG00000004918	1.497154147	0.003410784	0.008848447	ALPK2
ENSSSCG00000006359	1.517793794	0.003413513	0.008852919	ADAMTS4
ENSSSCG00000039300	3.901945608	0.003443187	0.008920686	IL27
ENSSSCG00000041966	-1.333884178	0.003483418	0.00900637	-
ENSSSCG00000016583	2.830193309	0.003489582	0.009020984	FAM71F2
novel.664	-1.091601222	0.003494467	0.009030962	-
ENSSSCG00000040416	3.436782992	0.003521252	0.009090847	-
novel.310	4.971391342	0.003538236	0.009129343	-
ENSSSCG00000037579	4.568392077	0.00357237	0.009212018	PPBP
ENSSSCG00000039159	-1.781518019	0.003606074	0.009289412	-
ENSSSCG00000000291	3.40178841	0.003657104	0.009407673	-
ENSSSCG00000018225	-1.203535426	0.003665903	0.009425613	-
ENSSSCG00000045971	-2.143095411	0.003668005	0.009429643	-
ENSSSCG00000013765	2.69185415	0.003690469	0.009480473	RLN3
ENSSSCG00000034345	2.077492666	0.003736233	0.009588248	SPRY3
ENSSSCG00000042603	-1.117497308	0.003825064	0.009798124	-
ENSSSCG00000041587	-3.766250045	0.003841634	0.009837242	-
ENSSSCG00000031174	4.869848304	0.003849144	0.009853607	FBP1
ENSSSCG00000033538	2.256831939	0.003865957	0.009890797	SMLR1
ENSSSCG00000045198	-4.756231086	0.003927901	0.010030441	-
ENSSSCG00000023791	1.076385722	0.003935343	0.010046532	-
ENSSSCG00000045625	1.244260115	0.00394519	0.01007021	-
ENSSSCG00000003811	1.328107732	0.003949165	0.010078895	ROR1
ENSSSCG00000011376	1.909660336	0.003980261	0.010153846	CCDC36
ENSSSCG00000016830	4.418667056	0.00399821	0.010195204	PRLR
ENSSSCG00000011412	3.831146936	0.004010239	0.010219958	CACNA2D2
ENSSSCG00000025631	2.094387808	0.00401868	0.010238509	-
ENSSSCG00000046293	1.563039964	0.00402262	0.010247065	-
ENSSSCG00000039712	-1.754491775	0.004045352	0.010299013	-
ENSSSCG00000040010	2.830876369	0.004083903	0.010389653	BCL2A1
novel.614	-1.471098087	0.004087699	0.010397807	-
ENSSSCG00000009220	3.958065943	0.004140473	0.010522931	DMP1
ENSSSCG00000040721	-2.341048435	0.004141689	0.010524503	ZNF581
[truncated: 360 more rows]
